# Supplementary material for: Two Plant Viral Suppressors of Silencing Require the Ethylene-Inducible Host Transcription Factor RAV2 to Block RNA Silencing
Source: PLoS Pathog. 2010 Jan 15;6(1):e1000729. doi: 10.1371/journal.ppat.1000729 (PMC2800190; doi:10.1371/journal.ppat.1000729)
Supplement: Table S1 — Tiling array results: miRNA target genes whose expression is altered in HC-Pro plants (0.02 MB XLS) [file ppat.1000729.s004.xls]

## Sheet: Sheet1
Table S1. Tiling array results: miRNA target genes whose expression is altered in HC-Pro plants
A	miRNA targets up-regulated in HC-Pro compared to WT plants; the gene in yellow is also up-regulated in HC-Pro compared to rav2/HC-Pro plants
	miRNA	target
	miR156	At1g27370	SPL10 (squamosa promoter-binding protein-like 10)
		At5g43270	SPL2__SPL2 (SQUAMOSA PROMOTER BINDING PROTEIN-LIKE 2); DNA binding / transcription factor
		At1g27360	squamosa promoter-binding protein-like 11 (SPL11)
		At2g42200	squamosa promoter-binding protein-like 9 (SPL9)
		At3g57920	squamosa promoter-binding protein, putative
		At5g50570	squamosa promoter-binding protein, putative
	miR158	At2g03220	MUR2_FT1_ATFUT1_MUR2__FT1 (FUCOSYLTRANSFERASE 1); fucosyltransferase/ transferase, transferring glycosyl groups
	miR160	At1g77850	ARF17__ARF17 (AUXIN RESPONSE FACTOR 17); transcription factor
		At2g28350	ARF10__ARF10 (AUXIN RESPONSE FACTOR 10); miRNA binding / transcription factor
		At4g30080	ARF16__ARF16 (AUXIN RESPONSE FACTOR 16); miRNA binding / transcription factor
	miR161	At1g63080	pentatricopeptide (PPR) repeat-containing protein
		At1g63130	pentatricopeptide (PPR) repeat-containing protein
	miR161/397	At1g62910	pentatricopeptide (PPR) repeat-containing protein
	miR163	At3g44860	FAMT__FAMT (FARNESOIC ACID CARBOXYL-O-METHYLTRANSFERASE); S-adenosylmethionine-dependent methyltransferase/ farnesoic acid O-methyltransferase
	miR165/166	At4g32880	ATHB-8_ATHB8__ATHB-8 (HOMEOBOX GENE 8); DNA binding / transcription factor
	miR167	At5g37020	ARF8__ARF8 (AUXIN RESPONSE FACTOR 8)
	miR170/171	At3g60630	SCL6(III) (scarecrow transcription factor family protein)
	miR171	At4g00150	SCL6(IV) (scarecrow-like transcription factor 6)
	miR173	At1g50055	gene TAS1b; Trans-acting siRNA1b primary transcript (TAS1b)
		At2g27400	gene TAS1a; Trans-acting siRNA1a primary transcript (TAS1a)
		At2g39675	gene TAS1c; Trans-acting siRNA1c primary transcript (TAS1c).
	miR319/159	At2g31070	TCP10__TCP10 (TCP DOMAIN PROTEIN 10); transcription factor
	miR390	At3g17185	gene TAS3a/TASIR-ARF; encodes a trans-acting siRNA (tasi-RNA) that regulates the expression of auxin response factor genes (ARF2, ARF4, ETT). One of 3 genomic loci that encode the TAS3 siRNA.
	miR395	At3g22890	APS1__APS1 (ATP sulfurylase 3)
		At4g14680	APS3__APS3 (ATP sulfurylase 2); sulfate adenylyltransferase (ATP)
	miR396	At2g22840	AtGRF1__AtGRF1 (GROWTH-REGULATING FACTOR 1)
		At4g37740	AtGRF2__AtGRF2 (GROWTH-REGULATING FACTOR 2)
		At1g10120	DNA binding / transcription factor
	miR399	At2g33770	ATUBC24/PHO2/UBC24; encodes a ubiquitin-conjugating E2 enzyme. UBC24 mRNA accumulation is suppressed by miR399f, miR399b and miR399c. Involved in phosphate starvation response.
	miR403	At1g31280	AGO2__AGO2 (ARGONAUTE 2); nucleic acid binding
	miR408	At2g02850	ARPN__ARPN (PLANTACYANIN); copper ion binding
	miR824	At3g57230	AGL16__AGL16 (AGAMOUS-LIKE 16)
	miR823	At1g69770	CMT3__CMT3 (CHROMOMETHYLASE 3)
	miR826	At4g03060	AOP2__AOP2 (ALKENYL HYDROXALKYL PRODUCING 2); oxidoreductase, acting on paired donors, with incorporation or reduction of molecular oxygen, 2-oxoglutarate as one donor, and incorporation of one atom each of oxygen into both donors
	miR860	At5g26030	FC1__FC1 (FERROCHELATASE 1); ferrochelatase
B	miRNA targets down-regulated in HC-Pro compared to WT plants; genes in yellow are also down-regulated in HC-Pro compared to rav2/HC-Pro plants
	miRNA	target
	miR156	At2g33810	SPL3__SPL3 (SQUAMOSA PROMOTER BINDING PROTEIN-LIKE 3); transcription factor
	miR396/855	At2g36400	AtGRF3__AtGRF3 (GROWTH-REGULATING FACTOR 3)
	miR397	At5g12250	TUB6__TUB6 (BETA-6 TUBULIN)
		At3g60250	CKB3__CKB3 (casein kinase II beta chain 3)
