# Supplementary material for: Two Plant Viral Suppressors of Silencing Require the Ethylene-Inducible Host Transcription Factor RAV2 to Block RNA Silencing
Source: PLoS Pathog. 2010 Jan 15;6(1):e1000729. doi: 10.1371/journal.ppat.1000729 (PMC2800190; doi:10.1371/journal.ppat.1000729)
Supplement: Table S2 — Tiling array results: Arabidopsis genomic regions up-regulated in HC-Pro compared to WT plants (0.72 MB XLS) [file ppat.1000729.s005.xls]

## Sheet: Sheet1
Table S2. Tiling array results: Arabidopsis genomic regions up-regulated in HC-Pro compared to WT plants
chr	bpstart	bpend	post.prob	Gene	Annotation - for multiple identifier mappings only the annotation for the first identifier is shown, except in the case of the multi-line output option
chr1	33730	34481	999	At1g01060	LHY__LHY (LATE ELONGATED HYPOCOTYL)
chr1	34558	34633	996	At1g01060	LHY__LHY (LATE ELONGATED HYPOCOTYL)
chr1	34698	35446	999	At1g01060	KCS1__KCS1 (3-KETOACYL-COA SYNTHASE 1); acyltransferase
chr1	35733	35924	990	At1g01060	tetratricopeptide repeat (TPR)-containing protein
chr1	39446	39558	894	At1g01070	UDP-glucoronosyl/UDP-glucosyl transferase family protein
chr1	40703	40776	855	At1g01070	late embryogenesis abundant 3 family protein / LEA3 family protein
chr1	57262	58956	999	At1g01120	late embryogenesis abundant 3 family protein / LEA3 family protein
chr1	90238	90308	828	At1g01210=utr3=int=At1g01220=p800	transferase family protein
chr1	104662	105150	996	At1g01250	ATMRP5_MRP5__ATMRP5 (Arabidopsis thaliana multidrug resistance-associated protein 5)
chr1	121544	122110	999	At1g01320	ATMRP5_MRP5__ATMRP5 (Arabidopsis thaliana multidrug resistance-associated protein 5)
chr1	123148	123295	946	At1g01320	ATMRP5_MRP5__ATMRP5 (Arabidopsis thaliana multidrug resistance-associated protein 5)
chr1	148527	149016	999	At1g01390	beta-ketoacyl-CoA synthase, putative
chr1	172645	172793	950	At1g01470	beta-ketoacyl-CoA synthase, putative
chr1	177305	177445	837	At1g01480	binding
chr1	198579	198717	872	At1g01540	binding
chr1	219208	219606	999	At1g01600	pectate lyase family protein
chr1	219857	220464	999	At1g01600	pectate lyase family protein
chr1	220678	221008	999	At1g01600	male sterility MS5 family protein
chr1	232983	233268	996	At1g01650	male sterility MS5 family protein
chr1	419007	419899	999	At1g02205	UDP-glucoronosyl/UDP-glucosyl transferase family protein
chr1	420470	420859	999	At1g02205	UDP-glucoronosyl/UDP-glucosyl transferase family protein
chr1	421072	421324	999	At1g02205	UDP-glucoronosyl/UDP-glucosyl transferase family protein
chr1	421722	421874	999	At1g02205	fatty acid desaturase family protein
chr1	421941	422360	999	At1g02205	fatty acid desaturase family protein
chr1	428954	429056	964	At1g02220	fatty acid desaturase family protein
chr1	430088	430265	993	At1g02220	fatty acid desaturase family protein
chr1	437988	438022	910	At1g02250	transformer serine/arginine-rich ribonucleoprotein, putative
chr1	482727	482983	982	At1g02390	MT1A_ATMT-2_ATMT-Q_LSR4_MT1_MT-Q__MT1A (METALLOTHIONEIN 1A)
chr1	497980	498187	984	At1g02450	beta-ketoacyl-CoA synthase family protein
chr1	594617	595313	994	At1g02730	beta-ketoacyl-CoA synthase family protein
chr1	623811	624100	999	At1g02820	cupin family protein
chr1	624253	624435	999	At1g02820	cupin family protein
chr1	697345	697350	995	At1g03020	AXS2__AXS2 (UDP-D-APIOSE/UDP-D-XYLOSE SYNTHASE 2)
chr1	711114	711151	862	At1g03055	AXS2__AXS2 (UDP-D-APIOSE/UDP-D-XYLOSE SYNTHASE 2)
chr1	711666	711736	812	At1g03055	2,3-biphosphoglycerate-independent phosphoglycerate mutase, putative / phosphoglyceromutase, putative
chr1	787194	788414	999	At1g03220	2,3-biphosphoglycerate-independent phosphoglycerate mutase, putative / phosphoglyceromutase, putative
chr1	853528	853807	917	At1g03440	2,3-biphosphoglycerate-independent phosphoglycerate mutase, putative / phosphoglyceromutase, putative
chr1	873611	874023	999	At1g03495	ATGSTU18_GST29__ATGSTU18 (GLUTATHIONE S-TRANSFERASE 29); glutathione transferase
chr1	874100	874992	999	At1g03495	ATGSTU17_ERD9_GST30__ATGSTU17/ERD9/GST30/GST30B (EARLY-RESPONSIVE TO DEHYDRATION 9); glutathione transferase
chr1	908049	908302	994	At1g03630	transcription factor
chr1	1009291	1009530	968	At1g03940	polygalacturonase, putative / pectinase, putative
chr1	1009428	1009698	999	At1g03940	protein binding / zinc ion binding
chr1	1009629	1009842	999	At1g03940	unknown protein
chr1	1010109	1010221	998	At1g03940	unknown protein
chr1	1010137	1010374	997	At1g03940	phosphate translocator-related
chr1	1010489	1010601	995	At1g03940	glucose-methanol-choline (GMC) oxidoreductase family protein
chr1	1064683	1065206	999	At1g04120	similar to 18S pre-ribosomal assembly protein gar2-related [Arabidopsis thaliana] (TAIR:AT2G03810.4); similar to 18S pre-ribosomal assembly protein gar2-related [Arabidopsis thaliana] (TAIR:AT2G03810.2); similar to 18S pre-ribosomal assembly protein gar2-related [Arabidopsis thaliana] (TAIR:AT2G03810.3); similar to hypothetical protein Tc00.1047053503999.40 [Trypanosoma cruzi strain CL Brener] (G…
chr1	1065576	1065645	957	At1g04120	similar to 18S pre-ribosomal assembly protein gar2-related [Arabidopsis thaliana] (TAIR:AT2G03810.4); similar to 18S pre-ribosomal assembly protein gar2-related [Arabidopsis thaliana] (TAIR:AT2G03810.2); similar to 18S pre-ribosomal assembly protein gar2-related [Arabidopsis thaliana] (TAIR:AT2G03810.3); similar to hypothetical protein Tc00.1047053503999.40 [Trypanosoma cruzi strain CL Brener] (G…
chr1	1065789	1066119	999	At1g04120	CPN10__CPN10 (CHAPERONIN 10)
chr1	1066236	1066347	819	At1g04120	binding
chr1	1066606	1066716	989	At1g04120	binding
chr1	1066894	1067169	999	At1g04120	JAZ5_TIFY11A__JAZ5/TIFY11A (JASMONATE-ZIM-DOMAIN PROTEIN 5)
chr1	1067281	1067496	998	At1g04120	JAZ5_TIFY11A__JAZ5/TIFY11A (JASMONATE-ZIM-DOMAIN PROTEIN 5)
chr1	1067789	1068258	996	At1g04120	JAZ5_TIFY11A__JAZ5/TIFY11A (JASMONATE-ZIM-DOMAIN PROTEIN 5)
chr1	1119761	1120700	999	At1g04220	CCAAT-binding transcription factor (CBF-B/NF-YA) family protein
chr1	1121736	1121911	999	At1g04220	similar to unknown protein [Arabidopsis thaliana] (TAIR:AT1G73210.1); similar to unnamed protein product [Vitis vinifera] (GB:CAO45300.1); contains InterPro domain Protein of unknown function DUF789 (InterPro:IPR008507)
chr1	1121977	1122199	993	At1g04220	ATLP-1__ATLP-1 (Arabidopsis thaumatin-like protein 1)
chr1	1122303	1122376	813	At1g04220	hydrolase, alpha/beta fold family protein
chr1	1136348	1136600	999	At1g04250	similar to unnamed protein product [Vitis vinifera] (GB:CAO65215.1); contains InterPro domain Ubiquinone biosynthesis protein COQ9; (InterPro:IPR012762); contains InterPro domain COQ9 (InterPro:IPR013718)
chr1	1136955	1137106	999	At1g04250	similar to unnamed protein product [Vitis vinifera] (GB:CAO65215.1); contains InterPro domain Ubiquinone biosynthesis protein COQ9; (InterPro:IPR012762); contains InterPro domain COQ9 (InterPro:IPR013718)
chr1	1137531	1137565	973	At1g04250	integral membrane protein, putative / sugar transporter family protein
chr1	1138287	1138563	999	At1g04250	integral membrane protein, putative / sugar transporter family protein
chr1	1165914	1166373	999	At1g04350	integral membrane protein, putative / sugar transporter family protein
chr1	1231853	1231956	807	At1g04520	JMT__JMT (JASMONIC ACID CARBOXYL METHYLTRANSFERASE); jasmonate O-methyltransferase
chr1	1232500	1232971	999	At1g04520	ATCLH1_ATHCOR1_CORI1__ATCLH1 (CORONATINE-INDUCED PROTEIN 1)
chr1	1234202	1234704	999	At1g04530	ATCLH1_ATHCOR1_CORI1__ATCLH1 (CORONATINE-INDUCED PROTEIN 1)
chr1	1235473	1235877	999	At1g04530	APS2_ASA1__APS2 (ATP SULFURYLASE PRECURSOR)
chr1	1303572	1303643	834	At1g04680	APS2_ASA1__APS2 (ATP SULFURYLASE PRECURSOR)
chr1	1303900	1304674	999	At1g04680	unknown protein
chr1	1304817	1305436	999	At1g04680	OPCL1__OPCL1 (OPC-8:0 COA LIGASE1); 4-coumarate-CoA ligase
chr1	1307714	1307787	872	At1g04680	OPCL1__OPCL1 (OPC-8:0 COA LIGASE1); 4-coumarate-CoA ligase
chr1	1336330	1337159	999	At1g04770	mutase family protein
chr1	1337344	1337749	999	At1g04770	mutase family protein
chr1	1491076	1491357	997	At1g05170	calcium-binding protein, putative
chr1	1491459	1491535	815	At1g05170	C2 domain-containing protein
chr1	1492141	1492398	958	At1g05170	invertase/pectin methylesterase inhibitor family protein
chr1	1511298	1511504	998	At1g05210	oxidoreductase, zinc-binding dehydrogenase family protein
chr1	1513499	1513721	810	At1g05230	oxidoreductase, zinc-binding dehydrogenase family protein
chr1	1686609	1687085	914	At1g05630	oxidoreductase, zinc-binding dehydrogenase family protein
chr1	1703082	1703773	999	At1g05680	ALDH2B7_ALDH2B__ALDH2B7 (Aldehyde dehydrogenase 2B7); 3-chloroallyl aldehyde dehydrogenase/ aldehyde dehydrogenase (NAD)
chr1	1703844	1704053	977	At1g05680	MLP423__MLP423 (MLP-LIKE PROTEIN 423)
chr1	1704163	1704591	999	At1g05680	MLP423__MLP423 (MLP-LIKE PROTEIN 423)
chr1	1716228	1716404	853	At1g05710	MLP423__MLP423 (MLP-LIKE PROTEIN 423)
chr1	1716916	1717029	997	At1g05710	ATCSLA10_CSLA10__ATCSLA10 (Cellulose synthase-like A10); transferase, transferring glycosyl groups
chr1	1717141	1717176	809	At1g05710	ATCSLA10_CSLA10__ATCSLA10 (Cellulose synthase-like A10); transferase, transferring glycosyl groups
chr1	1762471	1762756	999	At1g05835	ATCSLA10_CSLA10__ATCSLA10 (Cellulose synthase-like A10); transferase, transferring glycosyl groups
chr1	1820304	1821824	999	At1g06000	ATCSLA10_CSLA10__ATCSLA10 (Cellulose synthase-like A10); transferase, transferring glycosyl groups
chr1	1935348	1935641	999	At1g06350	UGT74B1__UGT74B1 (UDP-glucosyl transferase 74B1); UDP-glycosyltransferase/ thiohydroximate beta-D-glucosyltransferase/ transferase, transferring glycosyl groups
chr1	1935853	1936767	999	At1g06350	UGT74B1__UGT74B1 (UDP-glucosyl transferase 74B1); UDP-glycosyltransferase/ thiohydroximate beta-D-glucosyltransferase/ transferase, transferring glycosyl groups
chr1	1939084	1939542	999	At1g06360	matrixin family protein
chr1	1939874	1939984	996	At1g06360	GATL8_LGT9__GATL8/LGT9 (Galacturonosyltransferase-like 8); polygalacturonate 4-alpha-galacturonosyltransferase/ transferase, transferring glycosyl groups / transferase, transferring hexosyl groups
chr1	1940133	1940338	999	At1g06360	unknown protein
chr1	1960392	1961039	970	At1g06430	very-long-chain fatty acid condensing enzyme, putative
chr1	1961799	1961991	880	At1g06430	very-long-chain fatty acid condensing enzyme, putative
chr1	2003677	2003863	986	At1g06550	very-long-chain fatty acid condensing enzyme, putative
chr1	2025626	2026055	998	At1g06620	binding
chr1	2026489	2026673	995	At1g06620	STZ_ZAT10__STZ (SALT TOLERANCE ZINC FINGER); nucleic acid binding / transcription factor/ zinc ion binding
chr1	2026815	2027149	960	At1g06620	ACA1_PEA1__ACA1 (autoinhibited Ca2+ -ATPase 1); calmodulin binding
chr1	2032352	2033903	999	At1g06640	ACA1_PEA1__ACA1 (autoinhibited Ca2+ -ATPase 1); calmodulin binding
chr1	2034239	2034249	807	At1g06645	ACA1_PEA1__ACA1 (autoinhibited Ca2+ -ATPase 1); calmodulin binding
chr1	2036035	2036121	997	At1g06650	ACA1_PEA1__ACA1 (autoinhibited Ca2+ -ATPase 1); calmodulin binding
chr1	2061179	2061326	927	At1g06720	AGP31__AGP31 (ARABINOGALACTAN-PROTEIN 31)
chr1	2189969	2190260	983	At1g07135	AGP31__AGP31 (ARABINOGALACTAN-PROTEIN 31)
chr1	2204450	2204847	999	At1g07180	ATERF11_ERF11__ATERF11/ERF11 (ERF domain protein 11); DNA binding / transcription factor/ transcription repressor
chr1	2205176	2205554	998	At1g07180	lipase, putative
chr1	2205818	2205999	999	At1g07180	lipase, putative
chr1	2206358	2206472	986	At1g07180	lipase, putative
chr1	2206650	2206828	999	At1g07180	GDSL-motif lipase, putative
chr1	2206650	2206791	909	At1g07180	CAD1__CAD1 (CONSTITUTIVELY ACTIVATED CELL DEATH 1)
chr1	2245909	2246406	957	At1g07300	protein kinase family protein
chr1	2257456	2258569	999	At1g07350	protein kinase family protein
chr1	2263203	2263382	996	At1g07370	60S ribosomal protein L18A (RPL18aA)
chr1	2264204	2264483	999	At1g07370	similar to unknown protein [Arabidopsis thaliana] (TAIR:AT2G34510.1); similar to unknown [Populus trichocarpa] (GB:ABK95079.1); contains InterPro domain Protein of unknown function DUF642 (InterPro:IPR006946); contains InterPro domain Galactose-binding like (InterPro:IPR008979)
chr1	2273711	2274107	989	At1g07390	similar to unknown protein [Arabidopsis thaliana] (TAIR:AT2G34510.1); similar to unknown [Populus trichocarpa] (GB:ABK95079.1); contains InterPro domain Protein of unknown function DUF642 (InterPro:IPR006946); contains InterPro domain Galactose-binding like (InterPro:IPR008979)
chr1	2274324	2274604	943	At1g07390	SGS domain-containing protein
chr1	2339047	2339223	999	At1g07600	OSB4__OSB4 (ORGANELLAR SINGLE-STRANDED DNA BINDING PROTEIN 4); single-stranded DNA binding
chr1	2341842	2342063	999	At1g07610	3-isopropylmalate dehydrogenase, chloroplast, putative
chr1	2370416	2370814	998	At1g07670	3-isopropylmalate dehydrogenase, chloroplast, putative
chr1	2371009	2371153	874	At1g07670	AK-HSDH__AK-HSDH/AK-HSDH I (ASPARTATE KINASE-HOMOSERINE DEHYDROGENASE I); aspartate kinase/ homoserine dehydrogenase
chr1	2390908	2391880	999	At1g07720	AK-HSDH__AK-HSDH/AK-HSDH I (ASPARTATE KINASE-HOMOSERINE DEHYDROGENASE I); aspartate kinase/ homoserine dehydrogenase
chr1	2391946	2392336	999	At1g07720	AK-HSDH__AK-HSDH/AK-HSDH I (ASPARTATE KINASE-HOMOSERINE DEHYDROGENASE I); aspartate kinase/ homoserine dehydrogenase
chr1	2404083	2404411	956	At1g07750	AK-HSDH__AK-HSDH/AK-HSDH I (ASPARTATE KINASE-HOMOSERINE DEHYDROGENASE I); aspartate kinase/ homoserine dehydrogenase
chr1	2404583	2405238	999	At1g07750	GDSL-motif lipase, putative
chr1	2405726	2405864	999	At1g07750	GDSL-motif lipase, putative
chr1	2407710	2408031	999	At1g07760=p800	NFD3__NFD3 (NUCLEAR FUSION DEFECTIVE 3); structural constituent of ribosome
chr1	2409890	2410072	999	At1g07770=p800	similar to unknown protein [Arabidopsis thaliana] (TAIR:AT2G35585.1); similar to hypothetical protein [Vitis vinifera] (GB:CAN79460.1)
chr1	2437693	2437796	970	At1g07890	membrane protein, putative
chr1	2438021	2438513	999	At1g07890	membrane protein, putative
chr1	2439278	2439675	996	At1g07890	ATMYC2_JAI1_JIN1_MYC2_RD22BP1_ZBF1__ATMYC2 (JASMONATE INSENSITIVE 1); DNA binding / transcription factor
chr1	2542785	2542958	995	At1g08130	starch synthase, putative
chr1	2547445	2547694	960	At1g08130	starch synthase, putative
chr1	2558602	2558707	996	At1g08150	starch synthase, putative
chr1	2572874	2573319	963	At1g08190	PHD finger family protein
chr1	2573829	2574331	999	At1g08200	CYP76C6__CYP76C6 (cytochrome P450, family 76, subfamily C, polypeptide 6); oxygen binding
chr1	2574402	2574557	998	At1g08200	protein phosphatase 2C, putative / PP2C, putative
chr1	2574877	2575167	999	At1g08200	SHM7__SHM7 (serine hydroxymethyltransferase 7); glycine hydroxymethyltransferase
chr1	2576087	2576162	835	At1g08200	SHM7__SHM7 (serine hydroxymethyltransferase 7); glycine hydroxymethyltransferase
chr1	2576452	2576642	955	At1g08200	SHM7__SHM7 (serine hydroxymethyltransferase 7); glycine hydroxymethyltransferase
chr1	2691118	2691253	809	At1g08510	SHM7__SHM7 (serine hydroxymethyltransferase 7); glycine hydroxymethyltransferase
chr1	2716158	2716275	859	At1g08580	SKS6__SKS6 (SKU5 Similar 6); pectinesterase
chr1	2752439	2752588	828	At1g08650	SKS6__SKS6 (SKU5 Similar 6); pectinesterase
chr1	2752659	2752930	857	At1g08650	SKS6__SKS6 (SKU5 Similar 6); pectinesterase
chr1	2753271	2753342	998	At1g08650	similar to unknown protein [Arabidopsis thaliana] (TAIR:AT4G11911.1); similar to hypothetical protein [Vitis vinifera] (GB:CAN81476.1)
chr1	2753453	2753637	909	At1g08650	similar to unknown protein [Arabidopsis thaliana] (TAIR:AT4G11911.1); similar to hypothetical protein [Vitis vinifera] (GB:CAN81476.1)
chr1	2881566	2882036	995	At1g08960	AAP5__AAP5 (amino acid permease 5); amino acid transmembrane transporter
chr1	2927858	2928667	999	At1g09070	AAP5__AAP5 (amino acid permease 5); amino acid transmembrane transporter
chr1	2952946	2953091	976	At1g09160	DNAJ chaperone C-terminal domain-containing protein
chr1	2965691	2965940	990	At1g09180	ILL6__ILL6 (IAA-leucine resistant (ILR)-like gene 6); metallopeptidase
chr1	2972784	2973062	975	At1g09210	ILL6__ILL6 (IAA-leucine resistant (ILR)-like gene 6); metallopeptidase
chr1	2985113	2985326	990	At1g09240	ILL6__ILL6 (IAA-leucine resistant (ILR)-like gene 6); metallopeptidase
chr1	2985610	2985858	998	At1g09240	ILL6__ILL6 (IAA-leucine resistant (ILR)-like gene 6); metallopeptidase
chr1	3009095	3009635	999	At1g09310	unknown protein
chr1	3017053	3017234	986	At1g09340	hydrolase activity, hydrolyzing O-glycosyl compounds
chr1	3018216	3018296	973	At1g09340	thioesterase family protein
chr1	3066825	3066895	869	At1g09500	guanine nucleotide-binding family protein / activated protein kinase C receptor, putative / RACK, putative
chr1	3067607	3068499	999	At1g09500	guanine nucleotide-binding family protein / activated protein kinase C receptor, putative / RACK, putative
chr1	3094114	3094634	999	At1g09560	U-box domain-containing protein
chr1	3106548	3106621	931	At1g09590	U-box domain-containing protein
chr1	3165341	3165919	999	At1g09780	U-box domain-containing protein
chr1	3166067	3166098	848	At1g09780	4CL1_4CL.1_AT4CL1__4CL1 (4-COUMARATE:COA LIGASE 1)
chr1	3166242	3166415	999	At1g09780	leucine-rich repeat protein kinase, putative
chr1	3166601	3167171	999	At1g09780	jacalin lectin family protein
chr1	3167316	3167511	997	At1g09780	MBP2_F-ATMBP_MBP1.2__MBP2 (MYROSINASE-BINDING PROTEIN 2)
chr1	3167656	3167870	994	At1g09780	MBP2_F-ATMBP_MBP1.2__MBP2 (MYROSINASE-BINDING PROTEIN 2)
chr1	3253402	3254262	999	At1g09970	MBP2_F-ATMBP_MBP1.2__MBP2 (MYROSINASE-BINDING PROTEIN 2)
chr1	3254437	3255091	999	At1g09970	MBP2_F-ATMBP_MBP1.2__MBP2 (MYROSINASE-BINDING PROTEIN 2)
chr1	3255168	3255528	999	At1g09970	MBP1_ATMBP__MBP1 (MYROSINASE-BINDING PROTEIN 1)
chr1	3305571	3305754	821	At1g10120	MBP1_ATMBP__MBP1 (MYROSINASE-BINDING PROTEIN 1)
chr1	3365437	3365585	802	At1g10270	MBP1_ATMBP__MBP1 (MYROSINASE-BINDING PROTEIN 1)
chr1	3365830	3366196	998	At1g10270	protein kinase family protein
chr1	3395776	3396058	887	At1g10360	protein kinase family protein
chr1	3396608	3396719	839	At1g10360	protein kinase family protein
chr1	3397049	3397623	999	At1g10360	unknown protein
chr1	3397950	3398307	999	At1g10370	unknown protein
chr1	3400774	3401124	999	At1g10380	ANAC019__ANAC019 (Arabidopsis NAC domain containing protein 19); transcription factor
chr1	3401497	3401784	999	At1g10380	ATPPC1__ATPPC1 (PHOSPHOENOLPYRUVATE CARBOXYLASE 1); phosphoenolpyruvate carboxylase
chr1	3493867	3494484	999	At1g10585	ATPPC1__ATPPC1 (PHOSPHOENOLPYRUVATE CARBOXYLASE 1); phosphoenolpyruvate carboxylase
chr1	3494562	3494598	867	At1g10585	MUM4_RHM2__MUM4 (MUCILAGE-MODIFIED 4); catalytic
chr1	3494984	3495057	991	At1g10585	MUM4_RHM2__MUM4 (MUCILAGE-MODIFIED 4); catalytic
chr1	3515355	3516030	999	At1g10640	myrosinase-associated protein, putative
chr1	3516164	3516303	991	At1g10640	myrosinase-associated protein, putative
chr1	3516589	3516767	927	At1g10640	myrosinase-associated protein, putative
chr1	3517567	3517707	832	At1g10640	myrosinase-associated protein, putative
chr1	3524134	3524855	999	At1g10650	myrosinase-associated protein, putative
chr1	3568950	3569240	997	At1g10740	ESR_ESP_TASTY__ESP (EPITHIOSPECIFIER PROTEIN)
chr1	3613984	3614436	995	At1g10850	disease resistance response
chr1	3633103	3633217	966	At1g10900	similar to unknown protein [Arabidopsis thaliana] (TAIR:AT3G13062.2); similar to unknown protein [Arabidopsis thaliana] (TAIR:AT3G13062.1); similar to unnamed protein product [Vitis vinifera] (GB:CAO41766.1); contains InterPro domain Lipid-binding START (InterPro:IPR002913)
chr1	3664406	3664965	999	At1g10960	NOP56__NOP56 (ARABIDOPSIS HOMOLOG OF NUCLEOLAR PROTEIN NOP56)
chr1	3683212	3683576	991	At1g11050	NOP56__NOP56 (ARABIDOPSIS HOMOLOG OF NUCLEOLAR PROTEIN NOP56)
chr1	3749612	3749963	999	At1g11185	NOP56__NOP56 (ARABIDOPSIS HOMOLOG OF NUCLEOLAR PROTEIN NOP56)
chr1	3888710	3889192	999	At1g11580	similar to unknown protein [Arabidopsis thaliana] (TAIR:AT1G09310.1); similar to unknown [Populus trichocarpa] (GB:ABK94967.1); contains InterPro domain Protein of unknown function DUF538 (InterPro:IPR007493)
chr1	3889260	3889402	999	At1g11580	ATMYB75_PAP1_MYB75_SIAA1__PAP1 (PRODUCTION OF ANTHOCYANIN PIGMENT 1); DNA binding / transcription factor
chr1	3889614	3889880	999	At1g11580	ATMYB75_PAP1_MYB75_SIAA1__PAP1 (PRODUCTION OF ANTHOCYANIN PIGMENT 1); DNA binding / transcription factor
chr1	3889990	3890749	999	At1g11580	ATMYB75_PAP1_MYB75_SIAA1__PAP1 (PRODUCTION OF ANTHOCYANIN PIGMENT 1); DNA binding / transcription factor
chr1	3902665	3903197	999	At1g11600	carboxylesterase
chr1	3903265	3903662	999	At1g11600	unknown protein
chr1	3984917	3985060	999	At1g11790	unknown protein
chr1	3996042	3996263	992	At1g11840	pseudogene, glycosyl hydrolase family 1
chr1	3996600	3996783	999	At1g11840	pseudogene, glycosyl hydrolase family 1
chr1	3997043	3997115	978	At1g11840	pseudogene, glycosyl hydrolase family 1
chr1	3997293	3997372	939	At1g11840	pseudogene, glycosyl hydrolase family 1
chr1	4012763	4012947	877	At1g11890	pseudogene, glycosyl hydrolase family 1
chr1	4052797	4053254	961	At1g12000	polygalacturonase, putative / pectinase, putative
chr1	4206395	4206566	885	At1g12370	polygalacturonase, putative / pectinase, putative
chr1	4207984	4208313	998	At1g12370	polygalacturonase, putative / pectinase, putative
chr1	4214319	4214983	999	At1g12380	PPR336 (PENTATRICOPEPTIDE REPEAT 336)
chr1	4215373	4215814	984	At1g12380	MATE efflux family protein
chr1	4215957	4216277	999	At1g12380	MATE efflux family protein
chr1	4263540	4263793	999	At1g12500	MATE efflux family protein
chr1	4264568	4264736	988	At1g12500	APR2_APSR_ATAPR2_PRH__APR2 (5'ADENYLYLPHOSPHOSULFATE REDUCTASE 2)
chr1	4277961	4278066	976	At1g12570	APR2_APSR_ATAPR2_PRH__APR2 (5'ADENYLYLPHOSPHOSULFATE REDUCTASE 2)
chr1	4278346	4278451	999	At1g12570	WRKY6__WRKY6 (WRKY DNA-binding protein 6); transcription factor
chr1	4278655	4278800	967	At1g12570	unknown protein
chr1	4393488	4393784	959	At1g12900	SPX (SYG1/Pho81/XPR1) domain-containing protein
chr1	4444471	4444620	800	At1g13030	SPX (SYG1/Pho81/XPR1) domain-containing protein
chr1	4459198	4459742	999	At1g13080	CYP86A7__CYP86A7 (cytochrome P450, family 86, subfamily A, polypeptide 7); oxygen binding
chr1	4459845	4460020	910	At1g13080	zinc finger (C3HC4-type RING finger) family protein
chr1	4460282	4460638	999	At1g13080	VHA-E3__VHA-E3 (VACUOLAR H+-ATPASE SUBUNIT E ISOFORM 3); hydrogen ion transporting ATPase, rotational mechanism
chr1	4529351	4529646	965	At1g13250	long-chain-fatty-acid--CoA ligase, putative / long-chain acyl-CoA synthetase, putative
chr1	4548124	4548732	999	At1g13280	BDG1__BDG1 (BODYGUARD1); hydrolase
chr1	4569552	4569725	996	At1g13340	ATAMT1;2__ATAMT1;2 (AMMONIUM TRANSPORTER 1;2); ammonium transmembrane transporter
chr1	4644743	4645028	989	At1g13580	ATAMT1;2__ATAMT1;2 (AMMONIUM TRANSPORTER 1;2); ammonium transmembrane transporter
chr1	4680539	4680842	999	At1g13650	G-TMT_TMT1_VTE4__G-TMT (GAMMA-TOCOPHEROL METHYLTRANSFERASE)
chr1	4681025	4681392	999	At1g13650	G-TMT_TMT1_VTE4__G-TMT (GAMMA-TOCOPHEROL METHYLTRANSFERASE)
chr1	4681756	4681991	998	At1g13650	G-TMT_TMT1_VTE4__G-TMT (GAMMA-TOCOPHEROL METHYLTRANSFERASE)
chr1	4702919	4703498	986	At1g13710	G-TMT_TMT1_VTE4__G-TMT (GAMMA-TOCOPHEROL METHYLTRANSFERASE)
chr1	4710806	4711095	878	At1g13730	similar to unnamed protein product [Vitis vinifera] (GB:CAO62125.1); contains domain SSF53448 (SSF53448)
chr1	4817120	4817423	998	At1g14060	4CL3__4CL3 (4-coumarate:CoA ligase 3); 4-coumarate-CoA ligase
chr1	4833692	4833832	943	At1g14120	4CL3__4CL3 (4-coumarate:CoA ligase 3); 4-coumarate-CoA ligase
chr1	4836138	4836354	997	At1g14130	4CL3__4CL3 (4-coumarate:CoA ligase 3); 4-coumarate-CoA ligase
chr1	4865401	4865478	998	At1g14240	flavin-containing monooxygenase family protein / FMO family protein
chr1	4868456	4868770	999	At1g14250	flavin-containing monooxygenase family protein / FMO family protein
chr1	4868849	4869175	999	At1g14250	flavin-containing monooxygenase family protein / FMO family protein
chr1	4869469	4869546	999	At1g14250	flavin-containing monooxygenase family protein / FMO family protein
chr1	4869829	4869936	995	At1g14250	flavin-containing monooxygenase family protein / FMO family protein
chr1	4870322	4870358	952	At1g14250	BZO1__BZO1; benzoate-CoA ligase
chr1	4870322	4870399	947	At1g14250	acyl-activating enzyme 12 (AAE12)
chr1	4870434	4871128	999	At1g14250	acyl-activating enzyme 12 (AAE12)
chr1	4871055	4871198	998	At1g14250	acyl-activating enzyme 12 (AAE12)
chr1	4871237	4871464	999	At1g14250	Identical to Protein PLASTID MOVEMENT IMPAIRED 2 (PMI2) [Arabidopsis Thaliana] (GB:Q9C9N6); similar to PMI15 (plastid movement impaired 15) [Arabidopsis thaliana] (TAIR:AT5G38150.1); similar to hypothetical protein [Vitis vinifera] (GB:CAN79831.1); contains InterPro domain Protein of unknown function DUF827, plant (InterPro:IPR008545)
chr1	4899207	4899938	999	At1g14345	glycerophosphoryl diester phosphodiesterase family protein
chr1	4911478	4911675	881	At1g14360	rubber elongation factor (REF) family protein
chr1	5165576	5165934	999	At1g14980	rubber elongation factor (REF) family protein
chr1	5166343	5166631	998	At1g14980	PSBY_YCF32__PSBY (photosystem II BY)
chr1	5210206	5210391	989	At1g15140	glycosyl transferase family 17 protein
chr1	5214703	5214856	855	At1g15150	RNA recognition motif (RRM)-containing protein
chr1	5257301	5258324	999	At1g15290	protein phosphatase 2C-related / PP2C-related
chr1	5258466	5258750	999	At1g15290	exostosin family protein
chr1	5259711	5259819	802	At1g15290	EXS family protein / ERD1/XPR1/SYG1 family protein
chr1	5405080	5405323	878	At1g15710	EXS family protein / ERD1/XPR1/SYG1 family protein
chr1	5478778	5478928	966	At1g15950	leucine-rich repeat family protein
chr1	5479165	5479238	825	At1g15950	protein kinase family protein
chr1	5479799	5479939	962	At1g15950	protein kinase family protein
chr1	5480178	5480479	999	At1g15950	protein kinase family protein
chr1	5481731	5482080	999	At1g15950	DNA-binding family protein
chr1	5486592	5486708	926	At1g15970	DNA-binding family protein
chr1	5489445	5489704	947	At1g15980	DNA-binding family protein
chr1	5490085	5490204	918	At1g15980	BURP domain-containing protein / polygalacturonase, putative
chr1	5511170	5511673	999	At1g16060	phosphoglucomutase, cytoplasmic, putative / glucose phosphomutase, putative
chr1	5560112	5560548	811	At1g16260	glycosyltransferase family 14 protein / core-2/I-branching enzyme family protein
chr1	5597978	5598340	995	At1g16370	ATNAP5__ATNAP5 (Arabidopsis thaliana non-intrinsic ABC protein 5)
chr1	5603248	5603720	904	At1g16390	THI2.1__THI2.1 (THIONIN 2.1); toxin receptor binding
chr1	5604085	5604510	995	At1g16390	THI2.1__THI2.1 (THIONIN 2.1); toxin receptor binding
chr1	5605371	5605542	999	At1g16400	JAZ6_TIFY11B__JAZ6/TIFY11B (JASMONATE-ZIM-DOMAIN PROTEIN 6)
chr1	5607170	5607418	997	At1g16400	JAZ6_TIFY11B__JAZ6/TIFY11B (JASMONATE-ZIM-DOMAIN PROTEIN 6)
chr1	5608833	5609779	999	At1g16410	threonine synthase, putative
chr1	5609950	5610140	997	At1g16410	phosphoric monoester hydrolase
chr1	5610681	5611055	999	At1g16410	phosphoric monoester hydrolase
chr1	5611270	5611342	975	At1g16410	trypsin and protease inhibitor family protein / Kunitz family protein
chr1	5650964	5651101	936	At1g16520	trypsin and protease inhibitor family protein / Kunitz family protein
chr1	5726534	5726648	998	At1g16730	ATDR4__ATDR4 (Arabidopsis thaliana drought-repressed 4)
chr1	5726876	5727020	998	At1g16730	ATNUDT21__ATNUDT21 (Arabidopsis thaliana Nudix hydrolase homolog 21); hydrolase
chr1	5821111	5821291	999	At1g17020	oxidoreductase, acting on the CH-CH group of donors
chr1	5821519	5821941	999	At1g17020	strictosidine synthase family protein
chr1	5829118	5829481	999	At1g17050	SS2__SS2 (STRICTOSIDINE SYNTHASE 2); strictosidine synthase
chr1	5829842	5829913	993	At1g17050	SS2__SS2 (STRICTOSIDINE SYNTHASE 2); strictosidine synthase
chr1	5830062	5830132	845	At1g17050	sulfotransferase family protein
chr1	5830279	5830315	937	At1g17050	ATGH9B7 (ARABIDOPSIS THALIANA GLYCOSYL HYDROLASE 9B7); hydrolase, hydrolyzing O-glycosyl compounds
chr1	5830463	5830573	980	At1g17050	SKS5__SKS5 (SKU5 Similar 5); copper ion binding / oxidoreductase
chr1	5830675	5831321	999	At1g17050	SKS5__SKS5 (SKU5 Similar 5); copper ion binding / oxidoreductase
chr1	5844757	5844974	999	At1g17100	SKS5__SKS5 (SKU5 Similar 5); copper ion binding / oxidoreductase
chr1	5845114	5845644	999	At1g17100	CML38__CML38
chr1	5856597	5856835	939	At1g17140	O-methyltransferase family 2 protein
chr1	5857514	5857730	935	At1g17140	O-methyltransferase family 2 protein
chr1	5869870	5870148	997	At1g17170	O-methyltransferase family 2 protein
chr1	5870422	5870773	999	At1g17170	aminotransferase class I and II family protein
chr1	5950520	5951124	999	At1g17360	aminotransferase class I and II family protein
chr1	5951756	5952053	998	At1g17370	NIA1_GNR1_NR1__NIA1 (NITRATE REDUCTASE 1)
chr1	5955530	5955970	999	At1g17380	NIA1_GNR1_NR1__NIA1 (NITRATE REDUCTASE 1)
chr1	5956050	5956413	999	At1g17380	NIA1_GNR1_NR1__NIA1 (NITRATE REDUCTASE 1)
chr1	5956886	5957218	999	At1g17380	hydrolase, alpha/beta fold family protein
chr1	5977445	5977672	999	At1g17420	SNRK2-8_SNRK2.8_SRK2C__serine/threonine protein kinase, putative
chr1	5978100	5978238	989	At1g17420	ATGSTU20__ATGSTU20 (Arabidopsis thaliana Glutathione S-transferase (class tau) 20); glutathione transferase
chr1	5978602	5978705	995	At1g17420	ATGSTU20__ATGSTU20 (Arabidopsis thaliana Glutathione S-transferase (class tau) 20); glutathione transferase
chr1	5978852	5979141	999	At1g17420	SPS1__SPS1 (SOLANESYL DIPHOSPHATE SYNTHASE 1)
chr1	5979603	5979717	999	At1g17420	curculin-like (mannose-binding) lectin family protein / PAN domain-containing protein
chr1	5979881	5980105	999	At1g17420	similar to unknown protein [Arabidopsis thaliana] (TAIR:AT1G16320.1); similar to unnamed protein product [Vitis vinifera] (GB:CAO64929.1); contains domain NTF2-like (SSF54427)
chr1	5980247	5981326	999	At1g17420	cation efflux family protein
chr1	6038001	6038070	845	At1g17560	cation efflux family protein
chr1	6050222	6050804	999	At1g17590	GAPCP-1__GAPCP-1; glyceraldehyde-3-phosphate dehydrogenase
chr1	6053074	6053183	824	At1g17600	PGK__PGK (PHOSPHOGLYCERATE KINASE)
chr1	6053862	6054084	961	At1g17600	heat shock protein 70, putative / HSP70, putative
chr1	6062278	6063049	999	At1g17620	heat shock protein 70, putative / HSP70, putative
chr1	6090559	6090856	990	At1g17710	heat shock protein 70, putative / HSP70, putative
chr1	6090926	6091028	996	At1g17710	heat shock protein 70, putative / HSP70, putative
chr1	6091857	6091958	825	At1g17710	HSP91__HSP91 (Heat shock protein 91)
chr1	6103733	6103984	934	At1g17745	HSP91__HSP91 (Heat shock protein 91)
chr1	6104639	6104999	990	At1g17745	NIP6;1_NLM7_NIP6;1_NIP6__NIP6;1 (NOD26-like intrinsic protein 6;1); water channel
chr1	6135909	6136052	955	At1g17830	NIP6;1_NLM7_NIP6;1_NIP6__NIP6;1 (NOD26-like intrinsic protein 6;1); water channel
chr1	6136874	6137089	999	At1g17830	NIP6;1_NLM7_NIP6;1_NIP6__NIP6;1 (NOD26-like intrinsic protein 6;1); water channel
chr1	6145564	6145990	999	At1g17840	NIP6;1_NLM7_NIP6;1_NIP6__NIP6;1 (NOD26-like intrinsic protein 6;1); water channel
chr1	6154501	6154647	883	At1g17890	ribose-5-phosphate isomerase
chr1	6262721	6262874	994	At1g18190=p800=int=At1g18200=utr3	WOL_AHK4_CRE1_WOL1__WOL (WOODEN LEG)
chr1	6276791	6277333	999	At1g18250	GAD4 (GLUTAMATE DECARBOXYLASE 4); calmodulin binding
chr1	6316861	6317283	999	At1g18360	GAD4 (GLUTAMATE DECARBOXYLASE 4); calmodulin binding
chr1	6398609	6399859	999	At1g18590	ARPN__ARPN (PLANTACYANIN); copper ion binding
chr1	6403620	6403625	993	At1g18600=utr3=int=At1g18610=p800	ARPN__ARPN (PLANTACYANIN); copper ion binding
chr1	6464109	6464220	909	At1g18740	MATE efflux protein-related
chr1	6464356	6465403	999	At1g18740	MATE efflux family protein
chr1	6481169	6481319	861	At1g18800	MATE efflux family protein
chr1	6530645	6531051	888	At1g18900	AIR3__AIR3 (Auxin-Induced in Root cultures 3); subtilase
chr1	6531489	6532130	999	At1g18900	AIR3__AIR3 (Auxin-Induced in Root cultures 3); subtilase
chr1	6577968	6578079	894	At1g19050	subtilase family protein
chr1	6578193	6578294	992	At1g19050	subtilase family protein
chr1	6578952	6579100	997	At1g19050	subtilase family protein
chr1	6610988	6611103	964	At1g19140	protein kinase, putative
chr1	6611270	6611775	999	At1g19140	protein kinase, putative
chr1	6612081	6612405	999	At1g19140	OPR3__OPR3 (OPDA-REDUCTASE 3)
chr1	6612851	6612994	999	At1g19150	unknown protein
chr1	6613141	6613647	999	At1g19150	protease inhibitor/seed storage/lipid transfer protein (LTP) family protein
chr1	6622070	6622176	966	At1g19180	intergenic
chr1	6622320	6622432	996	At1g19180	similar to unknown protein [Arabidopsis thaliana] (TAIR:AT5G64190.1); similar to hypothetical protein [Vitis vinifera] (GB:CAN67723.1)
chr1	6622661	6622769	999	At1g19180	pentatricopeptide (PPR) repeat-containing protein
chr1	6622838	6623311	999	At1g19180	pseudo function Encodes a defensin-like (DEFL) family protein.
chr1	6623426	6623494	978	At1g19180	ATPAP10_PAP10__ATPAP10/PAP10; acid phosphatase/ protein serine/threonine phosphatase
chr1	6625580	6625732	933	At1g19200	ATPAP10_PAP10__ATPAP10/PAP10; acid phosphatase/ protein serine/threonine phosphatase
chr1	6697998	6698293	999	At1g19380	ATPAP10_PAP10__ATPAP10/PAP10; acid phosphatase/ protein serine/threonine phosphatase
chr1	6698468	6698647	999	At1g19380	ADC1_ARGDC_SPE1__ADC1 (ARGININE DECARBOXYLASE 1)
chr1	6729983	6730726	999	At1g19440	nodulin family protein
chr1	6731666	6732321	999	At1g19450	nodulin family protein
chr1	6732430	6732566	999	At1g19450	nodulin family protein
chr1	6732706	6732917	996	At1g19450	nodulin family protein
chr1	6734040	6734276	996	At1g19450	protein kinase, putative
chr1	6734425	6734811	999	At1g19450	phosphate-responsive 1 family protein
chr1	6773537	6773915	975	At1g19570	EMB2444__EMB2444 (EMBRYO DEFECTIVE 2444); RNA binding
chr1	6789054	6789496	999	At1g19640	EXLB3__EXLB3 (EXPANSIN-LIKE B3 PRECURSOR)
chr1	6791055	6791289	960	At1g19640	CDA1_DESZ__CDA1 (CYTIDINE DEAMINASE 1)
chr1	6796306	6796407	983	At1g19650	protein arginine N-methyltransferase, putative
chr1	6798102	6798250	993	At1g19650	leucine-rich repeat family protein / extensin family protein
chr1	6803603	6804455	999	At1g19670	SUR1_ALF1_HLS3_RTY__SUR1 (SUPERROOT 1); transaminase
chr1	6804588	6804995	999	At1g19670	auxin-responsive protein, putative
chr1	6847446	6847866	999	At1g19800	violaxanthin de-epoxidase-related
chr1	6889758	6891130	998	At1g19850	SEP2__SEP2 (STRESS ENHANCED PROTEIN 2)
chr1	6914609	6914890	999	At1g19920	inositol-3-phosphate synthase isozyme 2 / myo-inositol-1-phosphate synthase 2 / MI-1-P synthase 2 / IPS 2
chr1	6915255	6915478	999	At1g19920	inositol-3-phosphate synthase isozyme 2 / myo-inositol-1-phosphate synthase 2 / MI-1-P synthase 2 / IPS 2
chr1	6915662	6916243	998	At1g19920	inositol-3-phosphate synthase isozyme 2 / myo-inositol-1-phosphate synthase 2 / MI-1-P synthase 2 / IPS 2
chr1	6916323	6916469	993	At1g19920	AAT_MEE17__AAT/ATAAT/MEE17 (maternal effect embryo arrest 17); aspartate transaminase
chr1	6918383	6918531	859	At1g19940	mitochondrial substrate carrier family protein
chr1	6958061	6958647	999	At1g20070	mitochondrial substrate carrier family protein
chr1	6958718	6958755	866	At1g20070	NRAMP3__NRAMP3 (NRAMP metal ion transporter 3); manganese ion transmembrane transporter/ metal ion transmembrane transporter
chr1	6970184	6970580	988	At1g20100	NRAMP3__NRAMP3 (NRAMP metal ion transporter 3); manganese ion transmembrane transporter/ metal ion transmembrane transporter
chr1	6986655	6986693	819	At1g20140	NRAMP3__NRAMP3 (NRAMP metal ion transporter 3); manganese ion transmembrane transporter/ metal ion transmembrane transporter
chr1	7042385	7042520	987	At1g20340	AtMYB70__AtMYB70 (myb domain protein 70); DNA binding / transcription factor
chr1	7097402	7097438	943	At1g20480	YCF37__YCF37 (Arabidopsis homolog of Synechocystis YCF37)
chr1	7103403	7103579	999	At1g20510	TET8__TET8 (TETRASPANIN8)
chr1	7103656	7103993	998	At1g20510	pseudogene, leucine rich repeat protein family, contains leucine rich-repeat domains
chr1	7104402	7104509	933	At1g20510	ATRPA2_ROR1_RPA2__ATRPA2/ROR1/RPA2 (REPLICON PROTEIN A)
chr1	7104651	7105807	999	At1g20510	sarcosine oxidase family protein
chr1	7239126	7239525	999	At1g20823	TAT3_TAT__TAT3 (TYROSINE AMINOTRANSFERASE 3); transaminase
chr1	7297272	7297530	942	At1g20950	TAT3_TAT__TAT3 (TYROSINE AMINOTRANSFERASE 3); transaminase
chr1	7297670	7297818	942	At1g20950	TAT3_TAT__TAT3 (TYROSINE AMINOTRANSFERASE 3); transaminase
chr1	7297934	7298002	914	At1g20950	TAT3_TAT__TAT3 (TYROSINE AMINOTRANSFERASE 3); transaminase
chr1	7298193	7298369	897	At1g20950	ATGLDP2__ATGLDP2 (ARABIDOPSIS THALIANA GLYCINE DECARBOXYLASE P-PROTEIN 2); glycine dehydrogenase (decarboxylating)
chr1	7376177	7376430	998	At1g21070	ATGLDP2__ATGLDP2 (ARABIDOPSIS THALIANA GLYCINE DECARBOXYLASE P-PROTEIN 2); glycine dehydrogenase (decarboxylating)
chr1	7439509	7440301	999	At1g21250	ATGLDP2__ATGLDP2 (ARABIDOPSIS THALIANA GLYCINE DECARBOXYLASE P-PROTEIN 2); glycine dehydrogenase (decarboxylating)
chr1	7440709	7441925	999	At1g21250	ATGLDP2__ATGLDP2 (ARABIDOPSIS THALIANA GLYCINE DECARBOXYLASE P-PROTEIN 2); glycine dehydrogenase (decarboxylating)
chr1	7502447	7503022	999	At1g21440	FDH__FDH (FIDDLEHEAD); acyltransferase
chr1	7503426	7503986	999	At1g21440	nitrate transporter (NTP2)
chr1	7512098	7512303	893	At1g21460	nitrate transporter (NTP2)
chr1	7512527	7512702	965	At1g21460	AGO4__AGO4 (ARGONAUTE 4); nucleic acid binding
chr1	7553186	7553875	999	At1g21550	cysteine proteinase, putative
chr1	7620356	7620369	976	At1g21700	BGAL8__BGAL8 (BETA-GALACTOSIDASE 8); beta-galactosidase
chr1	7680848	7681257	999	At1g21880	Dof-type zinc finger domain-containing protein
chr1	7681596	7681744	926	At1g21880	osmotin-like protein, putative
chr1	7682251	7682536	999	At1g21880	ATGSTU6_GST24__ATGSTU6 (GLUTATHIONE S-TRANSFERASE 24); glutathione transferase
chr1	7696543	7697454	999	At1g21910	ATGSTU6_GST24__ATGSTU6 (GLUTATHIONE S-TRANSFERASE 24); glutathione transferase
chr1	7814806	7814982	842	At1g22140	ATGSTU5_AT103-1A_ATGSTU1__ATGSTU5 (Arabidopsis thaliana Glutathione S-transferase (class tau) 5); glutathione transferase
chr1	7912045	7912977	999	At1g22410	ATGSTU5_AT103-1A_ATGSTU1__ATGSTU5 (Arabidopsis thaliana Glutathione S-transferase (class tau) 5); glutathione transferase
chr1	7913454	7913747	999	At1g22410	ATGSTU4_GST22__ATGSTU4 (GLUTATHIONE S-TRANSFERASE 22); glutathione transferase
chr1	7913861	7914047	999	At1g22410	ferrochelatase II
chr1	7914477	7914696	999	At1g22410	ATC4H_C4H_CYP73A5__ATC4H/C4H/CYP73A5 (CINNAMATE 4-HYDROXYLASE, CINNAMATE-4-HYDROXYLASE); trans-cinnamate 4-monooxygenase
chr1	7914777	7914981	997	At1g22410	ATC4H_C4H_CYP73A5__ATC4H/C4H/CYP73A5 (CINNAMATE 4-HYDROXYLASE, CINNAMATE-4-HYDROXYLASE); trans-cinnamate 4-monooxygenase
chr1	8013401	8013626	945	At1g22650	ATC4H_C4H_CYP73A5__ATC4H/C4H/CYP73A5 (CINNAMATE 4-HYDROXYLASE, CINNAMATE-4-HYDROXYLASE); trans-cinnamate 4-monooxygenase
chr1	8081703	8082059	993	At1g22850	similar to unknown protein [Arabidopsis thaliana] (TAIR:AT1G51360.1); similar to unknown [Populus trichocarpa] (GB:ABK93857.1); contains InterPro domain Dimeric alpha-beta barrel (InterPro:IPR011008); contains InterPro domain Stress responsive alpha-beta barrel (InterPro:IPR013097)
chr1	8082415	8082673	998	At1g22850	membrane-associated zinc metalloprotease, putative
chr1	8095892	8096072	826	At1g22880	similar to unnamed protein product [Vitis vinifera] (GB:CAO24043.1); contains domain G3DSA:3.50.50.60 (G3DSA:3.50.50.60); contains domain SSF51905 (SSF51905)
chr1	8157796	8158712	999	At1g23030	B5 #4__B5 #4 (cytochrome b5 family protein #4); heme binding / transition metal ion binding
chr1	8164989	8165380	996	At1g23040	RD20__RD20 (RESPONSIVE TO DESSICATION 20); calcium ion binding
chr1	8196297	8196756	995	At1g23110	RD20__RD20 (RESPONSIVE TO DESSICATION 20); calcium ion binding
chr1	8197549	8197687	997	At1g23110	RD20__RD20 (RESPONSIVE TO DESSICATION 20); calcium ion binding
chr1	8202218	8202597	999	At1g23140	SCPL46__SCPL46 (serine carboxypeptidase-like 46); serine carboxypeptidase
chr1	8202745	8203076	993	At1g23140	SCPL46__SCPL46 (serine carboxypeptidase-like 46); serine carboxypeptidase
chr1	8233960	8234833	999	At1g23205	protein kinase family protein / peptidoglycan-binding LysM domain-containing protein
chr1	8234114	8234292	970	At1g23205	gene ATUBC24/PHO2/UBC24 function Encodes a ubiquitin-conjugating E2 enzyme. UBC24 mRNA accumulation is suppressed by miR399f, miR399b and miR399c. Involved in phosphate starvation response.
chr1	8280195	8280545	984	At1g23330	gene ATUBC24/PHO2/UBC24 function Encodes a ubiquitin-conjugating E2 enzyme. UBC24 mRNA accumulation is suppressed by miR399f, miR399b and miR399c. Involved in phosphate starvation response.
chr1	8284204	8284436	929	At1g23340	similar to unknown protein [Arabidopsis thaliana] (TAIR:AT1G28400.1); similar to unknown [Brassica napus] (GB:AAC06020.1)
chr1	8398201	8398464	999	At1g23740	dehydration-responsive protein-related
chr1	8398574	8399119	999	At1g23740	CYP710A2__CYP710A2 (cytochrome P450, family 710, subfamily A, polypeptide 2); C-22 sterol desaturase/ oxygen binding
chr1	8399225	8399607	999	At1g23740	CYP710A2__CYP710A2 (cytochrome P450, family 710, subfamily A, polypeptide 2); C-22 sterol desaturase/ oxygen binding
chr1	8412135	8412457	999	At1g23800	disease resistance family protein
chr1	8412921	8413025	866	At1g23800	disease resistance family protein
chr1	8413639	8414036	993	At1g23800	similar to unnamed protein product [Vitis vinifera] (GB:CAO63442.1)
chr1	8425825	8426084	996	At1g23850	U-box domain-containing protein
chr1	8438378	8438486	818	At1g23880	EDA29_BLH1__BLH1 (embryo sac development arrest 29)
chr1	8500402	8500582	999	At1g24020	EDA29_BLH1__BLH1 (embryo sac development arrest 29)
chr1	8500651	8500908	999	At1g24020	DNA-binding protein, putative
chr1	8501257	8501407	999	At1g24020	ProT3_ATPROT3__ProT3 (PROLINE TRANSPORTER 3); amino acid transmembrane transporter
chr1	8516366	8516502	999	At1g24070	ProT3_ATPROT3__ProT3 (PROLINE TRANSPORTER 3); amino acid transmembrane transporter
chr1	8516682	8516754	999	At1g24070	ProT3_ATPROT3__ProT3 (PROLINE TRANSPORTER 3); amino acid transmembrane transporter
chr1	8516821	8517081	999	At1g24070	UGT73C6__UGT73C6 (UDP-GLUCOSYL TRANSFERASE 73C6); UDP-glucosyltransferase/ UDP-glycosyltransferase/ transferase, transferring glycosyl groups
chr1	8518085	8518190	999	At1g24070	UGT73C6__UGT73C6 (UDP-GLUCOSYL TRANSFERASE 73C6); UDP-glucosyltransferase/ UDP-glycosyltransferase/ transferase, transferring glycosyl groups
chr1	8518287	8518358	967	At1g24070	DOGT1_UGT73C5__DOGT1 (DON-GLUCOSYLTRANSFERASE); UDP-glycosyltransferase/ transferase, transferring glycosyl groups
chr1	8518983	8519021	861	At1g24070	DOGT1_UGT73C5__DOGT1 (DON-GLUCOSYLTRANSFERASE); UDP-glycosyltransferase/ transferase, transferring glycosyl groups
chr1	8519235	8519393	997	At1g24070	xyloglucan:xyloglucosyl transferase, putative / xyloglucan endotransglycosylase, putative / endo-xyloglucan transferase, putative
chr1	8519466	8519536	952	At1g24070	xyloglucan:xyloglucosyl transferase, putative / xyloglucan endotransglycosylase, putative / endo-xyloglucan transferase, putative
chr1	8525454	8526218	999	At1g24100	MAT3__MAT3 (METHIONINE ADENOSYLTRANSFERASE 3)
chr1	8526359	8527009	999	At1g24100	unknown protein
chr1	8536129	8536453	999	At1g24140	PAL1__PAL1 (PHE AMMONIA LYASE 1); phenylalanine ammonia-lyase
chr1	8536744	8536955	984	At1g24140	PAL1__PAL1 (PHE AMMONIA LYASE 1); phenylalanine ammonia-lyase
chr1	8541355	8541731	999	At1g24145	myosin heavy chain-related
chr1	8542460	8542567	998	At1g24145	antioxidant/ oxidoreductase
chr1	8542987	8543294	999	At1g24145	AS1_ATPHAN_MYB91_AS1_AtMYB91_AtPHAN__AS1/ATMYB91/ATPHAN/MYB91 (ASYMMETRIC LEAVES 1, MYB DOMAIN PROTEIN 91); DNA binding / protein homodimerization/ transcription factor
chr1	8557265	8558404	999	At1g24170	RLK__RLK (RECEPTOR LECTIN KINASE); kinase
chr1	8675015	8675086	946	At1g24470	proton-dependent oligopeptide transport (POT) family protein
chr1	8711010	8711432	999	At1g24575	proton-dependent oligopeptide transport (POT) family protein
chr1	8710204	8710311	907	At1g24580	oxidoreductase, 2OG-Fe(II) oxygenase family protein
chr1	8726264	8726589	990	At1g24625	oxidoreductase, 2OG-Fe(II) oxygenase family protein
chr1	8778313	8778903	999	At1g24851	oxidoreductase, 2OG-Fe(II) oxygenase family protein
chr1	8800841	8801431	999	At1g25025	prenylated rab acceptor (PRA1) family protein
chr1	8815219	8815809	999	At1g25112	prenylated rab acceptor (PRA1) family protein
chr1	8829597	8830187	999	At1g25180	GAUT7_LGT7__GAUT7/LGT7 (GALACTURONOSYLTRANSFERASE 7); polygalacturonate 4-alpha-galacturonosyltransferase/ transferase, transferring glycosyl groups
chr1	8837246	8837464	987	At1g25220	peptidyl-prolyl cis-trans isomerase, putative / cyclophilin, putative / rotamase, putative
chr1	8938423	8938560	992	At1g25450	haloacid dehalogenase-like hydrolase family protein
chr1	8938699	8938873	999	At1g25450	ANNAT4__ANNAT4 (ANNEXIN ARABIDOPSIS 4); calcium ion binding / calcium-dependent phospholipid binding
chr1	8938946	8939692	999	At1g25450	protease inhibitor, putative
chr1	8939766	8940193	999	At1g25450	GCN5-related N-acetyltransferase (GNAT) family protein
chr1	8959661	8960583	990	At1g25510	nodulin family protein
chr1	8977685	8977862	957	At1g25550	nodulin family protein
chr1	9039896	9040048	852	At1g26150	jacalin lectin family protein
chr1	9071145	9071474	993	At1g26220	jacalin lectin family protein
chr1	9084827	9084962	844	At1g26250	jacalin lectin family protein
chr1	9179250	9179680	992	At1g26560	jacalin lectin family protein
chr1	9180078	9180147	932	At1g26560	jacalin lectin family protein
chr1	9180334	9180476	999	At1g26560	jacalin lectin family protein
chr1	9180806	9180984	999	At1g26560	jacalin lectin family protein
chr1	9181177	9181765	999	At1g26560	ABC transporter family protein
chr1	9250678	9251519	999	At1g26760	gene TAS1C function Trans-acting siRNA1c primary transcript (TAS1c).
chr1	9259773	9259895	969	At1g26770	gene TAS2 function Trans-acting siRNA primary transcript. RDR6-dependent trans-acting siRNA-generating locus. Regulated by miR173.
chr1	9259998	9260142	998	At1g26770	WRKY54__WRKY54 (WRKY DNA-binding protein 54); transcription factor
chr1	9260215	9260285	989	At1g26770	WRKY54__WRKY54 (WRKY DNA-binding protein 54); transcription factor
chr1	9260495	9260812	999	At1g26770	similar to unnamed protein product [Vitis vinifera] (GB:CAO18305.1); contains InterPro domain Protein of unknown function DUF309 (InterPro:IPR005500)
chr1	9502028	9502761	999	At1g27360	haloacid dehalogenase-like hydrolase family protein
chr1	9506323	9506505	995	At1g27370	haloacid dehalogenase-like hydrolase family protein
chr1	9545314	9545894	999	At1g27480	embryo-specific protein-related
chr1	9640518	9640631	881	At1g27700	similar to unknown protein [Arabidopsis thaliana] (TAIR:AT3G57420.1); similar to unnamed protein product [Vitis vinifera] (GB:CAO23590.1); similar to hypothetical protein [Vitis vinifera] (GB:CAN82225.1); similar to unnamed protein product [Vitis vinifera] (GB:CAO40788.1)
chr1	9640851	9641068	866	At1g27700	similar to unknown protein [Arabidopsis thaliana] (TAIR:AT2G41810.1); similar to unnamed protein product [Vitis vinifera] (GB:CAO23583.1); similar to hypothetical protein [Vitis vinifera] (GB:CAN80832.1); contains InterPro domain Protein of unknown function DUF642 (InterPro:IPR006946); contains InterPro domain Galactose-binding like (InterPro:IPR008979)
chr1	9648088	9648997	999	At1g27730	COR15A_COR15__COR15A (COLD-REGULATED 15A)
chr1	9669485	9669558	809	At1g27760	ATPPC2__ATPPC2 (PHOSPHOENOLPYRUVATE CARBOXYLASE 2); phosphoenolpyruvate carboxylase
chr1	9670138	9670540	988	At1g27760	ATPPC2__ATPPC2 (PHOSPHOENOLPYRUVATE CARBOXYLASE 2); phosphoenolpyruvate carboxylase
chr1	9671234	9671589	999	At1g27760	PDF1__PDF1 (PROTODERMAL FACTOR 1)
chr1	9671552	9672127	999	At1g27770	PDF1__PDF1 (PROTODERMAL FACTOR 1)
chr1	9672235	9672563	995	At1g27770	nucleotide-sugar transporter
chr1	9672667	9672774	925	At1g27770	MSS3__MSS3 (MULTICOPY SUPPRESSORS OF SNF4 DEFICIENCY IN YEAST 3); calcium ion binding
chr1	9673278	9673559	999	At1g27770	protease inhibitor/seed storage/lipid transfer protein (LTP) family protein (YLS3)
chr1	9673634	9674313	999	At1g27770	protein binding / zinc ion binding
chr1	9674465	9674612	970	At1g27770	pectinesterase family protein
chr1	9674719	9675186	999	At1g27770	FLA8_AGP8__FLA8 (Arabinogalactan protein 8)
chr1	9740714	9741150	999	At1g27950	CYP76C2__CYP76C2 (cytochrome P450, family 76, subfamily C, polypeptide 2); oxygen binding
chr1	9741742	9742094	999	At1g27950	CYP76C2__CYP76C2 (cytochrome P450, family 76, subfamily C, polypeptide 2); oxygen binding
chr1	9746870	9747154	996	At1g27970	LCR_CYP86A8__CYP86A8 (LACERATA); fatty acid (omega-1)-hydroxylase/ oxygen binding
chr1	9889190	9889589	999	At1g28290	SPA1__SPA1 (SUPPRESSOR OF PHYA-105 1); signal transducer
chr1	9890080	9890794	999	At1g28290	SPA1__SPA1 (SUPPRESSOR OF PHYA-105 1); signal transducer
chr1	9956141	9956271	860	At1g28370	phosphatidylinositol 3- and 4-kinase family protein / ubiquitin family protein
chr1	9956350	9956739	999	At1g28370	ATHB-7_ATHB7__ATHB-7 (ARABIDOPSIS THALIANA HOMEOBOX 7)
chr1	10013508	10013770	987	At1g28480	BOR1__BOR1 (REQUIRES HIGH BORON 1)
chr1	10051180	10051849	999	At1g28600	BOR1__BOR1 (REQUIRES HIGH BORON 1)
chr1	10052028	10052437	999	At1g28600	BOR1__BOR1 (REQUIRES HIGH BORON 1)
chr1	10052793	10053038	999	At1g28600	BOR1__BOR1 (REQUIRES HIGH BORON 1)
chr1	10053843	10054071	992	At1g28610	BOR1__BOR1 (REQUIRES HIGH BORON 1)
chr1	10054227	10054624	999	At1g28610	ATGOLS1__ATGOLS1 (ARABIDOPSIS THALIANA GALACTINOL SYNTHASE 1); transferase, transferring hexosyl groups
chr1	10055488	10055630	922	At1g28610	ATGOLS1__ATGOLS1 (ARABIDOPSIS THALIANA GALACTINOL SYNTHASE 1); transferase, transferring hexosyl groups
chr1	10075007	10075193	936	At1g28670	ATGOLS1__ATGOLS1 (ARABIDOPSIS THALIANA GALACTINOL SYNTHASE 1); transferase, transferring hexosyl groups
chr1	10078500	10079217	999	At1g28680	similar to unnamed protein product [Vitis vinifera] (GB:CAO15045.1); similar to unknown [Brassica rapa] (GB:ABC41272.1)
chr1	10079515	10079943	999	At1g28680	similar to unnamed protein product [Vitis vinifera] (GB:CAO15045.1); similar to unknown [Brassica rapa] (GB:ABC41272.1)
chr1	10190170	10190312	998	At1g29170	similar to unnamed protein product [Vitis vinifera] (GB:CAO15045.1); similar to unknown [Brassica rapa] (GB:ABC41272.1)
chr1	10191281	10191787	833	At1g29170	MTO1_ATCYS1_CGS__MTO1 (METHIONINE OVERACCUMULATION 1)
chr1	10202927	10203247	955	At1g29195	MTO1_ATCYS1_CGS__MTO1 (METHIONINE OVERACCUMULATION 1)
chr1	10260163	10260346	987	At1g29330	ATSS2__ATSS2 (STARCH SYNTHASE 2); transferase, transferring glycosyl groups
chr1	10324876	10325013	997	At1g29530	ATSS2__ATSS2 (STARCH SYNTHASE 2); transferase, transferring glycosyl groups
chr1	10372377	10373633	999	At1g29660	CA1__CA1 (CARBONIC ANHYDRASE 1); carbonate dehydratase/ zinc ion binding
chr1	10379009	10379557	999	At1g29690	triose phosphate/phosphate translocator, putative
chr1	10381542	10381834	990	At1g29690	triose phosphate/phosphate translocator, putative
chr1	10385562	10385707	996	At1g29700	triose phosphate/phosphate translocator, putative
chr1	10386707	10386855	861	At1g29700	aspartate kinase, lysine-sensitive, putative
chr1	10390433	10390646	992	At1g29715	SRG3__SRG3 (SENESCENCE-RELATED GENE 3); glycerophosphodiester phosphodiesterase
chr1	10393715	10394230	999	At1g29720	VTC4__VTC4
chr1	10394961	10395124	999	At1g29720	VTC4__VTC4
chr1	10396267	10396409	952	At1g29720	ATEXPA13_ATEXP13_ATHEXP ALPHA 1.22_EXP13__ATEXPA13 (ARABIDOPSIS THALIANA EXPANSIN A13)
chr1	10459980	10460261	971	At1g29880	leucine-rich repeat transmembrane protein kinase, putative
chr1	10474733	10474887	988	At1g29920	leucine-rich repeat transmembrane protein kinase, putative
chr1	10498171	10498780	999	At1g29965	leucine-rich repeat transmembrane protein kinase, putative
chr1	10499105	10499207	837	At1g29965	ANAC047__ANAC047 (Arabidopsis NAC domain containing protein 47)
chr1	10503318	10503711	999	At1g29980	disease resistance protein (TIR-NBS class), putative
chr1	10503787	10503930	994	At1g29980	disease resistance protein (TIR-NBS class), putative
chr1	10504247	10504617	999	At1g29980	ATLTL1_LTL1__ATLTL1/LTL1 (LI-TOLERANT LIPASE 1); carboxylesterase
chr1	10546696	10546799	999	At1g30070	ATLTL1_LTL1__ATLTL1/LTL1 (LI-TOLERANT LIPASE 1); carboxylesterase
chr1	10547128	10547342	994	At1g30070	ATLTL1_LTL1__ATLTL1/LTL1 (LI-TOLERANT LIPASE 1); carboxylesterase
chr1	10807244	10807604	998	At1g30510	endoribonuclease
chr1	10814899	10815373	999	At1g30530	similar to LSH1 (LIGHT-DEPENDENT SHORT HYPOCOTYLS 1) [Arabidopsis thaliana] (TAIR:AT5G28490.1); similar to unnamed protein product [Vitis vinifera] (GB:CAO65072.1); contains InterPro domain Protein of unknown function DUF640 (InterPro:IPR006936)
chr1	10815586	10816497	999	At1g30530	NHX2__NHX2 (sodium proton exchanger 2)
chr1	10816036	10816176	835	At1g30530	NHX2__NHX2 (sodium proton exchanger 2)
chr1	10859280	10859591	935	At1g30630	SAR DNA-binding protein, putative
chr1	11054804	11055148	999	At1g31010	Identical to Uncharacterized GPI-anchored protein At3g06035 precursor [Arabidopsis Thaliana] (GB:Q84MC0;GB:Q8H7F7;GB:Q8L9J0); similar to unknown protein [Arabidopsis thaliana] (TAIR:AT5G19250.1); similar to unknown [Populus trichocarpa] (GB:ABK94712.1)
chr1	11088041	11088113	978	At1g31070	similar to unknown protein [Arabidopsis thaliana] (TAIR:AT5G19190.1); similar to unnamed protein product [Vitis vinifera] (GB:CAO71112.1)
chr1	11114942	11115706	984	At1g31130	unknown protein
chr1	11142989	11143162	999	At1g31180	unknown protein
chr1	11143302	11143544	922	At1g31180	unknown protein
chr1	11143835	11143944	994	At1g31180	60S ribosomal protein L29 (RPL29B)
chr1	11144235	11144528	999	At1g31180	transducin family protein / WD-40 repeat family protein
chr1	11158699	11158874	999	At1g31230	similar to unknown protein [Arabidopsis thaliana] (TAIR:AT5G25170.1); similar to unnamed protein product [Vitis vinifera] (GB:CAO46108.1); contains InterPro domain Protein of unknown function DUF862, eukaryotic (InterPro:IPR008580)
chr1	11159432	11159714	999	At1g31230	similar to unknown protein [Arabidopsis thaliana] (TAIR:AT5G25170.1); similar to unnamed protein product [Vitis vinifera] (GB:CAO46108.1); contains InterPro domain Protein of unknown function DUF862, eukaryotic (InterPro:IPR008580)
chr1	11159933	11160085	982	At1g31230	2,3-biphosphoglycerate-independent phosphoglycerate mutase, putative / phosphoglyceromutase, putative
chr1	11160266	11160544	999	At1g31230	LTP6__LTP6 (Lipid transfer protein 6); lipid binding
chr1	11161789	11162090	997	At1g31230	PYK10_PSR3.1__PYK10 (phosphate starvation-response 3.1); hydrolase, hydrolyzing O-glycosyl compounds
chr1	11162387	11162729	999	At1g31230	PYK10_PSR3.1__PYK10 (phosphate starvation-response 3.1); hydrolase, hydrolyzing O-glycosyl compounds
chr1	11182587	11182661	966	At1g31280	PYK10_PSR3.1__PYK10 (phosphate starvation-response 3.1); hydrolase, hydrolyzing O-glycosyl compounds
chr1	11182841	11183092	999	At1g31280	PYK10_PSR3.1__PYK10 (phosphate starvation-response 3.1); hydrolase, hydrolyzing O-glycosyl compounds
chr1	11183435	11184029	999	At1g31280	heat shock cognate 70 kDa protein 3 (HSC70-3) (HSP70-3)
chr1	11184105	11185189	999	At1g31280	heat shock cognate 70 kDa protein 3 (HSC70-3) (HSP70-3)
chr1	11191233	11191560	999	At1g31290	heat shock cognate 70 kDa protein 3 (HSC70-3) (HSP70-3)
chr1	11191884	11191953	996	At1g31290	ATMDAR3_MDHAR__ATMDAR3/MDHAR (MONODEHYDROASCORBATE REDUCTASE)
chr1	11192060	11192166	995	At1g31290	ATMDAR3_MDHAR__ATMDAR3/MDHAR (MONODEHYDROASCORBATE REDUCTASE)
chr1	11192350	11192424	990	At1g31290	germin-like protein, putative
chr1	11214683	11214783	992	At1g31330	pectinesterase, putative
chr1	11273700	11273845	801	At1g31500	pectinesterase, putative
chr1	11288878	11289010	847	At1g31540	pectinesterase, putative
chr1	11290007	11290292	883	At1g31540	hydrolase, alpha/beta fold family protein
chr1	11291199	11291517	964	At1g31540	disease resistance family protein / LRR family protein
chr1	11292154	11292923	998	At1g31540	NHL2__NHL2 (NDR1/HIN1-like 2)
chr1	11295602	11296145	999	At1g31550	lysyl-tRNA synthetase, putative / lysine--tRNA ligase, putative
chr1	11296364	11296768	998	At1g31550	pseudogene, similar to polygalacturonase-inhibitor protein
chr1	11296907	11297271	999	At1g31550	gene FLR1 function A novel leucine-rich repeat protein. Interacts directly with MADS domain transcription factor.
chr1	11316188	11316222	946	At1g31600	gene FLR1 function A novel leucine-rich repeat protein. Interacts directly with MADS domain transcription factor.
chr1	11333022	11333231	988	At1g31660	HSP70__HSP70 (heat shock protein 70); ATP binding
chr1	11349955	11350344	999	At1g31710	HSP70__HSP70 (heat shock protein 70); ATP binding
chr1	11350484	11350593	998	At1g31710	ATMRP3_EST2_MRP3__ATMRP3 (Arabidopsis thaliana multidrug resistance-associated protein 3)
chr1	11353282	11353537	999	At1g31710	ATMRP3_EST2_MRP3__ATMRP3 (Arabidopsis thaliana multidrug resistance-associated protein 3)
chr1	11353751	11353821	963	At1g31710	ATMRP3_EST2_MRP3__ATMRP3 (Arabidopsis thaliana multidrug resistance-associated protein 3)
chr1	11354505	11354963	999	At1g31710	ATMRP3_EST2_MRP3__ATMRP3 (Arabidopsis thaliana multidrug resistance-associated protein 3)
chr1	11355141	11355353	999	At1g31710	AtSerat2;2_SAT-1_SAT3_SAT-A__AtSerat2;2 (SERINE ACETYLTRANSFERASE 1); serine O-acetyltransferase
chr1	11414793	11415424	999	At1g31817	unknown protein
chr1	11415496	11415779	993	At1g31817	glycosyl hydrolase family 17 protein
chr1	11434919	11435098	978	At1g31860	glycosyl hydrolase family 17 protein
chr1	11454572	11454825	997	At1g31885=utr3=int=At1g31900=p800	amino acid permease family protein
chr1	11470043	11470713	999	At1g31940	similar to unknown protein [Arabidopsis thaliana] (TAIR:AT1G54120.1); similar to unnamed protein product [Vitis vinifera] (GB:CAO45609.1)
chr1	11537454	11537674	999	At1g32080	unknown protein
chr1	11538002	11538334	999	At1g32080	gene SPA3 function Encodes a member of the SPA (suppressor of phyA-105) protein family (SPA1-SPA4). SPA proteins contain an N-terminal serine/threonine kinase-like motif followed by a coiled-coil structure and a C-terminal WD-repeat domain. SPA proteins function redundantly in suppressing photomorphogenesis in dark- and light-grown seedlings.
chr1	11538463	11538534	885	At1g32080	TPR4_WSIP2__TPR4/WSIP2 (TOPLESS-RELATED 4)
chr1	11538694	11539370	997	At1g32080	(TSA1-LIKE); protein binding
chr1	11667570	11667638	897	At1g32350	JR1__JR1 (Jacalin lectin family protein)
chr1	11684759	11685280	998	At1g32385	invertase/pectin methylesterase inhibitor family protein
chr1	11739254	11739320	817	At1g32470	MTO3_MAT4_SAMS3__MTO3 (S-adenosylmethionine synthase 3); methionine adenosyltransferase
chr1	11799024	11800402	999	At1g32640	guanine nucleotide-binding family protein / activated protein kinase C receptor (RACK1)
chr1	11920413	11920661	999	At1g32900	guanine nucleotide-binding family protein / activated protein kinase C receptor (RACK1)
chr1	11920766	11920872	998	At1g32900	aspartyl protease family protein
chr1	11921023	11921782	999	At1g32900	WNK6_ZIK5__WNK6 (Arabidopsis WNK kinase 6); kinase
chr1	11921963	11922037	960	At1g32900	WNK6_ZIK5__WNK6 (Arabidopsis WNK kinase 6); kinase
chr1	11922393	11922429	881	At1g32900	LPAT5__LPAT5
chr1	11922640	11923459	999	At1g32900	LPAT5__LPAT5
chr1	11928838	11929128	999	At1g32920	unknown protein
chr1	11967615	11967782	883	At1g33040	structural constituent of ribosome
chr1	12006657	12006976	810	At1g33110	similar to unknown protein [Arabidopsis thaliana] (TAIR:AT1G51630.1); similar to unknown [Populus trichocarpa] (GB:ABK93128.1); contains InterPro domain Protein of unknown function DUF246, plant (InterPro:IPR004348)
chr1	12030199	12030526	993	At1g33170	similar to unknown protein [Arabidopsis thaliana] (TAIR:AT1G51630.1); similar to unknown [Populus trichocarpa] (GB:ABK93128.1); contains InterPro domain Protein of unknown function DUF246, plant (InterPro:IPR004348)
chr1	12064875	12065046	999	At1g33260	4CL5__4CL5 (4-COUMARATE:COA LIGASE 5); 4-coumarate-CoA ligase
chr1	12065514	12066131	999	At1g33260	nitrate transporter (NTP3)
chr1	12097434	12097437	831	At1g33370	VQ motif-containing protein
chr1	12120914	12121520	999	At1g33420	unknown protein
chr1	12137634	12137638	965	At1g33440=p800=int=At1g33450=p800	senescence-associated protein-related
chr1	12171460	12171904	999	At1g33560	HMT3__HMT3 (Homocysteine S-methyltransferase 3); homocysteine S-methyltransferase
chr1	12220912	12221283	999	At1g33720	ELIP1_ELIP__ELIP1 (EARLY LIGHT-INDUCABLE PROTEIN); chlorophyll binding
chr1	12221631	12221920	990	At1g33720	disease resistance family protein
chr1	12228348	12228387	992	At1g33730	disease resistance family protein
chr1	12260342	12260485	977	At1g33790	leucine-rich repeat family protein
chr1	12491935	12492075	941	At1g34260	dienelactone hydrolase family protein
chr1	12646880	12647028	801	At1g34550	dienelactone hydrolase family protein
chr1	12655132	12655385	998	At1g34570	SAHH2__SAHH2 (S-ADENOSYL-L-HOMOCYSTEINE (SAH) HYDROLASE 2); adenosylhomocysteinase
chr1	12736948	12737419	999	At1g34750	SAHH2__SAHH2 (S-ADENOSYL-L-HOMOCYSTEINE (SAH) HYDROLASE 2); adenosylhomocysteinase
chr1	12852085	12852955	999	At1g35140	ATGR1__ATGR1 (GLUTATHIONE-DISULFIDE REDUCTASE)
chr1	12871748	12872027	983	At1g35170	ATGR1__ATGR1 (GLUTATHIONE-DISULFIDE REDUCTASE)
chr1	12878253	12878532	981	At1g35180	AAA-type ATPase family protein / ankyrin repeat family protein
chr1	13222990	13223296	898	At1g35710	CYP82G1__CYP82G1 (cytochrome P450, family 82, subfamily G, polypeptide 1); oxygen binding
chr1	13223372	13223964	999	At1g35710	bile acid:sodium symporter family protein
chr1	13224142	13224643	999	At1g35710	oRNA
chr1	13224826	13225838	999	At1g35710	gene NIMIN-2 function encodes a kinase that physically interacts with NPR1/NIM1
chr1	13315106	13315110	965	At1g35820=p800=int=At1g35830=utr3	CYP71B26__CYP71B26 (cytochrome P450, family 71, subfamily B, polypeptide 26); oxygen binding
chr1	13543733	13544134	999	At1g36160	CYP71B26__CYP71B26 (cytochrome P450, family 71, subfamily B, polypeptide 26); oxygen binding
chr1	13642591	13642666	989	At1g36280	major latex protein-related / MLP-related
chr1	13643610	13643647	822	At1g36280	major latex protein-related / MLP-related
chr1	13697392	13697859	999	At1g36370	major latex protein-related / MLP-related
chr1	13697968	13698331	999	At1g36370	MATE efflux family protein
chr1	13698758	13699279	999	At1g36370	MATE efflux family protein
chr1	13699351	13699496	999	At1g36370	pentatricopeptide (PPR) repeat-containing protein
chr1	13699564	13699791	989	At1g36370	similar to unknown protein [Arabidopsis thaliana] (TAIR:AT5G41050.1); similar to unnamed protein product [Vitis vinifera] (GB:CAO49052.1)
chr1	13961883	13961944	865	At1g36850	similar to unknown protein [Arabidopsis thaliana] (TAIR:AT5G41050.1); similar to unnamed protein product [Vitis vinifera] (GB:CAO49052.1)
chr1	13982991	13982995	929	At1g36915=p800=int=At1g36920=p800	TSO2__TSO2 (TSO MEANING 'UGLY' IN CHINESE); ribonucleoside-diphosphate reductase
chr1	14161044	14161774	999	At1g37130	TSO2__TSO2 (TSO MEANING 'UGLY' IN CHINESE); ribonucleoside-diphosphate reductase
chr1	14162489	14164035	999	At1g37130	ABC transporter family protein
chr1	14292165	14292339	815	At1g38065	ATEXPA5_ATEXP5_ATHEXP ALPHA 1.4__ATEXPA5 (ARABIDOPSIS THALIANA EXPANSIN A5)
chr1	14295651	14295825	815	At1g38131	ATEXPA5_ATEXP5_ATHEXP ALPHA 1.4__ATEXPA5 (ARABIDOPSIS THALIANA EXPANSIN A5)
chr1	14463849	14463851	812	At1g38416=p800	UDP-glucose 6-dehydrogenase, putative
chr1	14511038	14511059	832	At1g38550=utr3=int=At1g38630=utr3	AT5MAT__AT5MAT; O-malonyltransferase/ transferase
chr1	15532570	15532586	964	At1g41755	intergenic
chr1	15606121	15606193	913	At1g41830	pseudogene, putative multidrug resistance protein
chr1	15606271	15607133	999	At1g41830	intergenic; up in response to exosome depletion (Chekanova et al. 2007)
chr1	15607245	15607565	999	At1g41830	intergenic; up in response to exosome depletion (Chekanova et al. 2007)
chr1	15607948	15608162	999	At1g41830	intergenic; up in response to exosome depletion (Chekanova et al. 2007)
chr1	15609678	15609743	934	At1g41830	intergenic; up in response to exosome depletion (Chekanova et al. 2007)
chr1	15610110	15610222	994	At1g41830	intergenic; up in response to exosome depletion (Chekanova et al. 2007)
chr1	15653478	15653584	997	At1g41880	intergenic; up in response to exosome depletion (Chekanova et al. 2007)
chr1	15654154	15654338	912	At1g41880	intergenic; up in response to exosome depletion (Chekanova et al. 2007)
chr1	15803974	15804151	887	At1g42320	intergenic; up in response to exosome depletion (Chekanova et al. 2007)
chr1	15835252	15835279	813	At1g42365	intergenic; up in response to exosome depletion (Chekanova et al. 2007)
chr1	15978736	15978841	819	At1g42540	intergenic; up in response to exosome depletion (Chekanova et al. 2007)
chr1	16266285	16266468	999	At1g43160	intergenic; up in response to exosome depletion (Chekanova et al. 2007)
chr1	16266535	16266994	999	At1g43160	intergenic; up in response to exosome depletion (Chekanova et al. 2007)
chr1	16267062	16267243	998	At1g43160	intergenic; up in response to exosome depletion (Chekanova et al. 2007)
chr1	16400564	16400673	918	At1g43560	intergenic; up in response to exosome depletion (Chekanova et al. 2007)
chr1	16433963	16433980	978	At1g43620=p800=int=At1g43630=utr3	intergenic; up in response to exosome depletion (Chekanova et al. 2007)
chr1	16434906	16434940	920	At1g43620=p800=int=At1g43630=utr3	intergenic; up in response to exosome depletion (Chekanova et al. 2007)
chr1	16435394	16435415	958	At1g43620=p800=int=At1g43630=utr3	intergenic; up in response to exosome depletion (Chekanova et al. 2007)
chr1	16435400	16435415	822	At1g43620=p800=int=At1g43630=utr3	intergenic; up in response to exosome depletion (Chekanova et al. 2007)
chr1	16435898	16435908	812	At1g43620=p800=int=At1g43630=utr3	intergenic; up in response to exosome depletion (Chekanova et al. 2007)
chr1	16473994	16474242	999	At1g43675	intergenic; up in response to exosome depletion (Chekanova et al. 2007)
chr1	16658586	16658763	953	At1g43910	intergenic; up in response to exosome depletion (Chekanova et al. 2007)
chr1	16710516	16710697	938	At1g44000	intergenic; up in response to exosome depletion (Chekanova et al. 2007)
chr1	16711087	16711326	999	At1g44000	intergenic; up in response to exosome depletion (Chekanova et al. 2007)
chr1	16711769	16712010	999	At1g44000	intergenic; up in response to exosome depletion (Chekanova et al. 2007)
chr1	16766880	16767443	999	At1g44100	intergenic; up in response to exosome depletion (Chekanova et al. 2007)
chr1	16767516	16768254	999	At1g44100	intergenic; up in response to exosome depletion (Chekanova et al. 2007)
chr1	16769572	16769856	996	At1g44100	intergenic; up in response to exosome depletion (Chekanova et al. 2007)
chr1	16799004	16799431	999	At1g44160	intergenic; up in response to exosome depletion (Chekanova et al. 2007)
chr1	16836928	16837076	994	At1g44350	intergenic; up in response to exosome depletion (Chekanova et al. 2007)
chr1	16837168	16837531	999	At1g44350	intergenic; up in response to exosome depletion (Chekanova et al. 2007)
chr1	16838283	16838531	999	At1g44350	intergenic; up in response to exosome depletion (Chekanova et al. 2007)
chr1	16838599	16838779	999	At1g44350	intergenic; up in response to exosome depletion (Chekanova et al. 2007)
chr1	16839375	16839515	990	At1g44350	intergenic; up in response to exosome depletion (Chekanova et al. 2007)
chr1	16840189	16840603	999	At1g44350	intergenic; up in response to exosome depletion (Chekanova et al. 2007)
chr1	16874201	16874347	999	At1g44575	intergenic; up in response to exosome depletion (Chekanova et al. 2007)
chr1	16874665	16874882	996	At1g44575	intergenic; up in response to exosome depletion (Chekanova et al. 2007)
chr1	16914627	16914699	987	At1g44790	intergenic; up in response to exosome depletion (Chekanova et al. 2007)
chr1	16916534	16916877	993	At1g44800	intergenic; up in response to exosome depletion (Chekanova et al. 2007)
chr1	16917306	16917420	980	At1g44800	intergenic; up in response to exosome depletion (Chekanova et al. 2007)
chr1	16917567	16917706	980	At1g44800	intergenic; up in response to exosome depletion (Chekanova et al. 2007)
chr1	17017072	17017253	985	At1g45010	intergenic; up in response to exosome depletion (Chekanova et al. 2007)
chr1	17017401	17017476	963	At1g45010	intergenic; up in response to exosome depletion (Chekanova et al. 2007)
chr1	17017614	17017790	999	At1g45010	intergenic; up in response to exosome depletion (Chekanova et al. 2007)
chr1	17077415	17077848	996	At1g45145	intergenic; up in response to exosome depletion (Chekanova et al. 2007)
chr1	17118448	17118628	986	At1g45191	intergenic; up in response to exosome depletion (Chekanova et al. 2007)
chr1	17118805	17119048	993	At1g45191	intergenic; up in response to exosome depletion (Chekanova et al. 2007)
chr1	17119372	17119601	999	At1g45191	intergenic; up in response to exosome depletion (Chekanova et al. 2007)
chr1	17119901	17120122	999	At1g45191	intergenic; up in response to exosome depletion (Chekanova et al. 2007)
chr1	17120443	17120552	999	At1g45191	intergenic; up in response to exosome depletion (Chekanova et al. 2007)
chr1	17120443	17120628	999	At1g45191	intergenic; up in response to exosome depletion (Chekanova et al. 2007)
chr1	17120876	17120948	999	At1g45191	intergenic; up in response to exosome depletion (Chekanova et al. 2007)
chr1	17121029	17121043	915	At1g45191	intergenic; up in response to exosome depletion (Chekanova et al. 2007)
chr1	17121121	17121158	820	At1g45191	intergenic; up in response to exosome depletion (Chekanova et al. 2007)
chr1	17121269	17121546	999	At1g45191	intergenic; up in response to exosome depletion (Chekanova et al. 2007)
chr1	17121332	17121363	917	At1g45191	intergenic; up in response to exosome depletion (Chekanova et al. 2007)
chr1	17126293	17126620	999	At1g45201	intergenic; up in response to exosome depletion (Chekanova et al. 2007)
chr1	17127133	17127428	999	At1g45201	intergenic; up in response to exosome depletion (Chekanova et al. 2007)
chr1	17129201	17129311	999	At1g45201	intergenic; up in response to exosome depletion (Chekanova et al. 2007)
chr1	17129484	17129950	999	At1g45201	intergenic; up in response to exosome depletion (Chekanova et al. 2007)
chr1	17129811	17130024	998	At1g45201	intergenic; up in response to exosome depletion (Chekanova et al. 2007)
chr1	17130618	17131155	999	At1g45201	intergenic; up in response to exosome depletion (Chekanova et al. 2007)
chr1	17132995	17133208	982	At1g45207	intergenic; up in response to exosome depletion (Chekanova et al. 2007)
chr1	17134361	17134731	907	At1g45207	intergenic; up in response to exosome depletion (Chekanova et al. 2007)
chr1	17168882	17169277	996	At1g45249	intergenic; up in response to exosome depletion (Chekanova et al. 2007)
chr1	17193942	17194403	999	At1g45688	intergenic; up in response to exosome depletion (Chekanova et al. 2007)
chr1	17194656	17194803	998	At1g45688	intergenic; up in response to exosome depletion (Chekanova et al. 2007)
chr1	17195126	17195447	999	At1g45688	intergenic; up in response to exosome depletion (Chekanova et al. 2007)
chr1	17300787	17301182	914	At1g47200	intergenic; up in response to exosome depletion (Chekanova et al. 2007)
chr1	17388259	17388390	862	At1g47400	intergenic; up in response to exosome depletion (Chekanova et al. 2007)
chr1	17531839	17532162	997	At1g47655=utr3=int=At1g47660=utr3	intergenic; up in response to exosome depletion (Chekanova et al. 2007)
chr1	17623570	17624103	998	At1g47860	intergenic; up in response to exosome depletion (Chekanova et al. 2007)
chr1	17651847	17652101	990	At1g47900	intergenic; up in response to exosome depletion (Chekanova et al. 2007)
chr1	17652271	17652706	998	At1g47900	intergenic; up in response to exosome depletion (Chekanova et al. 2007)
chr1	17773097	17773448	999	At1g48100	intergenic; up in response to exosome depletion (Chekanova et al. 2007)
chr1	17778130	17778662	906	At1g48120	intergenic; up in response to exosome depletion (Chekanova et al. 2007)
chr1	17858601	17858997	999	At1g48320	similar to unknown protein [Arabidopsis thaliana] (TAIR:AT5G20790.1)
chr1	17859148	17859218	848	At1g48320	pectinesterase family protein
chr1	17916166	17916347	804	At1g48460	protease inhibitor/seed storage/lipid transfer protein (LTP) family protein
chr1	17922776	17923241	999	At1g48480	protease inhibitor/seed storage/lipid transfer protein (LTP) family protein
chr1	17924485	17924597	833	At1g48480	CCR4-NOT transcription complex protein, putative
chr1	17970618	17970860	999	At1g48600	gene RPP1 function Confers resistance to Peronospora parasitica(downy mildew).
chr1	17971760	17971982	999	At1g48600	zinc finger (C2H2 type) family protein
chr1	17972128	17972532	989	At1g48600	SEC14 cytosolic factor family protein / phosphoglyceride transfer family protein
chr1	17972676	17972795	884	At1g48600	epsin N-terminal homology (ENTH) domain-containing protein / clathrin assembly protein-related
chr1	17976007	17976326	989	At1g48610	zinc finger (C3HC4-type RING finger) family protein
chr1	17985455	17985698	999	At1g48630	intergenic
chr1	17986069	17986925	999	At1g48630	UDP-glucoronosyl/UDP-glucosyl transferase family protein
chr1	18039709	18039996	998	At1g48750	UDP-glucoronosyl/UDP-glucosyl transferase family protein
chr1	18068663	18068890	995	At1g48850	UDP-glucoronosyl/UDP-glucosyl transferase family protein
chr1	18069685	18069856	985	At1g48850	UDP-glucoronosyl/UDP-glucosyl transferase family protein
chr1	18297717	18297946	999	At1g49430	deoxyuridine 5'-triphosphate nucleotidohydrolase family
chr1	18298347	18298485	979	At1g49430	glycerol-3-phosphate transporter, putative / glycerol 3-phosphate permease, putative
chr1	18298591	18298734	997	At1g49430	glycerol-3-phosphate transporter, putative / glycerol 3-phosphate permease, putative
chr1	18299288	18299392	989	At1g49430	proton-dependent oligopeptide transport (POT) family protein
chr1	18382647	18383091	932	At1g49660	proton-dependent oligopeptide transport (POT) family protein
chr1	18412730	18412831	974	At1g49740	proton-dependent oligopeptide transport (POT) family protein
chr1	18414542	18414647	972	At1g49750	EDS1__EDS1 (ENHANCED DISEASE SUSCEPTIBILITY 1); signal transducer/ triacylglycerol lipase
chr1	18415564	18415861	980	At1g49750	EDS1__EDS1 (ENHANCED DISEASE SUSCEPTIBILITY 1); signal transducer/ triacylglycerol lipase
chr1	18432464	18432755	999	At1g49780	ARR5_ATRR2_IBC6__ARR5 (ARABIDOPSIS RESPONSE REGULATOR 5); transcription regulator/ two-component response regulator
chr1	18432823	18433315	999	At1g49780	ARR5_ATRR2_IBC6__ARR5 (ARABIDOPSIS RESPONSE REGULATOR 5); transcription regulator/ two-component response regulator
chr1	18433596	18433919	999	At1g49780	similar to hypothetical protein OsI_020499 [Oryza sativa (indica cultivar-group)] (GB:EAY99266.1); similar to hypothetical protein OsJ_018975 [Oryza sativa (japonica cultivar-group)] (GB:EAZ35492.1); similar to unnamed protein product [Vitis vinifera] (GB:CAO64300.1)
chr1	18523765	18523868	811	At1g50020	pentatricopeptide (PPR) repeat-containing protein
chr1	18524536	18524681	830	At1g50020	CYP94B3__CYP94B3 (cytochrome P450, family 94, subfamily B, polypeptide 3); oxygen binding
chr1	18552999	18553290	991	At1g50055	CYP94B3__CYP94B3 (cytochrome P450, family 94, subfamily B, polypeptide 3); oxygen binding
chr1	18553436	18553645	960	At1g50055	phosphoesterase family protein
chr1	18561787	18561888	813	At1g50110	phosphoesterase family protein
chr1	18618384	18618825	970	At1g50250	U-box domain-containing protein
chr1	18947400	18947465	845	At1g51140	MYB77__MYB77; DNA binding / transcription factor
chr1	18947946	18948053	998	At1g51140	MYB77__MYB77; DNA binding / transcription factor
chr1	18948202	18948434	986	At1g51140	CYCD3;3__CYCD3;3 (CYCLIN D3;3); cyclin-dependent protein kinase
chr1	18948830	18949044	995	At1g51140	unknown protein
chr1	19075013	19075334	995	At1g51440	MUR1_GMD2_MUR_1__MUR1 (MURUS 1)
chr1	19076074	19076146	984	At1g51440	SULTR3;1_AST12_ATST1__SULTR3;1 (SULFATE TRANSPORTER 1); sulfate transmembrane transporter
chr1	19158390	19159201	996	At1g51660	SULTR3;1_AST12_ATST1__SULTR3;1 (SULFATE TRANSPORTER 1); sulfate transmembrane transporter
chr1	19163475	19163672	949	At1g51680	SULTR3;1_AST12_ATST1__SULTR3;1 (SULFATE TRANSPORTER 1); sulfate transmembrane transporter
chr1	19164103	19164708	999	At1g51680	SULTR3;1_AST12_ATST1__SULTR3;1 (SULFATE TRANSPORTER 1); sulfate transmembrane transporter
chr1	19178244	19178534	999	At1g51700	SULTR3;1_AST12_ATST1__SULTR3;1 (SULFATE TRANSPORTER 1); sulfate transmembrane transporter
chr1	19204135	19204526	999	At1g51760	PHF1__PHF1 (PHOSPHATE TRANSPORTER TRAFFIC FACILITATOR1); nucleotide binding
chr1	19204684	19205084	999	At1g51760	carbonic anhydrase family protein
chr1	19224641	19225206	999	At1g51805	carbonic anhydrase family protein
chr1	19225523	19225722	996	At1g51805	carbonic anhydrase family protein
chr1	19225863	19226268	994	At1g51805	similar to unknown protein [Arabidopsis thaliana] (TAIR:AT3G44450.1); similar to unnamed protein product [Vitis vinifera] (GB:CAO70571.1)
chr1	19227184	19227258	849	At1g51805	gene DVL20/RTFL1 product DVL20/RTFL1 (ROTUNDIFOLIA 1)
chr1	19227438	19227813	997	At1g51805	PAL2__PAL2 (phenylalanine ammonia-lyase 2); phenylalanine ammonia-lyase
chr1	19228700	19228910	997	At1g51805	lectin protein kinase, putative
chr1	19242019	19242092	993	At1g51820	lectin protein kinase, putative
chr1	19242416	19242633	906	At1g51820	proton-dependent oligopeptide transport (POT) family protein
chr1	19243582	19243850	979	At1g51820	aspartyl protease family protein
chr1	19247643	19247825	835	At1g51830	aspartyl protease family protein
chr1	19336979	19338756	999	At1g52000	aspartyl protease family protein
chr1	19338867	19339315	833	At1g52000	uridine 5'-monophosphate synthase / UMP synthase (PYRE-F) (UMPS)
chr1	19349630	19350371	999	At1g52030	TSA1_TRP3__TSA1 (TRYPTOPHAN SYNTHASE ALPHA CHAIN); tryptophan synthase
chr1	19350471	19350654	999	At1g52030	ABC transporter family protein
chr1	19350801	19351082	999	At1g52030	ABC transporter family protein
chr1	19351295	19351655	999	At1g52030	ABC transporter family protein
chr1	19351774	19351967	951	At1g52030	ABC transporter family protein
chr1	19352595	19352673	970	At1g52030	TT5_A11_CFI__A11/CFI/TT5 (TRANSPARENT TESTA 5); chalcone isomerase
chr1	19354141	19354519	999	At1g52040	ATWBC19__ATWBC19 (WHITE-BROWN COMPLEX HOMOLOG 19); ATPase, coupled to transmembrane movement of substances
chr1	19354589	19355500	999	At1g52040	ATWBC19__ATWBC19 (WHITE-BROWN COMPLEX HOMOLOG 19); ATPase, coupled to transmembrane movement of substances
chr1	19356066	19356429	999	At1g52040	oxidoreductase, 2OG-Fe(II) oxygenase family protein
chr1	19459420	19459935	999	At1g52240	oxidoreductase, 2OG-Fe(II) oxygenase family protein
chr1	19471811	19472098	988	At1g52280	oxidoreductase, 2OG-Fe(II) oxygenase family protein
chr1	19473719	19474043	999	At1g52290	similar to hypothetical protein [Vitis vinifera] (GB:CAN75527.1)
chr1	19474155	19474371	999	At1g52290	similar to hypothetical protein [Vitis vinifera] (GB:CAN75527.1)
chr1	19475292	19475586	999	At1g52290	leucine-rich repeat transmembrane protein kinase, putative
chr1	19478549	19478692	885	At1g52290	leucine-rich repeat transmembrane protein kinase, putative
chr1	19518902	19519217	999	At1g52400	leucine-rich repeat transmembrane protein kinase, putative
chr1	19519497	19519538	900	At1g52400	leucine-rich repeat transmembrane protein kinase, putative
chr1	19519905	19520416	999	At1g52400	WRKY70__WRKY70 (WRKY DNA-binding protein 70); transcription factor
chr1	19520508	19520721	999	At1g52400	WRKY70__WRKY70 (WRKY DNA-binding protein 70); transcription factor
chr1	19520824	19521060	967	At1g52400	SIB1__SIB1 (SIGMA FACTOR BINDING PROTEIN 1); binding
chr1	19521225	19521708	999	At1g52400	UBA2A__UBA2A; AU-rich element binding / RNA binding
chr1	19525097	19525131	963	At1g52410	strictosidine synthase family protein
chr1	19526259	19526466	913	At1g52410	strictosidine synthase family protein
chr1	19527915	19528199	999	At1g52410	strictosidine synthase family protein
chr1	19528348	19529156	999	At1g52410	NAP57_ATCBF5_ATNAP57_CBF5__NAP57 (ARABIDOPSIS THALIANA HOMOLOGUE OF NAP57)
chr1	19623830	19623933	875	At1g52690	NAP57_ATCBF5_ATNAP57_CBF5__NAP57 (ARABIDOPSIS THALIANA HOMOLOGUE OF NAP57)
chr1	19624080	19624409	999	At1g52690	40S ribosomal protein S2 (RPS2D)
chr1	19664768	19664865	958	At1g52780	C2 domain-containing protein
chr1	19665122	19665529	995	At1g52780	aconitase C-terminal domain-containing protein
chr1	19675195	19675302	989	At1g52827	ATPAO3__ATPAO3 (POLYAMINE OXIDASE 3); oxidoreductase
chr1	19675423	19675531	878	At1g52827	ATPAO3__ATPAO3 (POLYAMINE OXIDASE 3); oxidoreductase
chr1	19686531	19686660	999	At1g52855	ATMRP14__ATMRP14 (Arabidopsis thaliana multidrug resistance-associated protein 14)
chr1	19686808	19687102	999	At1g52855	ATMRP14__ATMRP14 (Arabidopsis thaliana multidrug resistance-associated protein 14)
chr1	19700923	19701345	999	At1g52890	ATMRP14__ATMRP14 (Arabidopsis thaliana multidrug resistance-associated protein 14)
chr1	19701938	19702070	949	At1g52890	ATMRP14__ATMRP14 (Arabidopsis thaliana multidrug resistance-associated protein 14)
chr1	19782453	19782903	949	At1g53070	gene OASC function Arabidopsis thaliana O-acetylserine (thiol) lyase (OAS-TL) isoform oasC product OASC (O-ACETYLSERINE (THIOL) LYASE ISOFORM C); cysteine synthase
chr1	19858358	19858696	998	At1g53240	Encodes a defensin-like (DEFL) family protein.
chr1	19860226	19860479	998	At1g53240	scarecrow transcription factor family protein
chr1	19885703	19885779	909	At1g53300	aspartyl protease family protein
chr1	19885988	19886308	990	At1g53300	unknown protein
chr1	19887749	19888176	999	At1g53310	unknown protein
chr1	19888283	19889744	999	At1g53310	ATMRP10__ATMRP10 (Arabidopsis thaliana multidrug resistance-associated protein 10)
chr1	19889852	19889963	836	At1g53310	scarecrow-like transcription factor 6 (SCL6)
chr1	19890430	19890687	996	At1g53310	protease inhibitor/seed storage/lipid transfer protein (LTP) family protein
chr1	19890984	19891315	994	At1g53310	PIP1;4_PIP1E_TMP-C_PIP1;4_PIP1E__TMP-C (PLASMA MEMBRANE INTRINSIC PROTEIN 1;4); water channel
chr1	19912943	19913016	999	At1g53360=utr3=int=At1g53370=p800	ECA2__ECA2 (CALCIUM-TRANSPORTING ATPASE 2, ENDOPLASMIC RETICULUM-TYPE); calcium-transporting ATPase
chr1	19970651	19971202	999	At1g53500	GT72B1__GT72B1; UDP-glucosyltransferase/ UDP-glycosyltransferase/ transferase, transferring glycosyl groups
chr1	19971303	19972842	999	At1g53500	similar to unknown protein [Arabidopsis thaliana] (TAIR:AT1G01430.1); similar to unknown protein Cr17 [Brassica napus] (GB:AAX51387.1); contains InterPro domain Protein of unknown function DUF231, plant (InterPro:IPR004253)
chr1	19985114	19985476	999	At1g53540=utr3=int=At1g53550=p800	similar to unknown protein [Arabidopsis thaliana] (TAIR:AT1G01430.1); similar to unknown protein Cr17 [Brassica napus] (GB:AAX51387.1); contains InterPro domain Protein of unknown function DUF231, plant (InterPro:IPR004253)
chr1	20068758	20069040	941	At1g53730	ATGPAT3_GPAT3__ATGPAT3/GPAT3 (GLYCEROL-3-PHOSPHATE ACYLTRANSFERASE 3); acyltransferase
chr1	20141511	20141654	899	At1g53920	ATGPAT3_GPAT3__ATGPAT3/GPAT3 (GLYCEROL-3-PHOSPHATE ACYLTRANSFERASE 3); acyltransferase
chr1	20143059	20143248	997	At1g53920	ATGPAT3_GPAT3__ATGPAT3/GPAT3 (GLYCEROL-3-PHOSPHATE ACYLTRANSFERASE 3); acyltransferase
chr1	20158089	20159087	999	At1g54000	lectin protein kinase, putative
chr1	20159330	20159426	998	At1g54000	lectin protein kinase, putative
chr1	20159791	20159972	999	At1g54000	phenazine biosynthesis PhzC/PhzF family protein
chr1	20162336	20162415	832	At1g54010	phenazine biosynthesis PhzC/PhzF family protein
chr1	20162486	20163155	999	At1g54010	phenazine biosynthesis PhzC/PhzF family protein
chr1	20163227	20163307	950	At1g54010	AOP2__AOP2 (ALKENYL HYDROXALKYL PRODUCING 2); oxidoreductase, acting on paired donors, with incorporation or reduction of molecular oxygen, 2-oxoglutarate as one donor, and incorporation of one atom each of oxygen into both donors
chr1	20163745	20163816	932	At1g54010	AOP2__AOP2 (ALKENYL HYDROXALKYL PRODUCING 2); oxidoreductase, acting on paired donors, with incorporation or reduction of molecular oxygen, 2-oxoglutarate as one donor, and incorporation of one atom each of oxygen into both donors
chr1	20164136	20164355	999	At1g54010	AOP2__AOP2 (ALKENYL HYDROXALKYL PRODUCING 2); oxidoreductase, acting on paired donors, with incorporation or reduction of molecular oxygen, 2-oxoglutarate as one donor, and incorporation of one atom each of oxygen into both donors
chr1	20165389	20166435	999	At1g54020	DFL2_GH3-10__DFL2 (DWARF IN LIGHT 2)
chr1	20174468	20175451	999	At1g54040	ATRFNR1__ATRFNR1 (ROOT FNR 1); oxidoreductase
chr1	20177200	20177277	877	At1g54040	intergenic; up in response to exosome depletion (Chekanova et al. 2007)
chr1	20183196	20183308	995	At1g54050	intergenic; up in response to exosome depletion (Chekanova et al. 2007)
chr1	20264659	20264883	983	At1g54270	intergenic; up in response to exosome depletion (Chekanova et al. 2007)
chr1	20265424	20265571	920	At1g54270	intergenic; up in response to exosome depletion (Chekanova et al. 2007)
chr1	20304913	20305030	824	At1g54385	intergenic; up in response to exosome depletion (Chekanova et al. 2007)
chr1	20385372	20385547	992	At1g54570	intergenic; up in response to exosome depletion (Chekanova et al. 2007)
chr1	20390754	20390862	962	At1g54575	intergenic; up in response to exosome depletion (Chekanova et al. 2007)
chr1	20390976	20391224	999	At1g54575	intergenic; up in response to exosome depletion (Chekanova et al. 2007)
chr1	20532359	20532534	999	At1g55020	intergenic; up in response to exosome depletion (Chekanova et al. 2007)
chr1	20533048	20533855	999	At1g55020	intergenic; up in response to exosome depletion (Chekanova et al. 2007)
chr1	20601561	20602307	999	At1g55210	intergenic; up in response to exosome depletion (Chekanova et al. 2007)
chr1	20618439	20618769	999	At1g55260	intergenic; up in response to exosome depletion (Chekanova et al. 2007)
chr1	20619727	20619985	992	At1g55260	intergenic; up in response to exosome depletion (Chekanova et al. 2007)
chr1	20717492	20717852	999	At1g55480	intergenic; up in response to exosome depletion (Chekanova et al. 2007)
chr1	20718571	20718755	992	At1g55480	leucine-rich repeat family protein / extensin family protein
chr1	20718903	20719223	999	At1g55480	KNAT1_BP__KNAT1 (BREVIPEDICELLUS 1); transcription factor
chr1	20909814	20910248	999	At1g55910	inositol 1,3,4-trisphosphate 5/6-kinase family protein
chr1	20910443	20910836	999	At1g55910	leucine-rich repeat family protein / protein kinase family protein
chr1	20931406	20931887	999	At1g55960	leucine-rich repeat family protein / protein kinase family protein
chr1	20932587	20932979	997	At1g55960	arginase, putative
chr1	20933346	20933555	998	At1g55960	arginase, putative
chr1	20967774	20967988	990	At1g56050	arginase, putative
chr1	20969810	20969919	955	At1g56050	arginase, putative
chr1	20988062	20988247	999	At1g56110	DNAJ heat shock N-terminal domain-containing protein
chr1	20988802	20988877	996	At1g56110	DNAJ heat shock N-terminal domain-containing protein
chr1	20989030	20989141	997	At1g56110	beta-fructofuranosidase, putative / invertase, putative / saccharase, putative / beta-fructosidase, putative
chr1	20989181	20989251	960	At1g56110	intergenic
chr1	20989390	20989754	999	At1g56110	protein kinase family protein
chr1	20989900	20990049	999	At1g56110	ATOPT7__ATOPT7 (oligopeptide transporter 7); oligopeptide transporter
chr1	20990288	20990503	998	At1g56110	ATOPT7__ATOPT7 (oligopeptide transporter 7); oligopeptide transporter
chr1	21028833	21029505	999	At1g56170	ATOPT7__ATOPT7 (oligopeptide transporter 7); oligopeptide transporter
chr1	21140792	21141056	840	At1g56430	lipase class 3 family protein
chr1	21141318	21141783	998	At1g56430	ATOSM34__ATOSM34 (OSMOTIN 34)
chr1	21175010	21175758	988	At1g56510	similar to unknown protein [Arabidopsis thaliana] (TAIR:AT4G22850.1); similar to unnamed protein product [Vitis vinifera] (GB:CAO63604.1); contains InterPro domain SNARE associated Golgi protein (InterPro:IPR015414)
chr1	21201897	21202532	999	At1g56580	endomembrane protein 70, putative
chr1	21211899	21212080	954	At1g56600	FLA2__FLA2
chr1	21212824	21213156	997	At1g56600	auxin-responsive protein, putative
chr1	21237249	21237512	999	At1g56650	gene DVL10/RTFL12 product DVL10/RTFL12 (ROTUNDIFOLIA LIKE 12)
chr1	21237620	21237837	999	At1g56650	ATCSLA15_CSLA15__ATCSLA15 (Cellulose synthase-like A15); transferase, transferring glycosyl groups
chr1	21238542	21238750	999	At1g56650	ATCSLA15_CSLA15__ATCSLA15 (Cellulose synthase-like A15); transferase, transferring glycosyl groups
chr1	21243919	21244188	998	At1g56660	CYP83A1_REF2__CYP83A1 (CYTOCHROME P450 83A1); oxygen binding
chr1	21247401	21247651	999	At1g56670	permease-related
chr1	21330939	21331271	999	At1g57590	SHM4__SHM4 (SERINE HYDROXYMETHYLTRANSFERASE 4); glycine hydroxymethyltransferase
chr1	21331997	21332149	916	At1g57590	SHM4__SHM4 (SERINE HYDROXYMETHYLTRANSFERASE 4); glycine hydroxymethyltransferase
chr1	21341707	21341923	988	At1g57610	SHM4__SHM4 (SERINE HYDROXYMETHYLTRANSFERASE 4); glycine hydroxymethyltransferase
chr1	21401600	21401737	889	At1g57770	EDA38__EDA38 (embryo sac development arrest 38); selenium binding
chr1	21540058	21540480	999	At1g58170	EDA38__EDA38 (embryo sac development arrest 38); selenium binding
chr1	21619787	21619792	991	At1g58270=p800=int=At1g58280=utr3	UDP-glucoronosyl/UDP-glucosyl transferase family protein
chr1	21624004	21624223	999	At1g58280	similar to CBS domain-containing protein-related [Arabidopsis thaliana] (TAIR:AT4G14230.1); similar to unnamed protein product [Vitis vinifera] (GB:CAO71090.1); contains InterPro domain Cystathionine beta-synthase, core (InterPro:IPR000644); contains InterPro domain Protein of unknown function DUF21 (InterPro:IPR002550)
chr1	21624475	21624516	911	At1g58280	similar to CBS domain-containing protein-related [Arabidopsis thaliana] (TAIR:AT4G14230.1); similar to unnamed protein product [Vitis vinifera] (GB:CAO71090.1); contains InterPro domain Cystathionine beta-synthase, core (InterPro:IPR000644); contains InterPro domain Protein of unknown function DUF21 (InterPro:IPR002550)
chr1	21624692	21625134	999	At1g58280	zinc finger (C3HC4-type RING finger) family protein / ankyrin repeat family protein
chr1	21625599	21625791	992	At1g58280	enoyl-CoA hydratase/isomerase family protein
chr1	21628527	21628826	889	At1g58290	IAA14_SLR__IAA14 (SOLITARY ROOT); transcription factor
chr1	21658896	21658976	876	At1g58340	APS3__APS3 (ATP sulfurylase 2); sulfate adenylyltransferase (ATP)
chr1	21680318	21680488	893	At1g58360	APS3__APS3 (ATP sulfurylase 2); sulfate adenylyltransferase (ATP)
chr1	21683098	21683428	996	At1g58360	formin homology 2 domain-containing protein / FH2 domain-containing protein
chr1	21692807	21693372	990	At1g58380	BMY1_ATBETA-AMY_AT-BETA-AMY_RAM1__ATBETA-AMY (BETA-AMYLASE); beta-amylase
chr1	21738034	21738176	896	At1g58520	BMY1_ATBETA-AMY_AT-BETA-AMY_RAM1__ATBETA-AMY (BETA-AMYLASE); beta-amylase
chr1	21738848	21739059	999	At1g58520	BMY1_ATBETA-AMY_AT-BETA-AMY_RAM1__ATBETA-AMY (BETA-AMYLASE); beta-amylase
chr1	21739481	21739769	999	At1g58520	BMY1_ATBETA-AMY_AT-BETA-AMY_RAM1__ATBETA-AMY (BETA-AMYLASE); beta-amylase
chr1	21740012	21740234	999	At1g58520	BMY1_ATBETA-AMY_AT-BETA-AMY_RAM1__ATBETA-AMY (BETA-AMYLASE); beta-amylase
chr1	21740623	21740843	999	At1g58520	UGT84A3__UGT84A3; UDP-glycosyltransferase/ sinapate 1-glucosyltransferase/ transferase, transferring glycosyl groups
chr1	21741221	21741361	999	At1g58520	nodulin MtN3 family protein
chr1	21975621	21975946	998	At1g59740	COBL7_ATSEB1__ATSEB1
chr1	22077864	22078372	999	At1g59970	COBL7_ATSEB1__ATSEB1
chr1	22097208	22098086	979	At1g60000	ATOPT3_OPT3__ATOPT3 (OLIGOPEPTIDE TRANSPORTER); oligopeptide transporter
chr1	22159733	22159769	956	At1g60090	ATOPT3_OPT3__ATOPT3 (OLIGOPEPTIDE TRANSPORTER); oligopeptide transporter
chr1	22160764	22160768	807	At1g60090	similar to unknown protein [Arabidopsis thaliana] (TAIR:AT3G13175.1); similar to unknown [Populus trichocarpa] (GB:ABK93642.1)
chr1	22161498	22161519	991	At1g60090	BAM3_BMY8_CT-BMY_BMY8__CT-BMY (BETA-AMYLASE 3, BETA-AMYLASE 8); beta-amylase
chr1	22179900	22179904	884	At1g60130	BAM3_BMY8_CT-BMY_BMY8__CT-BMY (BETA-AMYLASE 3, BETA-AMYLASE 8); beta-amylase
chr1	22203765	22204166	998	At1g60190	palmitoyl protein thioesterase family protein
chr1	22222578	22222754	986	At1g60260	palmitoyl protein thioesterase family protein
chr1	22222855	22223715	999	At1g60260	dehydration-responsive family protein
chr1	22223505	22223509	919	At1g60260	adenylosuccinate lyase, putative / adenylosuccinase, putative
chr1	22225342	22225755	999	At1g60260	adenylosuccinate lyase, putative / adenylosuccinase, putative
chr1	22225899	22226131	999	At1g60260	adenylosuccinate lyase, putative / adenylosuccinase, putative
chr1	22226206	22226593	999	At1g60260	adenylosuccinate lyase, putative / adenylosuccinase, putative
chr1	22226756	22226937	999	At1g60260	adenylosuccinate lyase, putative / adenylosuccinase, putative
chr1	22227390	22227429	987	At1g60260	binding / catalytic/ transcription repressor
chr1	22317825	22318715	999	At1g60590	SMB__SMB
chr1	22318865	22319010	999	At1g60590	ARK3__ARK3 (Arabidopsis Receptor Kinase 3); kinase
chr1	22319289	22319683	998	At1g60590	subtilase family protein
chr1	22320132	22320466	999	At1g60590	subtilase family protein
chr1	22341048	22341559	991	At1g60640	subtilase family protein
chr1	22342591	22342909	995	At1g60640	subtilase family protein
chr1	22358550	22359060	974	At1g60710	proton-dependent oligopeptide transport (POT) family protein
chr1	22359666	22359772	919	At1g60710	proton-dependent oligopeptide transport (POT) family protein
chr1	22416518	22416917	977	At1g60890	proton-dependent oligopeptide transport (POT) family protein
chr1	22513255	22513435	953	At1g61100	methionine sulfoxide reductase domain-containing protein / SeIR domain-containing protein
chr1	22527534	22527753	895	At1g61120	pentatricopeptide (PPR) repeat-containing protein
chr1	22528672	22528813	993	At1g61120	transporter
chr1	22529528	22529601	921	At1g61120	MATE efflux family protein
chr1	22530384	22530786	996	At1g61120	MATE efflux family protein
chr1	22531073	22531151	856	At1g61120	MATE efflux family protein
chr1	22531327	22531988	999	At1g61120	MATE efflux family protein
chr1	22532055	22532355	999	At1g61120	MATE efflux family protein
chr1	22575201	22575463	807	At1g61210	MATE efflux family protein
chr1	22722504	22722687	994	At1g61570	MATE efflux family protein
chr1	22737437	22738019	973	At1g61610	APR3_PRH26_PRH-26__APR3 (APS REDUCTASE 3)
chr1	22738308	22738413	963	At1g61610	AKT2/3_AKT2_AKT3__AKT2 (Arabidopsis K+ transporter 2); cyclic nucleotide binding / inward rectifier potassium channel
chr1	22738776	22738848	961	At1g61610	AKT2/3_AKT2_AKT3__AKT2 (Arabidopsis K+ transporter 2); cyclic nucleotide binding / inward rectifier potassium channel
chr1	22739397	22739508	993	At1g61610	plastid-lipid associated protein PAP, putative
chr1	22739680	22739722	856	At1g61610	plastid-lipid associated protein PAP, putative
chr1	22739902	22740231	999	At1g61610	ribosomal protein L7Ae/L30e/S12e/Gadd45 family protein
chr1	22828305	22828486	978	At1g61800	protease inhibitor/seed storage/lipid transfer protein (LTP) family protein
chr1	22829087	22829160	854	At1g61800	protease inhibitor/seed storage/lipid transfer protein (LTP) family protein
chr1	22829499	22829567	997	At1g61800	unknown protein
chr1	22829890	22829968	988	At1g61800	protease inhibitor/seed storage/lipid transfer protein (LTP) family protein
chr1	22868800	22869721	999	At1g61870	APT3__APT3 (ADENINE PHOSPHORIBOSYL TRANSFERASE 3); adenine phosphoribosyltransferase
chr1	22872368	22872580	999	At1g61890	APT3__APT3 (ADENINE PHOSPHORIBOSYL TRANSFERASE 3); adenine phosphoribosyltransferase
chr1	22873599	22874008	999	At1g61890	LDOX_ANS_TDS4_TT18__LDOX (TANNIN DEFICIENT SEED 4)
chr1	22874087	22874192	893	At1g61890	LDOX_ANS_TDS4_TT18__LDOX (TANNIN DEFICIENT SEED 4)
chr1	22874506	22874875	999	At1g61890	protein kinase family protein
chr1	22979378	22980454	999	At1g62180	gene EMB1290 product EMB1290 (EMBRYO DEFECTIVE 1290); kinase
chr1	22980750	22981179	999	At1g62180	gene EMB1290 product EMB1290 (EMBRYO DEFECTIVE 1290); kinase
chr1	22999740	22999853	853	At1g62250	gene EMB1290 product EMB1290 (EMBRYO DEFECTIVE 1290); kinase
chr1	23000105	23000239	856	At1g62250	protein kinase
chr1	23020586	23021245	999	At1g62300	protein kinase
chr1	23021636	23021781	918	At1g62300	protein kinase family protein
chr1	23062303	23062585	998	At1g62360	WRKY53__WRKY53 (WRKY DNA-binding protein 53); DNA binding / protein binding / transcription activator/ transcription factor
chr1	23076559	23076732	992	At1g62370	WRKY53__WRKY53 (WRKY DNA-binding protein 53); DNA binding / protein binding / transcription activator/ transcription factor
chr1	23135852	23136407	999	At1g62500	arginosuccinate synthase family
chr1	23136473	23137100	999	At1g62500	arginosuccinate synthase family
chr1	23155532	23156041	999	At1g62540	deoxyribodipyrimidine photolyase family protein / DNA photolyase family protein
chr1	23157138	23158499	999	At1g62540	deoxyribodipyrimidine photolyase family protein / DNA photolyase family protein
chr1	23158907	23159161	999	At1g62540	deoxyribodipyrimidine photolyase family protein / DNA photolyase family protein
chr1	23163547	23163825	999	At1g62560	VTC2__VTC2 (VITAMIN C DEFECTIVE 2)
chr1	23163898	23164257	999	At1g62560	VTC2__VTC2 (VITAMIN C DEFECTIVE 2)
chr1	23164788	23164861	998	At1g62560	VTC2__VTC2 (VITAMIN C DEFECTIVE 2)
chr1	23165009	23165077	956	At1g62560	VTC2__VTC2 (VITAMIN C DEFECTIVE 2)
chr1	23165214	23165576	999	At1g62560	calcium-binding EF hand family protein
chr1	23166014	23166243	999	At1g62560	ANAC072_RD26__RD26 (RESPONSIVE TO DESSICATION 26)
chr1	23166367	23166471	998	At1g62560	plastocyanin-like domain-containing protein
chr1	23172932	23173073	931	At1g62570	glycosyltransferase family protein
chr1	23173180	23173253	879	At1g62570	glycosyltransferase family protein
chr1	23175402	23175661	918	At1g62570	glycosyltransferase family protein
chr1	23203682	23203754	940	At1g62660	binding
chr1	23205201	23205311	986	At1g62660	ATEXPB3_ATHEXP BETA 1.6_EXPB3__ATEXPB3 (ARABIDOPSIS THALIANA EXPANSIN B3)
chr1	23205590	23206023	999	At1g62660	ATEXPB3_ATHEXP BETA 1.6_EXPB3__ATEXPB3 (ARABIDOPSIS THALIANA EXPANSIN B3)
chr1	23206266	23206477	999	At1g62660	ribosomal protein L22 family protein
chr1	23206546	23206665	989	At1g62660	type I phosphodiesterase/nucleotide pyrophosphatase family protein
chr1	23206974	23207192	999	At1g62660	type I phosphodiesterase/nucleotide pyrophosphatase family protein
chr1	23208498	23208609	996	At1g62670	type I phosphodiesterase/nucleotide pyrophosphatase family protein
chr1	23209140	23209840	990	At1g62670	phosphodiesterase/nucleotide pyrophosphatase-related
chr1	23237091	23237425	867	At1g62750	ATPAO5__ATPAO5 (POLYAMINE OXIDASE 5); amine oxidase
chr1	23287870	23288152	999	At1g62870	AAA-type ATPase family protein
chr1	23304462	23304537	944	At1g62910	AAA-type ATPase family protein
chr1	23346139	23346560	999	At1g63000	ATXTH18_XTH18__ATXTH18/XTH18 (XYLOGLUCAN ENDOTRANSGLUCOSYLASE/HYDROLASE 18); hydrolase, acting on glycosyl bonds
chr1	23347108	23347332	996	At1g63000	ATXTH19__ATXTH19 (XYLOGLUCAN ENDOTRANSGLUCOSYLASE/HYDROLASE 19); hydrolase, acting on glycosyl bonds
chr1	23347402	23347475	933	At1g63000	ATXTH19__ATXTH19 (XYLOGLUCAN ENDOTRANSGLUCOSYLASE/HYDROLASE 19); hydrolase, acting on glycosyl bonds
chr1	23351436	23351829	999	At1g63010	GAE1__GAE1 (UDP-D-GLUCURONATE 4-EPIMERASE 1); UDP-glucuronate 4-epimerase/ catalytic
chr1	23352489	23352627	829	At1g63010	glycine-rich protein
chr1	23352811	23353062	982	At1g63010	glycine-rich protein
chr1	23353173	23353566	999	At1g63010	glycine-rich protein
chr1	23354003	23354138	997	At1g63010	CYP83B1_ATR4_RED1_RNT1_SUR2__CYP83B1 (CYTOCHROME P450 MONOOXYGENASE 83B1); oxygen binding
chr1	23389473	23389589	966	At1g63070	WRKY11__WRKY11 (WRKY DNA-binding protein 11); transcription factor
chr1	23392520	23392722	992	At1g63080	ATCSLC05_ATCSLC5_CSLC05__ATCSLC05 (Cellulose synthase-like C5); transferase, transferring glycosyl groups
chr1	23393039	23393182	928	At1g63080	ATCSLC05_ATCSLC5_CSLC05__ATCSLC05 (Cellulose synthase-like C5); transferase, transferring glycosyl groups
chr1	23416930	23417131	999	At1g63130	ATCSLC05_ATCSLC5_CSLC05__ATCSLC05 (Cellulose synthase-like C5); transferase, transferring glycosyl groups
chr1	23418330	23418615	998	At1g63130	RPS6__RPS6 (RIBOSOMAL PROTEIN S6)
chr1	23494985	23495126	973	At1g63330	SDH3-2__SDH3-2
chr1	23636059	23636348	999	At1g63710	glycine-rich protein
chr1	23636634	23636909	980	At1g63710	ATGLDP1__ATGLDP1 (ARABIDOPSIS THALIANA GLYCINE DECARBOXYLASE P-PROTEIN 1)
chr1	23660715	23660789	984	At1g63760	ATGLDP1__ATGLDP1 (ARABIDOPSIS THALIANA GLYCINE DECARBOXYLASE P-PROTEIN 1)
chr1	23673189	23673366	895	At1g63810	ATGLDP1__ATGLDP1 (ARABIDOPSIS THALIANA GLYCINE DECARBOXYLASE P-PROTEIN 1)
chr1	23693667	23694145	999	At1g63840	EDA39__EDA39 (embryo sac development arrest 39)
chr1	23832109	23832457	999	At1g64200	coclaurine N-methyltransferase, putative
chr1	23832635	23832747	975	At1g64200	EDA9__EDA9 (embryo sac development arrest 9); NAD binding / amino acid binding / binding / catalytic/ cofactor binding / oxidoreductase, acting on the CH-OH group of donors, NAD or NADP as acceptor / phosphoglycerate dehydrogenase
chr1	23833592	23833699	841	At1g64200	EDA9__EDA9 (embryo sac development arrest 9); NAD binding / amino acid binding / binding / catalytic/ cofactor binding / oxidoreductase, acting on the CH-OH group of donors, NAD or NADP as acceptor / phosphoglycerate dehydrogenase
chr1	23916885	23917733	999	At1g64390	EDA9__EDA9 (embryo sac development arrest 9); NAD binding / amino acid binding / binding / catalytic/ cofactor binding / oxidoreductase, acting on the CH-OH group of donors, NAD or NADP as acceptor / phosphoglycerate dehydrogenase
chr1	23918012	23918430	999	At1g64390	ATCAD5_CAD5_CAD-5__CAD5 (CINNAMYL ALCOHOL DEHYDROGENASE 5)
chr1	23918625	23918742	951	At1g64390	BLH6__BLH6 (BELL1-LIKE HOMEODOMAIN 5)
chr1	23919334	23919436	979	At1g64400	similar to CM0216.450.nc [Lotus japonicus] (GB:BAF98581.1)
chr1	23919977	23920047	826	At1g64400	ADC2_SPE2__ADC2 (ARGININE DECARBOXYLASE 2)
chr1	23920156	23920547	999	At1g64400	ATASE2_CIA1_ATD2_ATPURF2__ATASE2 (GLN PHOSPHORIBOSYL PYROPHOSPHATE AMIDOTRANSFERASE 2); amidophosphoribosyltransferase
chr1	23980390	23980799	976	At1g64560=utr3=int=At1g64570=p800	heavy-metal-associated domain-containing protein / copper chaperone (CCH)-related
chr1	24028398	24028655	850	At1g64650	CAT2__CAT2 (CATALASE 2); catalase
chr1	24034506	24034979	999	At1g64670	O-methyltransferase family 2 protein
chr1	24062918	24063020	804	At1g64770	similar to unknown protein [Arabidopsis thaliana] (TAIR:AT2G17300.1); similar to hypothetical protein [Vitis vinifera] (GB:CAN78386.1)
chr1	24064507	24064966	999	At1g64780	CSDP1__CSDP1 (COLD SHOCK DOMAIN PROTEIN 1); RNA binding / double-stranded DNA binding / nucleic acid binding / single-stranded DNA binding
chr1	24065110	24065768	999	At1g64780	FAH1_CYP84A1__FAH1 (FERULATE-5-HYDROXYLASE 1); ferulate 5-hydroxylase
chr1	24065837	24066018	802	At1g64780	FAH1_CYP84A1__FAH1 (FERULATE-5-HYDROXYLASE 1); ferulate 5-hydroxylase
chr1	24117859	24118003	807	At1g64900	zinc finger (GATA type) family protein
chr1	24137774	24137928	999	At1g64970	BGAL3__BGAL3 (beta-galactosidase 3); beta-galactosidase
chr1	24138000	24138562	999	At1g64970	BGAL3__BGAL3 (beta-galactosidase 3); beta-galactosidase
chr1	24138671	24138775	986	At1g64970	BGAL3__BGAL3 (beta-galactosidase 3); beta-galactosidase
chr1	24139321	24139683	999	At1g64970	SEC14 cytosolic factor family protein / phosphoglyceride transfer family protein
chr1	24141103	24141499	999	At1g64970	pentatricopeptide (PPR) repeat-containing protein
chr1	24141572	24142253	999	At1g64980	CYP81H1__CYP81H1 (cytochrome P450, family 81, subfamily H, polypeptide 1); oxygen binding
chr1	24157298	24157510	825	At1g65010	CYP81D8__CYP81D8 (cytochrome P450, family 81, subfamily D, polypeptide 8); oxygen binding
chr1	24170920	24171159	998	At1g65060	CYP81F4__CYP81F4 (cytochrome P450, family 81, subfamily F, polypeptide 4); oxygen binding
chr1	24171409	24171771	999	At1g65060	AGP18__AGP18 (Arabinogalactan protein 18)
chr1	24172273	24172522	999	At1g65060	LBD39__LBD39 (LOB DOMAIN-CONTAINING PROTEIN 39)
chr1	24174035	24174147	939	At1g65060	ACA2__ACA2 (CALCIUM ATPASE 2); calmodulin binding
chr1	24174607	24174923	999	At1g65060	AtGRF2__AtGRF2 (GROWTHREGULATING FACTOR 2)
chr1	24322498	24322567	877	At1g65450	MTHSC70-1__MTHSC70-1 (mitochondrial heat shock protein 70-1); ATP binding / unfolded protein binding
chr1	24353116	24353263	999	At1g65485=utr3=int=At1g65490=p800	MTHSC70-1__MTHSC70-1 (mitochondrial heat shock protein 70-1); ATP binding / unfolded protein binding
chr1	24353648	24353864	999	At1g65485=utr3=int=At1g65490=p800	MTHSC70-1__MTHSC70-1 (mitochondrial heat shock protein 70-1); ATP binding / unfolded protein binding
chr1	24358414	24358940	999	At1g65490	ATEXLA2_ATEXPL2_ATHEXP BETA 2.2_EXPL2__ATEXLA2 (ARABIDOPSIS THALIANA EXPANSIN-LIKE A2)
chr1	24363160	24363309	952	At1g65510	ATEXLA2_ATEXPL2_ATHEXP BETA 2.2_EXPL2__ATEXLA2 (ARABIDOPSIS THALIANA EXPANSIN-LIKE A2)
chr1	24404338	24404413	976	At1g65620	thaumatin, putative
chr1	24495365	24495905	999	At1g65840	glycine-rich protein
chr1	24496199	24496422	972	At1g65840	ROC1__ROC1 (rotamase CyP 1); peptidyl-prolyl cis-trans isomerase
chr1	24502635	24502784	993	At1g65860	ROC1__ROC1 (rotamase CyP 1); peptidyl-prolyl cis-trans isomerase
chr1	24502873	24503059	999	At1g65860	kinesin motor family protein
chr1	24503307	24503646	999	At1g65860	kinesin motor family protein
chr1	24504032	24504140	999	At1g65860	CYP96A12__CYP96A12 (cytochrome P450, family 96, subfamily A, polypeptide 12); oxygen binding
chr1	24504105	24504140	919	At1g65860	CYP96A12__CYP96A12 (cytochrome P450, family 96, subfamily A, polypeptide 12); oxygen binding
chr1	24505803	24505919	999	At1g65860	MI-1-P SYNTHASE__MI-1-P SYNTHASE (Myo-inositol-1-phosphate synthase); inositol-3-phosphate synthase
chr1	24505987	24506317	999	At1g65860	MI-1-P SYNTHASE__MI-1-P SYNTHASE (Myo-inositol-1-phosphate synthase); inositol-3-phosphate synthase
chr1	24507219	24507804	999	At1g65870	unknown protein
chr1	24510546	24510559	991	At1g65880	SQD2__SQD2 (SULFOQUINOVOSYLDIACYLGLYCEROL 2); UDP-sulfoquinovose:DAG sulfoquinovosyltransferase/ transferase, transferring glycosyl groups
chr1	24512362	24512659	999	At1g65880	ATPDX1.3_RSR4_PDX1__PDX1 (PYRIDOXINE BIOSYNTHESIS 1.3); protein heterodimerization/ protein homodimerization
chr1	24513147	24513291	991	At1g65880	lectin protein kinase, putative
chr1	24513394	24513567	998	At1g65880	unknown protein
chr1	24516159	24516731	999	At1g65890	SnRK3.15_ATSR1_CIPK14__ATSR1 (SERINE/THREONINE PROTEIN KINASE 1); kinase
chr1	24517099	24517285	999	At1g65890	SnRK3.15_ATSR1_CIPK14__ATSR1 (SERINE/THREONINE PROTEIN KINASE 1); kinase
chr1	24517354	24517917	999	At1g65890	leucine-rich repeat transmembrane protein kinase, putative
chr1	24518101	24518175	998	At1g65890	leucine-rich repeat transmembrane protein kinase, putative
chr1	24519634	24519741	959	At1g65900	mitochondrial glycoprotein family protein / MAM33 family protein
chr1	24521157	24521265	860	At1g65900	mitochondrial glycoprotein family protein / MAM33 family protein
chr1	24566430	24566603	973	At1g65985	ATNAP9__ATNAP9 (Non-intrinsic ABC protein 9)
chr1	24603898	24604673	998	At1g66080	heat shock cognate 70 kDa protein 2 (HSC70-2) (HSP70-2)
chr1	24641931	24642106	896	At1g66160	heat shock cognate 70 kDa protein 2 (HSC70-2) (HSP70-2)
chr1	24757724	24758200	999	At1g66370	heat shock cognate 70 kDa protein 2 (HSC70-2) (HSP70-2)
chr1	24761057	24761199	971	At1g66380	pentatricopeptide (PPR) repeat-containing protein
chr1	24762007	24762121	826	At1g66380	pentatricopeptide (PPR) repeat-containing protein
chr1	24768996	24769084	848	At1g66390	transferase family protein
chr1	24774505	24774794	952	At1g66400	transferase family protein
chr1	24815349	24815791	985	At1g66500	similar to phosphotransferase-related [Arabidopsis thaliana] (TAIR:AT5G43745.1); similar to unnamed protein product [Vitis vinifera] (GB:CAO71282.1); similar to hypothetical protein OsI_009890 [Oryza sativa (indica cultivar-group)] (GB:EAY88657.1); similar to Unknown protein [Oryza sativa (japonica cultivar-group)] (GB:AAN06856.1); contains InterPro domain Protein of unknown function DUF1012 (Int…
chr1	24856347	24856419	853	At1g66620	similar to phosphotransferase-related [Arabidopsis thaliana] (TAIR:AT5G43745.1); similar to unnamed protein product [Vitis vinifera] (GB:CAO71282.1); similar to hypothetical protein OsI_009890 [Oryza sativa (indica cultivar-group)] (GB:EAY88657.1); similar to Unknown protein [Oryza sativa (japonica cultivar-group)] (GB:AAN06856.1); contains InterPro domain Protein of unknown function DUF1012 (Int…
chr1	24887622	24888360	999	At1g66725	similar to phosphotransferase-related [Arabidopsis thaliana] (TAIR:AT5G43745.1); similar to unnamed protein product [Vitis vinifera] (GB:CAO71282.1); similar to hypothetical protein OsI_009890 [Oryza sativa (indica cultivar-group)] (GB:EAY88657.1); similar to Unknown protein [Oryza sativa (japonica cultivar-group)] (GB:AAN06856.1); contains InterPro domain Protein of unknown function DUF1012 (Int…
chr1	24906263	24906596	999	At1g66760	lectin protein kinase family protein
chr1	24937593	24938585	999	At1g66840	lectin protein kinase family protein
chr1	24947861	24947999	999	At1g66860	unknown protein
chr1	24948066	24948140	948	At1g66860	legume lectin family protein
chr1	24965746	24965929	889	At1g66910	ATCSLA09_ATCSLA9_CSLA09_CSLA9_RAT4__ATCSLA09 (RESISTANT TO AGROBACTERIUM TRANSFORMATION 4); transferase, transferring glycosyl groups
chr1	24969425	24969713	983	At1g66920	ATCSLA09_ATCSLA9_CSLA09_CSLA9_RAT4__ATCSLA09 (RESISTANT TO AGROBACTERIUM TRANSFORMATION 4); transferase, transferring glycosyl groups
chr1	24996402	24996586	867	At1g66970	ATCSLA09_ATCSLA9_CSLA09_CSLA9_RAT4__ATCSLA09 (RESISTANT TO AGROBACTERIUM TRANSFORMATION 4); transferase, transferring glycosyl groups
chr1	24996858	24997340	999	At1g66970	phosphate translocator-related
chr1	24998358	24998429	872	At1g66970	phosphate translocator-related
chr1	24998645	24998836	943	At1g66970	CZF2_ZAT6_C2H2__C2H2 (ZINC FINGER OF ARABIDOPSIS THALIANA 6); nucleic acid binding / transcription factor/ zinc ion binding
chr1	25240481	25240739	999	At1g67360	beta-ketoacyl-CoA synthase family protein
chr1	25240850	25241243	999	At1g67360	beta-ketoacyl-CoA synthase family protein
chr1	25241464	25241568	939	At1g67360	similar to unknown [Populus trichocarpa x Populus deltoides] (GB:ABK96633.1); contains domain SSF54427 (SSF54427)
chr1	25396772	25396991	995	At1g67730	nicotianamine synthase, putative
chr1	25397638	25397927	999	At1g67740	ASA1_AMT1_TRP5_WEI2__ASA1 (ANTHRANILATE SYNTHASE ALPHA SUBUNIT 1); anthranilate synthase
chr1	25405544	25406231	999	At1g67750	ASA1_AMT1_TRP5_WEI2__ASA1 (ANTHRANILATE SYNTHASE ALPHA SUBUNIT 1); anthranilate synthase
chr1	25406731	25407081	920	At1g67750	NHL3__NHL3 (NDR1/HIN1-like 3)
chr1	25436014	25436228	937	At1g67830	sulfotransferase family protein
chr1	25457736	25458099	994	At1g67880	sulfotransferase family protein
chr1	25458238	25458822	999	At1g67880	pepsin A
chr1	25477936	25478142	926	At1g67930	pepsin A
chr1	25482412	25482984	999	At1g67950	pepsin A
chr1	25578139	25578418	999	At1g68230=utr3=int=At1g68240=utr3	oRNA
chr1	25591872	25591873	860	At1g68270	PMSR2__PMSR2 (PEPTIDEMETHIONINE SULFOXIDE REDUCTASE 2); peptide-methionine-(S)-S-oxide reductase
chr1	25592883	25592991	997	At1g68270	PMSR2__PMSR2 (PEPTIDEMETHIONINE SULFOXIDE REDUCTASE 2); peptide-methionine-(S)-S-oxide reductase
chr1	25653643	25654119	999	At1g68410	ribosomal protein L7Ae/L30e/S12e/Gadd45 family protein
chr1	25680127	25680361	999	At1g68470	unknown protein
chr1	25680465	25680607	983	At1g68470	gene ATAF2 function induced by wounding, belongs to a large family of putative transcriptional activators with NAC domain.
chr1	25681163	25681374	992	At1g68470	mtHSC70-2_HSC70-5__mtHSC70-2 (HEAT SHOCK PROTEIN 70); ATP binding / unfolded protein binding
chr1	25681480	25681696	991	At1g68470	octicosapeptide/Phox/Bem1p (PB1) domain-containing protein
chr1	25750693	25750865	989	At1g68570	kinesin motor protein-related
chr1	25751029	25751240	999	At1g68570	kinesin motor protein-related
chr1	25751743	25752021	999	At1g68570	kinesin motor protein-related
chr1	25752851	25753886	999	At1g68570	kinesin motor protein-related
chr1	25781565	25781892	933	At1g68660	disease resistance protein (TIR-NBS-LRR class), putative
chr1	25816616	25816690	998	At1g68740	similar to unknown protein [Arabidopsis thaliana] (TAIR:AT4G29780.1); similar to unnamed protein product [Vitis vinifera] (GB:CAO43835.1); contains domain PTHR22930 (PTHR22930)
chr1	25816873	25816986	916	At1g68740	mechanosensitive ion channel domain-containing protein / MS ion channel domain-containing protein
chr1	25817231	25817673	999	At1g68740	mechanosensitive ion channel domain-containing protein / MS ion channel domain-containing protein
chr1	25833195	25833364	998	At1g68770	DIT1__DIT1 (DICARBOXYLATE TRANSPORTER 1)
chr1	26053881	26054363	994	At1g69295	ATGSL12_GSL12__ATGSL12 (GLUCAN SYNTHASE-LIKE 12); 1,3-beta-glucan synthase/ transferase, transferring glycosyl groups
chr1	26117832	26118047	999	At1g69480	nodulin MtN3 family protein
chr1	26152365	26152866	992	At1g69545	nodulin MtN3 family protein
chr1	26153115	26153433	999	At1g69545	proton-dependent oligopeptide transport (POT) family protein
chr1	26153506	26153644	978	At1g69545	SULTR4;1__SULTR4;1 (Sulfate transporter 4.1); sulfate transmembrane transporter
chr1	26153722	26153860	978	At1g69545	mitochondrial phosphate transporter
chr1	26153904	26154120	996	At1g69545	cinnamoyl-CoA reductase-related
chr1	26155244	26155579	993	At1g69545	cinnamoyl-CoA reductase-related
chr1	26156035	26156252	997	At1g69545	porin, putative / voltage-dependent anion-selective channel protein, putative
chr1	26232320	26233620	999	At1g69730	porin, putative / voltage-dependent anion-selective channel protein, putative
chr1	26233999	26234239	999	At1g69730	plastocyanin-like domain-containing protein
chr1	26234347	26234739	999	At1g69730	plastocyanin-like domain-containing protein
chr1	26253897	26254151	924	At1g69770	APG6_CLPB3_CLPB-P__APG6/CLPB-P/CLPB3 (ALBINO AND PALE GREEN 6); ATP binding / ATPase
chr1	26322869	26323653	999	At1g69870	APG6_CLPB3_CLPB-P__APG6/CLPB-P/CLPB3 (ALBINO AND PALE GREEN 6); ATP binding / ATPase
chr1	26366871	26367184	999	At1g70000	GAUT14__GAUT14 (Galacturonosyltransferase 14); polygalacturonate 4-alpha-galacturonosyltransferase/ transferase, transferring glycosyl groups / transferase, transferring hexosyl groups
chr1	26367319	26367554	999	At1g70000	UDP-glucose 6-dehydrogenase, putative
chr1	26367625	26367866	999	At1g70000	ankyrin repeat family protein
chr1	26368015	26368089	898	At1g70000	similar to unknown protein [Arabidopsis thaliana] (TAIR:AT3G02250.1); similar to hypothetical protein [Cleome spinosa] (GB:ABD96934.1); similar to unnamed protein product [Vitis vinifera] (GB:CAO49221.1); similar to hypothetical protein [Cleome spinosa] (GB:ABD96844.1); contains InterPro domain Protein of unknown function DUF246, plant (InterPro:IPR004348)
chr1	26368162	26368269	979	At1g70000	similar to unknown protein [Arabidopsis thaliana] (TAIR:AT3G02250.1); similar to hypothetical protein [Cleome spinosa] (GB:ABD96934.1); similar to unnamed protein product [Vitis vinifera] (GB:CAO49221.1); similar to hypothetical protein [Cleome spinosa] (GB:ABD96844.1); contains InterPro domain Protein of unknown function DUF246, plant (InterPro:IPR004348)
chr1	26404745	26404973	997	At1g70090	ATCSLA11_CSLA11__ATCSLA11 (Cellulose synthase-like A11); transferase, transferring glycosyl groups
chr1	26405109	26405418	999	At1g70090	NC domain-containing protein
chr1	26458905	26459364	870	At1g70250	NADP-dependent oxidoreductase, putative
chr1	26469756	26470083	879	At1g70280	UDP-glucoronosyl/UDP-glucosyl transferase family protein
chr1	26516417	26518465	999	At1g70370	UDP-glucoronosyl/UDP-glucosyl transferase family protein
chr1	26603332	26603474	991	At1g70550	UDP-glucoronosyl/UDP-glucosyl transferase family protein
chr1	26618309	26618381	829	At1g70580	PSY__PSY (PHYTOENE SYNTHASE)
chr1	26619136	26619211	997	At1g70580	pyruvate decarboxylase family protein
chr1	26619475	26619688	999	At1g70580	MATE efflux family protein
chr1	26626010	26626149	941	At1g70610	MATE efflux family protein
chr1	26627940	26628046	992	At1g70610	DVR_PCB2__DVR (PALE-GREEN AND CHLOROPHYLL B REDUCED 2); 3,8-divinyl protochlorophyllide a 8-vinyl reductase
chr1	26629373	26629802	999	At1g70610	EMB3013__EMB3013 (EMBRYO DEFECTIVE 3013); kinase
chr1	26659490	26659601	942	At1g70700	extracellular dermal glycoprotein-related / EDGP-related
chr1	26660001	26660112	809	At1g70700	extracellular dermal glycoprotein-related / EDGP-related
chr1	26672499	26672927	999	At1g70730	extracellular dermal glycoprotein-related / EDGP-related
chr1	26811084	26811538	999	At1g71070	similar to unknown protein [Arabidopsis thaliana] (TAIR:AT3G06020.1); similar to hypothetical protein [Vitis vinifera] (GB:CAN75990.1)
chr1	26818891	26819110	945	At1g71100	hydrolase, alpha/beta fold family protein
chr1	26887744	26888019	999	At1g71330	HHP1__HHP1 (HEPTAHELICAL TRANSMEMBRANE PROTEIN1)
chr1	27027865	27028072	976	At1g71840	HHP1__HHP1 (HEPTAHELICAL TRANSMEMBRANE PROTEIN1)
chr1	27115763	27115982	944	At1g72040	senescence-associated protein-related
chr1	27136273	27136628	994	At1g72120	senescence-associated protein-related
chr1	27136877	27137390	999	At1g72120	SUS1__SUS1 (SUCROSE SYNTHASE 1); UDP-glycosyltransferase/ sucrose synthase
chr1	27137462	27137654	943	At1g72120	strictosidine synthase family protein
chr1	27138498	27138637	982	At1g72120	ATJ2__ATJ2 (Arabidopsis thaliana DnaJ homologue 2)
chr1	27142224	27142838	986	At1g72130	ATJ2__ATJ2 (Arabidopsis thaliana DnaJ homologue 2)
chr1	27146583	27146804	996	At1g72140	similar to unnamed protein product [Vitis vinifera] (GB:CAO48728.1)
chr1	27147432	27148038	999	At1g72140	ATCSLA02_ATCSLA2_CSLA02__ATCSLA02 (Cellulose synthase-like A2); transferase, transferring glycosyl groups
chr1	27192395	27192807	998	At1g72230	ATCSLA02_ATCSLA2_CSLA02__ATCSLA02 (Cellulose synthase-like A2); transferase, transferring glycosyl groups
chr1	27202335	27202556	999	At1g72260	serine carboxypeptidase S28 family protein
chr1	27202815	27202954	999	At1g72260	serine carboxypeptidase S28 family protein
chr1	27277738	27278177	999	At1g72450	ATCXE18__ATCXE18 (ARABIDOPSIS THALIANA CARBOXYESTERASE 18); carboxylesterase
chr1	27278759	27278901	977	At1g72450	similar to unknown protein [Arabidopsis thaliana] (TAIR:AT5G52420.1); similar to unnamed protein product [Vitis vinifera] (GB:CAO49441.1)
chr1	27279641	27279868	999	At1g72450	EMB3009__EMB3009 (EMBRYO DEFECTIVE 3009); transferase
chr1	27288917	27289154	858	At1g72470	EMB3009__EMB3009 (EMBRYO DEFECTIVE 3009); transferase
chr1	27307619	27307722	830	At1g72510	SLAH3 (SLAC1 HOMOLOGUE 3); transporter
chr1	27312273	27312378	846	At1g72520	SLAH3 (SLAC1 HOMOLOGUE 3); transporter
chr1	27312908	27313089	995	At1g72520	SIGE_SIG5__SIGE (RNA polymerase sigma subunit E); DNA binding / DNA-directed RNA polymerase/ sigma factor/ transcription factor
chr1	27314322	27314468	999	At1g72520	SIGE_SIG5__SIGE (RNA polymerase sigma subunit E); DNA binding / DNA-directed RNA polymerase/ sigma factor/ transcription factor
chr1	27314617	27315156	999	At1g72520	SIGE_SIG5__SIGE (RNA polymerase sigma subunit E); DNA binding / DNA-directed RNA polymerase/ sigma factor/ transcription factor
chr1	27315514	27316293	999	At1g72520	SQP1__SQP1 (Squalene monooxygenase 1)
chr1	27381519	27381736	934	At1g72730	SQP1__SQP1 (Squalene monooxygenase 1)
chr1	27382004	27382253	895	At1g72730	SQP1__SQP1 (Squalene monooxygenase 1)
chr1	27382507	27382786	985	At1g72730	SQP1__SQP1 (Squalene monooxygenase 1)
chr1	27394933	27395249	973	At1g72770	squalene monooxygenase 1,2 / squalene epoxidase 1,2 (SQP1,2)
chr1	27402278	27403316	999	At1g72810	glucosamine/galactosamine-6-phosphate isomerase-related
chr1	27403493	27403895	997	At1g72810	glucosamine/galactosamine-6-phosphate isomerase-related
chr1	27435933	27436224	999	At1g72900	similar to unknown protein [Arabidopsis thaliana] (TAIR:AT5G24655.1); similar to unknown protein [Brassica rapa subsp. pekinensis] (GB:AAQ92331.1)
chr1	27436770	27437144	999	At1g72900	VSP2__VSP2 (VEGETATIVE STORAGE PROTEIN 2); acid phosphatase
chr1	27437260	27437361	890	At1g72900	VSP2__VSP2 (VEGETATIVE STORAGE PROTEIN 2); acid phosphatase
chr1	27439287	27439716	999	At1g72910	VSP2__VSP2 (VEGETATIVE STORAGE PROTEIN 2); acid phosphatase
chr1	27439953	27440757	999	At1g72910	VSP1_ATVSP__VSP1 (VEGETATIVE STORAGE PROTEIN 1)
chr1	27441550	27441949	999	At1g72920	VSP1_ATVSP__VSP1 (VEGETATIVE STORAGE PROTEIN 1)
chr1	27442186	27442260	972	At1g72920	ABC1 family protein
chr1	27442410	27442736	999	At1g72920	CYP71B12__CYP71B12 (cytochrome P450, family 71, subfamily B, polypeptide 12); oxygen binding
chr1	27443129	27443753	999	At1g72930	CYP71B13__CYP71B13 (cytochrome P450, family 71, subfamily B, polypeptide 13); oxygen binding
chr1	27443849	27444166	999	At1g72930	ethylene-responsive element-binding protein, putative
chr1	27444454	27444642	999	At1g72930	ChaC-like family protein
chr1	27444742	27444833	999	At1g72930	disease resistance family protein
chr1	27446050	27446280	999	At1g72940	similar to unknown protein [Arabidopsis thaliana] (TAIR:AT3G05130.1); similar to unnamed protein product [Vitis vinifera] (GB:CAO68600.1); contains InterPro domain Prefoldin (InterPro:IPR009053)
chr1	27446517	27446591	903	At1g72940	BIP1; ATP binding
chr1	27446850	27447261	999	At1g72940	intergenic; up in response to exosome depletion (Chekanova et al. 2007)
chr1	27457006	27457403	999	At1g72970	intergenic; up in response to exosome depletion (Chekanova et al. 2007)
chr1	27457806	27459188	999	At1g72970	intergenic; up in response to exosome depletion (Chekanova et al. 2007)
chr1	27459369	27459701	999	At1g72970	intergenic; up in response to exosome depletion (Chekanova et al. 2007)
chr1	27468363	27468725	999	At1g73010	intergenic; up in response to exosome depletion (Chekanova et al. 2007)
chr1	27469014	27469189	999	At1g73010	intergenic; up in response to exosome depletion (Chekanova et al. 2007)
chr1	27469405	27469765	997	At1g73010	intergenic; up in response to exosome depletion (Chekanova et al. 2007)
chr1	27490832	27491051	994	At1g73080	Encodes a defensin-like (DEFL) family protein.
chr1	27491314	27491425	924	At1g73080	GDSL-motif lipase/hydrolase family protein
chr1	27491539	27491753	985	At1g73080	intergenic; up in response to exosome depletion (Chekanova et al. 2007)
chr1	27478743	27478898	811	At1g73240	intergenic; up in response to exosome depletion (Chekanova et al. 2007)
chr1	27546152	27546396	991	At1g73240	intergenic; up in response to exosome depletion (Chekanova et al. 2007)
chr1	27550940	27551415	999	At1g73260	intergenic; up in response to exosome depletion (Chekanova et al. 2007)
chr1	27571027	27571854	999	At1g73325	intergenic; up in response to exosome depletion (Chekanova et al. 2007)
chr1	27572422	27573297	999	At1g73330	intergenic; up in response to exosome depletion (Chekanova et al. 2007)
chr1	27594640	27594854	996	At1g73390	intergenic; up in response to exosome depletion (Chekanova et al. 2007)
chr1	27649413	27649770	999	At1g73540	CYP81D1_CYP91A1__CYP81D1 (CYTOCHROME P450 91A1); oxygen binding
chr1	27663834	27664271	999	At1g73590	CYP81D1_CYP91A1__CYP81D1 (CYTOCHROME P450 91A1); oxygen binding
chr1	27675213	27675548	999	At1g73600	CYP81D1_CYP91A1__CYP81D1 (CYTOCHROME P450 91A1); oxygen binding
chr1	27675875	27675983	867	At1g73600	THI2.2__THI2.2 (THIONIN 2.2); toxin receptor binding
chr1	27676161	27676381	999	At1g73600	THI2.2__THI2.2 (THIONIN 2.2); toxin receptor binding
chr1	27676527	27676639	999	At1g73600	TCH2_CML24__TCH2 (TOUCH 2); calcium ion binding
chr1	27676961	27677178	997	At1g73600	transferase family protein
chr1	27686304	27686590	999	At1g73620	nodulin MtN21 family protein
chr1	27692110	27692641	994	At1g73650	(ARABIDOPSIS THALIANA RAS ASSOCIATED WITH DIABETES PROTEIN 3); methyltransferase
chr1	27692782	27693005	999	At1g73650	(ARABIDOPSIS THALIANA RAS ASSOCIATED WITH DIABETES PROTEIN 3); methyltransferase
chr1	27742643	27742783	883	At1g73750	zinc finger (C3HC4-type RING finger) family protein
chr1	27749111	27749385	957	At1g73790	fringe-related protein
chr1	27835879	27836489	999	At1g74010	fringe-related protein
chr1	27836984	27837146	993	At1g74010	fringe-related protein
chr1	27838922	27839431	999	At1g74020	BIP__BIP (LUMINAL BINDING PROTEIN); ATP binding
chr1	27839766	27839979	999	At1g74020	BIP__BIP (LUMINAL BINDING PROTEIN); ATP binding
chr1	27840793	27840933	840	At1g74020	BIP__BIP (LUMINAL BINDING PROTEIN); ATP binding
chr1	27866572	27866716	989	At1g74090	ATBG_PAP_ATBG_PPAP__ATBG_PAP/ATBG_PPAP (A. THALIANA BETA-1,3-GLUCANASE_PUTATIVE); hydrolase, hydrolyzing O-glycosyl compounds
chr1	27866788	27867968	999	At1g74090	AOS_CYP74A__AOS (ALLENE OXIDE SYNTHASE); hydro-lyase/ oxygen binding
chr1	27867999	27869182	999	At1g74100	DFR_M318_TT3__DFR (DIHYDROFLAVONOL 4-REDUCTASE); dihydrokaempferol 4-reductase
chr1	27915651	27915831	996	At1g74210	DFR_M318_TT3__DFR (DIHYDROFLAVONOL 4-REDUCTASE); dihydrokaempferol 4-reductase
chr1	27916265	27916439	996	At1g74210	DFR_M318_TT3__DFR (DIHYDROFLAVONOL 4-REDUCTASE); dihydrokaempferol 4-reductase
chr1	27935576	27935741	809	At1g74290	similar to unknown protein [Arabidopsis thaliana] (TAIR:AT1G45688.1); similar to H0814G11.12 [Oryza sativa (indica cultivar-group)] (GB:CAJ86345.1); similar to CAA30379.1 protein [Oryza sativa] (GB:CAB53482.1)
chr1	27936574	27936685	991	At1g74290	similar to unknown protein [Arabidopsis thaliana] (TAIR:AT1G45688.1); similar to H0814G11.12 [Oryza sativa (indica cultivar-group)] (GB:CAJ86345.1); similar to CAA30379.1 protein [Oryza sativa] (GB:CAB53482.1)
chr1	27936596	27936864	999	At1g74290	phosphotransferase-related
chr1	27963906	27964947	999	At1g74380	similar to unnamed protein product [Vitis vinifera] (GB:CAO71280.1)
chr1	27980579	27980799	999	At1g74430	similar to unknown protein [Arabidopsis thaliana] (TAIR:AT4G14740.1); similar to unknown protein [Arabidopsis thaliana] (TAIR:AT4G14740.2); similar to unnamed protein product [Vitis vinifera] (GB:CAO71221.1); contains InterPro domain Pleckstrin-like, plant (InterPro:IPR013666); contains InterPro domain Protein of unknown function DUF828, plant (InterPro:IPR008546)
chr1	27980872	27981094	995	At1g74430	FAD-binding domain-containing protein
chr1	28083050	28083419	999	At1g74730	FAD-binding domain-containing protein
chr1	28168002	28168201	998	At1g75000	unknown protein
chr1	28253884	28254319	996	At1g75270	unknown protein
chr1	28255638	28256045	999	At1g75280	similar to unknown protein [Arabidopsis thaliana] (TAIR:AT4G20170.1); similar to Os06g0328800 [Oryza sativa (japonica cultivar-group)] (GB:NP_001057533.1); similar to Os02g0712500 [Oryza sativa (japonica cultivar-group)] (GB:NP_001047907.1); similar to unknown protein [Oryza sativa (japonica cultivar-group)] (GB:BAD72474.1); contains InterPro domain Protein of unknown function DUF23 (InterPro:IPR…
chr1	28256209	28256483	999	At1g75280	similar to unknown protein [Arabidopsis thaliana] (TAIR:AT4G20170.1); similar to Os06g0328800 [Oryza sativa (japonica cultivar-group)] (GB:NP_001057533.1); similar to Os02g0712500 [Oryza sativa (japonica cultivar-group)] (GB:NP_001047907.1); similar to unknown protein [Oryza sativa (japonica cultivar-group)] (GB:BAD72474.1); contains InterPro domain Protein of unknown function DUF23 (InterPro:IPR…
chr1	28256589	28257198	999	At1g75280	CYP707A3__CYP707A3 (cytochrome P450, family 707, subfamily A, polypeptide 3); oxygen binding
chr1	28258668	28258778	993	At1g75300	CYP707A3__CYP707A3 (cytochrome P450, family 707, subfamily A, polypeptide 3); oxygen binding
chr1	28259836	28260009	999	At1g75300	subtilase family protein
chr1	28260453	28260561	999	At1g75300	subtilase family protein
chr1	28420918	28421166	999	At1g75680	GDSL-motif lipase/hydrolase family protein
chr1	28421829	28422010	947	At1g75680	GDSL-motif lipase/hydrolase family protein
chr1	28425629	28425740	837	At1g75690	pentatricopeptide (PPR) repeat-containing protein
chr1	28503472	28503552	809	At1g75900	similar to unknown protein [Arabidopsis thaliana] (TAIR:AT4G17870.1); similar to Streptomyces cyclase/dehydrase family protein [Brassica oleracea] (GB:ABD65631.1); contains InterPro domain Streptomyces cyclase/dehydrase (InterPro:IPR005031)
chr1	28503777	28503920	999	At1g75900	SEC14 cytosolic factor, putative / polyphosphoinositide-binding protein, putative
chr1	28504200	28504273	962	At1g75900	GFA2__GFA2 (GAMETOPHYTIC FACTOR 2); heat shock protein binding / unfolded protein binding
chr1	28504449	28504557	999	At1g75900	DIR1__DIR1 (DEFECTIVE IN INDUCED RESISTANCE 1); lipid binding
chr1	28552919	28553293	928	At1g76080	33 kDa secretory protein-related
chr1	28553763	28554223	995	At1g76080	male sterility MS5 family protein
chr1	28582899	28583439	999	At1g76160	male sterility MS5 family protein
chr1	28583584	28583917	999	At1g76160	KAT5_PKT1_KAT5_PKT2__KAT5/PKT1/PKT2 (PEROXISOMAL 3-KETO-ACYL-COA THIOLASE 1, PEROXISOMAL 3-KETO-ACYL-COA THIOLASE 2); acetyl-CoA C-acyltransferase
chr1	28584048	28584556	999	At1g76160	KAT5_PKT1_KAT5_PKT2__KAT5/PKT1/PKT2 (PEROXISOMAL 3-KETO-ACYL-COA THIOLASE 1, PEROXISOMAL 3-KETO-ACYL-COA THIOLASE 2); acetyl-CoA C-acyltransferase
chr1	28584739	28584991	997	At1g76160	KAT5_PKT1_KAT5_PKT2__KAT5/PKT1/PKT2 (PEROXISOMAL 3-KETO-ACYL-COA THIOLASE 1, PEROXISOMAL 3-KETO-ACYL-COA THIOLASE 2); acetyl-CoA C-acyltransferase
chr1	28639874	28640055	923	At1g76340	KAT5_PKT1_KAT5_PKT2__KAT5/PKT1/PKT2 (PEROXISOMAL 3-KETO-ACYL-COA THIOLASE 1, PEROXISOMAL 3-KETO-ACYL-COA THIOLASE 2); acetyl-CoA C-acyltransferase
chr1	28640205	28640466	928	At1g76340	KAT5_PKT1_KAT5_PKT2__KAT5/PKT1/PKT2 (PEROXISOMAL 3-KETO-ACYL-COA THIOLASE 1, PEROXISOMAL 3-KETO-ACYL-COA THIOLASE 2); acetyl-CoA C-acyltransferase
chr1	28727854	28728034	944	At1g76550	hydroxyproline-rich glycoprotein family protein
chr1	28728571	28728645	976	At1g76550	AAP6__AAP6 (AMINO ACID PERMEASE 6); amino acid transmembrane transporter
chr1	28751950	28752463	999	At1g76600	AAP6__AAP6 (AMINO ACID PERMEASE 6); amino acid transmembrane transporter
chr1	28771802	28772276	999	At1g76650	basic helix-loop-helix (bHLH) family protein
chr1	28777819	28778077	905	At1g76670	basic helix-loop-helix (bHLH) family protein
chr1	28827196	28827520	999	At1g76790	ubiquinol-cytochrome C chaperone family protein
chr1	28827378	28827520	996	At1g76790	ATBAG1__ATBAG1 (ARABIDOPSIS THALIANA BCL-2-ASSOCIATED ATHANOGENE 1); protein binding
chr1	28827645	28828130	999	At1g76790	ATBAG1__ATBAG1 (ARABIDOPSIS THALIANA BCL-2-ASSOCIATED ATHANOGENE 1); protein binding
chr1	28828204	28828499	999	At1g76790	ATBAG1__ATBAG1 (ARABIDOPSIS THALIANA BCL-2-ASSOCIATED ATHANOGENE 1); protein binding
chr1	28965639	28965741	868	At1g77090	CYP96A4__CYP96A4 (cytochrome P450, family 96, subfamily A, polypeptide 4); oxygen binding
chr1	28965996	28966254	975	At1g77090	CYP96A4__CYP96A4 (cytochrome P450, family 96, subfamily A, polypeptide 4); oxygen binding
chr1	28980997	28981180	980	At1g77120	CYP96A4__CYP96A4 (cytochrome P450, family 96, subfamily A, polypeptide 4); oxygen binding
chr1	28981525	28981633	991	At1g77120	CYP96A4__CYP96A4 (cytochrome P450, family 96, subfamily A, polypeptide 4); oxygen binding
chr1	29029316	29029719	936	At1g77260	BETA-OHASE 2_B2_CHY2__BETA-OHASE 2 (BETA-CAROTENE HYDROXYLASE 2)
chr1	29136155	29136262	911	At1g77520	ATPMEPCRF__ATPMEPCRF; pectinesterase
chr1	29170962	29171111	838	At1g77610	intergenic
chr1	29183776	29184043	999	At1g77640	UF3GT__UF3GT (UDP-GLUCOSE:FLAVONOID 3-O-GLUCOSYLTRANSFERASE); transferase, transferring glycosyl groups
chr1	29184107	29184416	999	At1g77640	UF3GT__UF3GT (UDP-GLUCOSE:FLAVONOID 3-O-GLUCOSYLTRANSFERASE); transferase, transferring glycosyl groups
chr1	29193970	29194520	999	At1g77670	UF3GT__UF3GT (UDP-GLUCOSE:FLAVONOID 3-O-GLUCOSYLTRANSFERASE); transferase, transferring glycosyl groups
chr1	29194594	29195052	999	At1g77670	similar to CP5 [Arabidopsis thaliana] (TAIR:AT1G64720.1); similar to putative nodule membrane protein [Medicago sativa] (GB:AAL57201.1); contains InterPro domain Lipid-binding START (InterPro:IPR002913)
chr1	29195650	29195790	917	At1g77670	ANK__ANK (ANKYRIN); protein binding
chr1	29235560	29235733	860	At1g77750	ANK__ANK (ANKYRIN); protein binding
chr1	29240666	29242175	999	At1g77760	ANK__ANK (ANKYRIN); protein binding
chr1	29242657	29242841	999	At1g77760	ankyrin repeat family protein
chr1	29243348	29244278	999	At1g77760	IAMT1__IAMT1 (IAA CARBOXYLMETHYLTRANSFERASE 1)
chr1	29277754	29278324	999	At1g77850	membrane bound O-acyl transferase (MBOAT) family protein / wax synthase-related
chr1	29279000	29279494	999	At1g77850	fimbrin-like protein, putative
chr1	29280094	29280349	950	At1g77850	FLA1__FLA1
chr1	29355633	29356091	982	At1g78060	FLA1__FLA1
chr1	29362818	29362995	881	At1g78070	FLA1__FLA1
chr1	29398783	29398948	933	At1g78120	CRR21__CRR21 (CHLORORESPIRATORY REDUCTION 21)
chr1	29427625	29427886	999	At1g78210	heat shock protein 81-4 (HSP81-4)
chr1	29428604	29428970	978	At1g78210	heat shock protein 81-4 (HSP81-4)
chr1	29436266	29436439	885	At1g78230	heat shock protein 81-4 (HSP81-4)
chr1	29462252	29462572	999	At1g78290	heat shock protein 81-4 (HSP81-4)
chr1	29462712	29462924	995	At1g78290	HSP81-3__HSP81-3 (Heat shock protein 81-3); ATP binding
chr1	29489228	29489656	999	At1g78370	SAT5_AtSerat1;1_SAT-52__AtSerat1;1 (SERINE ACETYLTRANSFERASE 52); serine O-acetyltransferase
chr1	29489806	29490135	999	At1g78370	protein kinase family protein
chr1	29526602	29526715	817	At1g78470	similar to unknown protein [Arabidopsis thaliana] (TAIR:AT4G26130.1); similar to unknown [Populus trichocarpa] (GB:ABK95362.1)
chr1	29533191	29533336	999	At1g78490	TCH4_XTH22__TCH4 (TOUCH 4); hydrolase, acting on glycosyl bonds / xyloglucan:xyloglucosyl transferase
chr1	29533533	29533637	953	At1g78490	Encodes subunit NDH-N of NAD(P)H:plastoquinone dehydrogenase complex (Ndh complex) present in the thylakoid membrane of chloroplasts. This subunit is thought to be required for Ndh complex assembly.
chr1	29533744	29533819	963	At1g78490	hydrolase, alpha/beta fold family protein
chr1	29534307	29534409	986	At1g78490	peroxidase, putative
chr1	29534879	29535521	999	At1g78490	protein phosphatase 2C, putative / PP2C, putative
chr1	29540255	29541106	999	At1g78510	LTP4__LTP4 (LIPID TRANSFER PROTEIN 4); lipid binding
chr1	29554988	29556508	999	At1g78570	haloacid dehalogenase-like hydrolase family protein
chr1	29556658	29557241	999	At1g78570	haloacid dehalogenase-like hydrolase family protein
chr1	29557457	29558145	998	At1g78580	ATEXO70H7__ATEXO70H7 (EXOCYST SUBUNIT EXO70 FAMILY PROTEIN H7); protein binding
chr1	29574177	29574362	888	At1g78610	ATEXO70H7__ATEXO70H7 (EXOCYST SUBUNIT EXO70 FAMILY PROTEIN H7); protein binding
chr1	29639129	29640715	999	At1g78820	ARF4__ARF4 (AUXIN RESPONSE FACTOR 4); transcription factor
chr1	29642615	29643302	916	At1g78830	ARF4__ARF4 (AUXIN RESPONSE FACTOR 4); transcription factor
chr1	29755858	29755932	976	At1g79090	ARF4__ARF4 (AUXIN RESPONSE FACTOR 4); transcription factor
chr1	29777903	29778043	948	At1g79150	60S ribosomal protein L12 (RPL12C)
chr1	29810407	29811750	998	At1g79245	ATGCN1__ATGCN1 (Arabidopsis thaliana general control non-repressible 1)
chr1	29822060	29822385	998	At1g79270	RLK1__RLK1 (RECEPTOR-LIKE PROTEIN KINASE 1); carbohydrate binding / kinase
chr1	29913140	29913970	999	At1g79510	glycosyl hydrolase family protein 17
chr1	29916512	29916796	949	At1g79510	glycosyl hydrolase family protein 17
chr1	29917122	29917902	999	At1g79520	calnexin 1 (CNX1)
chr1	29918230	29918376	941	At1g79520	calnexin 1 (CNX1)
chr1	29919215	29919431	999	At1g79520	IQD23__IQD23 (IQ-domain 23); calmodulin binding
chr1	29920867	29921157	999	At1g79530	similar to unknown [Populus trichocarpa] (GB:ABK94834.1)
chr1	29922052	29922312	989	At1g79530	embryo-specific protein-related
chr1	29929049	29929417	998	At1g79550	exostosin family protein
chr1	29929554	29929736	977	At1g79550	AtMYB96_mybcov1_MYB96__MYB96 (myb domain protein 96); DNA binding / transcription factor
chr1	29929889	29930137	999	At1g79550	proton-dependent oligopeptide transport (POT) family protein
chr1	29930302	29930483	804	At1g79550	ARR6__ARR6 (RESPONSE REGULATOR 6); transcription regulator/ two-component response regulator
chr1	29931007	29931274	998	At1g79550	gene LOB function Involved in lateral organ development
chr1	29955230	29956135	998	At1g79600	CYP94B1__CYP94B1 (cytochrome P450, family 94, subfamily B, polypeptide 1); oxygen binding
chr1	29957856	29958003	984	At1g79610	protease inhibitor/seed storage/lipid transfer protein (LTP) family protein
chr1	30027385	30027783	961	At1g79820	protease inhibitor/seed storage/lipid transfer protein (LTP) family protein
chr1	30045559	30045856	998	At1g79840	dentin sialophosphoprotein-related
chr1	30063570	30064611	999	At1g79920	dentin sialophosphoprotein-related
chr1	30064808	30064918	996	At1g79920	dentin sialophosphoprotein-related
chr1	30065073	30065241	999	At1g79920	DCT_DIT2.1__DCT/DIT2.1 (DICARBOXYLATE TRANSPORT); oxoglutarate:malate antiporter
chr1	30065600	30065783	998	At1g79920	DCT_DIT2.1__DCT/DIT2.1 (DICARBOXYLATE TRANSPORT); oxoglutarate:malate antiporter
chr1	30065954	30066379	999	At1g79920	ATGCN5__ATGCN5 (Arabidopsis thaliana general control non-repressible 5)
chr1	30066493	30067074	999	At1g79920	trehalose-6-phosphate phosphatase, putative
chr1	30068658	30068803	999	At1g79930	GCL1__GCL1 (GCR2-LIKE 1); catalytic
chr1	30068912	30069488	999	At1g79930	GTE7__GTE7 (GLOBAL TRANSCRIPTION FACTOR GROUP E 7); DNA binding
chr1	30071473	30071917	994	At1g79930	ankyrin repeat family protein
chr1	30187154	30187517	973	At1g80270	U-box domain-containing protein
chr1	30188042	30188259	838	At1g80270	armadillo/beta-catenin repeat family protein
chr1	30282939	30284096	994	At1g80530	RAB18_ATDI8__RAB18 (RESPONSIVE TO ABA 18)
chr1	30305818	30306032	970	At1g80610	transferase family protein
chr1	30355501	30355674	999	At1g80760	RLK (RECEPTOR-LIKE KINASE); ATP binding / kinase/ protein serine/threonine kinase
chr1	30355931	30356143	999	At1g80760	ARA12__ARA12; subtilase
chr1	30356363	30356573	999	At1g80760	similar to unknown protein [Arabidopsis thaliana] (TAIR:AT5G11840.1); similar to hypothetical protein [Vitis vinifera] (GB:CAN75014.1); contains InterPro domain Protein of unknown function DUF1230 (InterPro:IPR009631)
chr1	30356728	30356981	999	At1g80760	similar to unknown protein [Arabidopsis thaliana] (TAIR:AT5G11840.1); similar to hypothetical protein [Vitis vinifera] (GB:CAN75014.1); contains InterPro domain Protein of unknown function DUF1230 (InterPro:IPR009631)
chr1	30375534	30376043	996	At1g80820	LBD37__LBD37 (LOB DOMAIN-CONTAINING PROTEIN 37)
chr1	30376314	30376556	999	At1g80820	60S ribosomal protein L26 (RPL26B)
chr1	30388618	30388764	999	At1g80840	60S ribosomal protein L26 (RPL26B)
chr1	30389915	30390233	978	At1g80840	CYP86A4__CYP86A4 (cytochrome P450, family 86, subfamily A, polypeptide 4); oxygen binding
chr1	30390451	30390874	987	At1g80850	CYP86A4__CYP86A4 (cytochrome P450, family 86, subfamily A, polypeptide 4); oxygen binding
chr2	1068	1449	998	At2g01010=Telomere=int=p800	ATMRP10__ATMRP10 (Arabidopsis thaliana multidrug resistance-associated protein 10)
chr2	9402	9510	968	At2g01020=utr3=int=At2g01022=utr3	CYP86A4__CYP86A4 (cytochrome P450, family 86, subfamily A, polypeptide 4); oxygen binding
chr2	9510	9728	989	At2g01020=utr3=int=At2g01022=utr3	CER1__CER1 (ECERIFERUM 1)
chr2	10163	10284	998	At2g01022	CER1__CER1 (ECERIFERUM 1)
chr2	42680	42844	837	At2g01031=p800=int=At2g01034=utr3	CER1__CER1 (ECERIFERUM 1)
chr2	49017	49181	837	At2g01034=p800	CER1__CER1 (ECERIFERUM 1)
chr2	107197	107700	963	At2g01180	CER1__CER1 (ECERIFERUM 1)
chr2	149077	149732	999	At2g01290	extracellular dermal glycoprotein, putative / EDGP, putative
chr2	149847	150147	951	At2g01290	transferase
chr2	151359	151544	978	At2g01300	transferase
chr2	267269	267806	995	At2g01590	transferase family protein
chr2	363065	363255	997	At2g01830	AXR3_IAA17__AXR3 (AUXIN RESISTANT 3); transcription factor
chr2	364326	364721	999	At2g01830	AXR3_IAA17__AXR3 (AUXIN RESISTANT 3); transcription factor
chr2	469663	469887	997	At2g02000	AXR3_IAA17__AXR3 (AUXIN RESISTANT 3); transcription factor
chr2	470387	470495	991	At2g02000	2-oxoglutarate-dependent dioxygenase, putative
chr2	474232	474696	999	At2g02010	33 kDa secretory protein-related
chr2	475159	475359	999	At2g02010	unknown protein
chr2	540043	540500	999	At2g02130	2-oxoglutarate-dependent dioxygenase, putative
chr2	826614	826793	999	At2g02850	ATNDI1_NDA1__ATNDI1/NDA1 (ALTERNATIVE NAD(P)H DEHYDROGENASE 1); NADH dehydrogenase
chr2	827539	827713	999	At2g02850	ATNDI1_NDA1__ATNDI1/NDA1 (ALTERNATIVE NAD(P)H DEHYDROGENASE 1); NADH dehydrogenase
chr2	829007	829326	992	At2g02860	ATNDI1_NDA1__ATNDI1/NDA1 (ALTERNATIVE NAD(P)H DEHYDROGENASE 1); NADH dehydrogenase
chr2	829750	830002	998	At2g02860	PCNA1__PCNA1 (PROLIFERATING CELLULAR NUCLEAR ANTIGEN); DNA binding / DNA polymerase processivity factor
chr2	873957	874026	994	At2g02990	MT1C__MT1C (metallothionein 1C)
chr2	874184	874327	999	At2g02990	intergenic
chr2	874502	874827	999	At2g02990	intergenic
chr2	917900	917936	836	At2g03090	APX1_CS1_MEE6__APX1 (ASCORBATE PEROXIDASE 1)
chr2	970645	970751	823	At2g03220	(AT)SRC2_SRC2__(AT)SRC2/SRC2 (SOYBEAN GENE REGULATED BY COLD-2); protein binding
chr2	973461	973725	995	At2g03240	similar to unknown protein [Arabidopsis thaliana] (TAIR:AT1G56580.1); similar to unknown [Populus trichocarpa] (GB:ABK94207.1); contains InterPro domain Protein of unknown function DUF538 (InterPro:IPR007493)
chr2	973865	974012	874	At2g03240	cinnamyl-alcohol dehydrogenase family / CAD family
chr2	974162	974345	961	At2g03240	GLP5__GLP5 (GERMIN-LIKE PROTEIN 5); manganese ion binding / metal ion binding / nutrient reservoir
chr2	974499	974645	813	At2g03240	leucine-rich repeat transmembrane protein kinase, putative
chr2	976965	977070	853	At2g03240	leucine-rich repeat transmembrane protein kinase, putative
chr2	1261395	1261574	856	At2g03980	leucine-rich repeat transmembrane protein kinase, putative
chr2	1262014	1262545	999	At2g03980	similar to unknown protein [Arabidopsis thaliana] (TAIR:AT3G17350.1); similar to unnamed protein product [Vitis vinifera] (GB:CAO40998.1); contains domain PROKAR_LIPOPROTEIN (PS51257)
chr2	1283039	1283354	998	At2g04030	similar to unknown protein [Arabidopsis thaliana] (TAIR:AT3G17350.1); similar to unnamed protein product [Vitis vinifera] (GB:CAO40998.1); contains domain PROKAR_LIPOPROTEIN (PS51257)
chr2	1284018	1284087	966	At2g04030	ATFD1__ATFD1 (FERREDOXIN 1); 2 iron, 2 sulfur cluster binding / electron carrier/ iron-sulfur cluster binding
chr2	1284586	1284868	998	At2g04030	Unknown gene product other RNA
chr2	1285158	1285595	999	At2g04030	ATPMEPCRA__ATPMEPCRA; pectinesterase
chr2	1285856	1285963	998	At2g04030	ATPMEPCRA__ATPMEPCRA; pectinesterase
chr2	1290136	1290247	889	At2g04032	ATPMEPCRA__ATPMEPCRA; pectinesterase
chr2	1290725	1290831	934	At2g04032	ATPMEPCRA__ATPMEPCRA; pectinesterase
chr2	1291051	1291199	999	At2g04032	CYP77B1__CYP77B1 (cytochrome P450, family 77, subfamily B, polypeptide 1); oxygen binding
chr2	1333443	1334428	999	At2g04039	CYP77B1__CYP77B1 (cytochrome P450, family 77, subfamily B, polypeptide 1); oxygen binding
chr2	1334799	1334909	912	At2g04040	ADT1__ADT1 (AROGENATE DEHYDRATASE 1); prephenate dehydratase
chr2	1303081	1303085	929	At2g04042=utr3=int=At2g04037=utr3	ATGLX1__ATGLX1 (GLYOXALASE I HOMOLOG); lactoylglutathione lyase
chr2	1337606	1337936	977	At2g04050	CYP71B2__CYP71B2 (CYTOCHROME P450 71B2); oxygen binding
chr2	1352955	1353323	999	At2g04066	CYP71B2__CYP71B2 (CYTOCHROME P450 71B2); oxygen binding
chr2	1357369	1357980	999	At2g04080	AOC4__AOC4 (ALLENE OXIDE CYCLASE 4)
chr2	1358304	1358785	999	At2g04080	nucleoside phosphatase family protein / GDA1/CD39 family protein
chr2	1358991	1359210	995	At2g04080	nucleoside phosphatase family protein / GDA1/CD39 family protein
chr2	1364189	1364263	915	At2g04090	nucleoside phosphatase family protein / GDA1/CD39 family protein
chr2	1378479	1378621	943	At2g04100	nucleoside phosphatase family protein / GDA1/CD39 family protein
chr2	1382655	1383048	997	At2g04110	nucleoside phosphatase family protein / GDA1/CD39 family protein
chr2	1401285	1401946	999	At2g04160	oxidoreductase
chr2	1402213	1402505	999	At2g04160	CCR1_IRX4__CCR1 (CINNAMOYL COA REDUCTASE 1)
chr2	1402937	1403217	986	At2g04160	CCR1_IRX4__CCR1 (CINNAMOYL COA REDUCTASE 1)
chr2	1403359	1403547	909	At2g04160	ovule development protein, putative
chr2	1531195	1531300	985	At2g04400	CYP79F2__CYP79F2 (cytochrome P450, family 79, subfamily F, polypeptide 2); oxygen binding
chr2	1531969	1532044	883	At2g04400	CYP79F1_BUS1_SPS1__CYP79F1 (SUPERSHOOT 1)
chr2	1532535	1532819	999	At2g04400	CYP79F1_BUS1_SPS1__CYP79F1 (SUPERSHOOT 1)
chr2	1533328	1533365	807	At2g04400	SRG1__SRG1 (SENESCENCE-RELATED GENE 1); oxidoreductase, acting on paired donors, with incorporation or reduction of molecular oxygen, 2-oxoglutarate as one donor, and incorporation of one atom each of oxygen into both donors
chr2	1594739	1595090	999	At2g04570	SRG1__SRG1 (SENESCENCE-RELATED GENE 1); oxidoreductase, acting on paired donors, with incorporation or reduction of molecular oxygen, 2-oxoglutarate as one donor, and incorporation of one atom each of oxygen into both donors
chr2	1595451	1596080	999	At2g04570	SPS2__SPS2 (SOLANESYL DIPHOSPHATE SYNTHASE 2); dimethylallyltranstransferase/ trans-octaprenyltranstransferase
chr2	1596181	1596362	889	At2g04570	SPS2__SPS2 (SOLANESYL DIPHOSPHATE SYNTHASE 2); dimethylallyltranstransferase/ trans-octaprenyltranstransferase
chr2	1618221	1618225	929	At2g04625	SOUL heme-binding family protein
chr2	1677500	1678209	999	At2g04780	SOUL heme-binding family protein
chr2	1704383	1704531	908	At2g04850	GST__ATGSTU24 (ARABIDOPSIS THALIANA GLUTATHIONE S-TRANSFERASE (CLASS TAU) 24); glutathione transferase
chr2	1705141	1705585	999	At2g04850	COP1-interacting protein-related
chr2	1823159	1823305	953	At2g05100	LOX3__LOX3 (Lipoxygenase 3); iron ion binding / lipoxygenase/ metal ion binding / oxidoreductase, acting on single donors with incorporation of molecular oxygen, incorporation of two atoms of oxygen
chr2	1993622	1994126	999	At2g05440	LOX3__LOX3 (Lipoxygenase 3); iron ion binding / lipoxygenase/ metal ion binding / oxidoreductase, acting on single donors with incorporation of molecular oxygen, incorporation of two atoms of oxygen
chr2	2016304	2016427	865	At2g05510	LOX3__LOX3 (Lipoxygenase 3); iron ion binding / lipoxygenase/ metal ion binding / oxidoreductase, acting on single donors with incorporation of molecular oxygen, incorporation of two atoms of oxygen
chr2	2055947	2056189	870	At2g05580	LOX3__LOX3 (Lipoxygenase 3); iron ion binding / lipoxygenase/ metal ion binding / oxidoreductase, acting on single donors with incorporation of molecular oxygen, incorporation of two atoms of oxygen
chr2	2184465	2184704	959	At2g05765	LOX3__LOX3 (Lipoxygenase 3); iron ion binding / lipoxygenase/ metal ion binding / oxidoreductase, acting on single donors with incorporation of molecular oxygen, incorporation of two atoms of oxygen
chr2	2184841	2185103	987	At2g05765	similar to unknown protein [Arabidopsis thaliana] (TAIR:AT5G11890.1); similar to unknown [Populus trichocarpa] (GB:ABK96083.1); contains InterPro domain Harpin-induced 1 (InterPro:IPR010847)
chr2	2262373	2262377	966	At2g05910=p800=int=At2g05915=p800	ABCG11_DSO_WBC11__ABCG11/COF1/DSO/WBC11 (DESPERADO); ATPase, coupled to transmembrane movement of substances
chr2	2269619	2270445	999	At2g05920	sulfotransferase family protein
chr2	2270622	2271173	999	At2g05920	similar to unknown protein [Arabidopsis thaliana] (TAIR:AT1G74450.1); similar to unnamed protein product [Vitis vinifera] (GB:CAO43630.1); contains InterPro domain Protein of unknown function DUF793 (InterPro:IPR008511)
chr2	2271240	2272097	999	At2g05920	pentatricopeptide (PPR) repeat-containing protein
chr2	2287485	2288185	999	At2g05940	LHCA6_LHCA2*1__LHCA6 (Photosystem I light harvesting complex gene 6); chlorophyll binding
chr2	2288429	2288507	835	At2g05940	LHCA6_LHCA2*1__LHCA6 (Photosystem I light harvesting complex gene 6); chlorophyll binding
chr2	2288878	2289252	999	At2g05940	JAZ1_TIFY10A__JAZ1/TIFY10A (JASMONATE-ZIM-DOMAIN PROTEIN 1)
chr2	2359099	2360240	999	At2g06050	JAZ1_TIFY10A__JAZ1/TIFY10A (JASMONATE-ZIM-DOMAIN PROTEIN 1)
chr2	2361718	2361786	996	At2g06050	similar to unknown protein [Arabidopsis thaliana] (TAIR:AT5G65650.1); similar to unknown [Vitis pseudoreticulata] (GB:ABC69762.1); similar to unnamed protein product [Vitis vinifera] (GB:CAO61173.1); contains InterPro domain Protein of unknown function DUF1195 (InterPro:IPR010608)
chr2	2361894	2361929	921	At2g06050	similar to unknown protein [Arabidopsis thaliana] (TAIR:AT5G65650.1); similar to unknown [Vitis pseudoreticulata] (GB:ABC69762.1); similar to unnamed protein product [Vitis vinifera] (GB:CAO61173.1); contains InterPro domain Protein of unknown function DUF1195 (InterPro:IPR010608)
chr2	2862752	2862935	843	At2g06950	very-long-chain fatty acid condensing enzyme, putative
chr2	2920961	2921110	998	At2g07040=utr3=int=At2g07050=p800	TGD1__TGD1 (TRIGALACTOSYLDIACYLGLYCEROL 1)
chr2	3368441	3368559	836	At2g07699	zinc finger (C3HC4-type RING finger) family protein
chr2	3562704	3562731	999	At2g07791=p800	WAK1_PRO25__WAK1 (CELL WALL-ASSOCIATED KINASE); kinase
chr2	3562704	3562718	993	At2g07791=p800	WAK1_PRO25__WAK1 (CELL WALL-ASSOCIATED KINASE); kinase
chr2	4752964	4753039	820	At2g11810	LYM1__LYM1 (LYSM DOMAIN GPI-ANCHORED PROTEIN 1 PRECURSOR)
chr2	4753484	4753773	985	At2g11810	LYM1__LYM1 (LYSM DOMAIN GPI-ANCHORED PROTEIN 1 PRECURSOR)
chr2	5017705	5017710	995	At2g12405	AP2 domain-containing transcription factor family protein
chr2	5057613	5057839	999	At2g12462	2-dehydro-3-deoxyphosphoheptonate aldolase, putative / 3-deoxy-D-arabino-heptulosonate 7-phosphate synthase, putative / DAHP synthetase, putative
chr2	5058305	5058593	988	At2g12462	2-dehydro-3-deoxyphosphoheptonate aldolase, putative / 3-deoxy-D-arabino-heptulosonate 7-phosphate synthase, putative / DAHP synthetase, putative
chr2	5342648	5342650	801	At2g12970	2-dehydro-3-deoxyphosphoheptonate aldolase, putative / 3-deoxy-D-arabino-heptulosonate 7-phosphate synthase, putative / DAHP synthetase, putative
chr2	5665855	5665880	810	At2g13580	2-dehydro-3-deoxyphosphoheptonate aldolase, putative / 3-deoxy-D-arabino-heptulosonate 7-phosphate synthase, putative / DAHP synthetase, putative
chr2	5781301	5781457	892	At2g13820	armadillo/beta-catenin repeat family protein / U-box domain-containing protein
chr2	5783113	5783327	999	At2g13820	unknown protein
chr2	6221170	6221426	998	At2g14560	unknown protein
chr2	6249053	6249270	842	At2g14610	similar to unknown protein [Arabidopsis thaliana] (TAIR:AT1G25112.1); similar to unknown protein [Arabidopsis thaliana] (TAIR:AT1G25025.1); similar to unknown protein [Arabidopsis thaliana] (TAIR:AT1G25180.1)
chr2	6273049	6273083	837	At2g14650	similar to unknown protein [Arabidopsis thaliana] (TAIR:AT1G25112.1); similar to unknown protein [Arabidopsis thaliana] (TAIR:AT1G25180.1)
chr2	6280074	6280165	820	At2g14660	similar to unknown protein [Arabidopsis thaliana] (TAIR:AT1G25025.1); similar to unknown protein [Arabidopsis thaliana] (TAIR:AT1G25180.1)
chr2	6321155	6321369	999	At2g14750	similar to unknown protein [Arabidopsis thaliana] (TAIR:AT1G25112.1); similar to unknown protein [Arabidopsis thaliana] (TAIR:AT1G25025.1)
chr2	6321722	6321828	936	At2g14750	glycosyl hydrolase family 1 protein
chr2	6321970	6322184	999	At2g14750	glycosyl hydrolase family 1 protein
chr2	6322325	6322964	999	At2g14750	glycosyl hydrolase family 1 protein
chr2	6422328	6422340	999	At2g14910=p800=int=At2g14920=p800	ATEXPA10_ATEXP10_AT-EXP10_ATHEXP ALPHA 1.1_EXP10__ATEXPA10 (ARABIDOPSIS THALIANA EXPANSIN A10)
chr2	6499242	6499962	999	At2g15020	squamosa promoter-binding protein-like 11 (SPL11)
chr2	6818258	6818515	999	At2g15620	lecithin:cholesterol acyltransferase family protein / LACT family protein
chr2	6818662	6818845	938	At2g15620	interferon-related developmental regulator family protein / IFRD protein family
chr2	6819126	6819712	999	At2g15620	lipid transfer protein-related
chr2	6838738	6839200	999	At2g15690	lipid transfer protein-related
chr2	6839369	6840537	998	At2g15690	transferase family protein
chr2	7058472	7058908	980	At2g16280	transferase family protein
chr2	7059349	7059818	999	At2g16280	GDSL-motif lipase/hydrolase family protein
chr2	7086746	7087029	999	At2g16367	UDP-glucoronosyl/UDP-glucosyl transferase family protein
chr2	7127493	7127733	999	At2g16430	UDP-glucoronosyl/UDP-glucosyl transferase family protein
chr2	7127870	7128243	999	At2g16430	AGO2__AGO2 (ARGONAUTE 2); nucleic acid binding
chr2	7128393	7128467	995	At2g16430	AGO2__AGO2 (ARGONAUTE 2); nucleic acid binding
chr2	7128724	7129047	999	At2g16430	AGO2__AGO2 (ARGONAUTE 2); nucleic acid binding
chr2	7129191	7129300	962	At2g16430	PAZ domain-containing protein / piwi domain-containing protein
chr2	7129681	7129827	997	At2g16430	copper amine oxidase, putative
chr2	7135581	7135690	969	At2g16440	copper amine oxidase, putative
chr2	7142148	7142643	926	At2g16460	copper amine oxidase, putative
chr2	7157790	7160064	999	At2g16500	copper amine oxidase, putative
chr2	7216382	7216450	982	At2g16630	similar to unknown protein [Arabidopsis thaliana] (TAIR:AT1G32928.1)
chr2	7216632	7217066	999	At2g16630	protein kinase family protein
chr2	7217622	7217920	999	At2g16630	protein kinase family protein
chr2	7217996	7218076	995	At2g16630	ADR1__ADR1 (ACTIVATED DISEASE RESISTANCE 1)
chr2	7225826	7226185	999	At2g16660	PHI-1__PHI-1 (PHOSPHATE-INDUCED 1)
chr2	7226260	7226441	999	At2g16660	leucine-rich repeat transmembrane protein kinase, putative
chr2	7227390	7227753	999	At2g16660	leucine-rich repeat transmembrane protein kinase, putative
chr2	7227821	7227932	999	At2g16660	leucine-rich repeat transmembrane protein kinase, putative
chr2	7228000	7228075	998	At2g16660	ACC1_EMB22_GK_PAS3__ACC1 (ACETYL-COENZYME A CARBOXYLASE 1); acetyl-CoA carboxylase
chr2	7228365	7228628	998	At2g16660	NIA2_B29_CHL3_NIA2-1_NR__NIA2 (NITRATE REDUCTASE 2)
chr2	7414211	7414691	926	At2g17040	NIA2_B29_CHL3_NIA2-1_NR__NIA2 (NITRATE REDUCTASE 2)
chr2	7414869	7415139	815	At2g17040	RAP2.6__RAP2.6 (related to AP2 6); DNA binding / transcription factor
chr2	7446776	7446781	991	At2g17090=p800=int=At2g17110=utr3	RAP2.6__RAP2.6 (related to AP2 6); DNA binding / transcription factor
chr2	7494799	7495344	999	At2g17220	non-LTR retroelement protein
chr2	7495670	7495775	823	At2g17220	NPQ4_PSBS__NPQ4 (NONPHOTOCHEMICAL QUENCHING)
chr2	7496268	7496414	990	At2g17220	glycosyl hydrolase family 1 protein
chr2	7502200	7502980	999	At2g17230	glycosyl hydrolase family 1 protein
chr2	7597474	7597913	998	At2g17480	glycosyl hydrolase family 1 protein
chr2	7673805	7674204	999	At2g17630	glycosyl hydrolase family 1 protein
chr2	7674973	7675070	966	At2g17630	glycosyl hydrolase family 1 protein
chr2	7939159	7939341	832	At2g18230	unknown protein
chr2	7939485	7939593	913	At2g18230	unknown protein
chr2	8038264	8038987	999	At2g18510	unknown protein
chr2	8053322	8053326	965	At2g18540=p800=int=At2g18550=utr3	unknown protein
chr2	8098245	8098526	999	At2g18660	unknown protein
chr2	8105131	8105780	999	At2g18690	similar to unknown protein [Arabidopsis thaliana] (TAIR:AT5G42860.1); similar to H0814G11.12 [Oryza sativa (indica cultivar-group)] (GB:CAJ86345.1); similar to CAA30379.1 protein [Oryza sativa] (GB:CAB53482.1)
chr2	8150413	8150555	986	At2g18790	similar to unknown protein [Arabidopsis thaliana] (TAIR:AT5G42860.1); similar to H0814G11.12 [Oryza sativa (indica cultivar-group)] (GB:CAJ86345.1); similar to CAA30379.1 protein [Oryza sativa] (GB:CAB53482.1)
chr2	8151004	8151355	937	At2g18790	glycoside hydrolase family 28 protein / polygalacturonase (pectinase) family protein
chr2	8195345	8195491	967	At2g18900	RKL1__RKL1 (Receptor-like kinase 1); ATP binding / kinase/ protein serine/threonine kinase
chr2	8196121	8196477	974	At2g18900	phosphoethanolamine N-methyltransferase 2, putative (NMT2)
chr2	8321406	8321937	997	At2g19170	phosphoethanolamine N-methyltransferase 2, putative (NMT2)
chr2	8322874	8323081	840	At2g19170	LACS2__LACS2 (LONG-CHAIN ACYL-COA SYNTHETASE 2)
chr2	8477689	8478230	999	At2g19570	ADOF1__ADOF1 (Arabidopsis dof zinc finger protein 1); DNA binding / transcription factor
chr2	8478302	8478592	995	At2g19570	IAR3_JR3__IAR3 (IAA-ALANINE RESISTANT 3); metallopeptidase
chr2	8479413	8479694	981	At2g19580	IAR3_JR3__IAR3 (IAA-ALANINE RESISTANT 3); metallopeptidase
chr2	8483413	8483740	984	At2g19590	ATROPGEF11_ROPGEF11__ATROPGEF11/ROPGEF11 (KINASE PARTNER PROTEIN-LIKE); Rho guanyl-nucleotide exchange factor/
chr2	8506218	8506531	999	At2g19670	BGL1__BGL1 (BETA-GLUCOSIDASE HOMOLOG 1); hydrolase, hydrolyzing O-glycosyl compounds
chr2	8518193	8518308	828	At2g19720	BGL1__BGL1 (BETA-GLUCOSIDASE HOMOLOG 1); hydrolase, hydrolyzing O-glycosyl compounds
chr2	8522902	8523187	930	At2g19750	BGL1__BGL1 (BETA-GLUCOSIDASE HOMOLOG 1); hydrolase, hydrolyzing O-glycosyl compounds
chr2	8529874	8530550	999	At2g19780	BGL1__BGL1 (BETA-GLUCOSIDASE HOMOLOG 1); hydrolase, hydrolyzing O-glycosyl compounds
chr2	8592389	8592505	850	At2g19880	TSA1__TSA1 (TSK-ASSOCIATING PROTEIN 1)
chr2	8786986	8787061	999	At2g20340	TSA1__TSA1 (TSK-ASSOCIATING PROTEIN 1)
chr2	8787540	8787972	999	At2g20340	late embryogenesis abundant protein, putative / LEA protein, putative
chr2	8788094	8788323	999	At2g20340	intergenic
chr2	8788466	8788573	989	At2g20340	intergenic
chr2	8789285	8789320	935	At2g20340	unknown protein
chr2	8789464	8789711	998	At2g20340	LOX1__LOX1 (Lipoxygenase 1); lipoxygenase
chr2	8855272	8855415	903	At2g20560	LOX1__LOX1 (Lipoxygenase 1); lipoxygenase
chr2	8885195	8886762	999	At2g20610	lipid binding
chr2	8887091	8887385	998	At2g20610	binding / protein binding
chr2	8911062	8911210	920	At2g20650	binding / protein binding
chr2	8949315	8949604	985	At2g20750	ZIP11__ZIP11 (ZINC TRANSPORTER 11 PRECURSOR); cation transmembrane transporter/ metal ion transmembrane transporter
chr2	8949893	8950023	983	At2g20760	ZIP11__ZIP11 (ZINC TRANSPORTER 11 PRECURSOR); cation transmembrane transporter/ metal ion transmembrane transporter
chr2	8975330	8975549	867	At2g20830	HAP5B__HAP5B (Heme activator protein (yeast) homolog 5B)
chr2	9042841	9043662	999	At2g21050	GDSL-motif lipase/hydrolase family protein
chr2	9092386	9092858	999	At2g21210	disease resistance-responsive protein-related / dirigent protein-related
chr2	9135221	9135295	953	At2g21330	gene RXW8 function No information available for this gene. product RXW9
chr2	9262429	9262613	886	At2g21640	gene RXW8 function No information available for this gene. product RXW10
chr2	9303310	9303411	870	At2g21790	gene RXW8 function No information available for this gene. product RXW11
chr2	9325352	9326424	999	At2g21860	gene RXW8 function No information available for this gene. product RXW12
chr2	9364633	9364916	999	At2g21970	gene RXW8 function No information available for this gene. product RXW13
chr2	9458791	9459119	999	At2g22240	matrixin family protein
chr2	9459266	9459409	998	At2g22240	terpene synthase/cyclase family protein
chr2	9459558	9459662	977	At2g22240	terpene synthase/cyclase family protein
chr2	9459805	9460095	999	At2g22240	S-locus lectin protein kinase family protein
chr2	9460208	9460569	999	At2g22240	protease inhibitor/seed storage/lipid transfer protein (LTP) family protein
chr2	9460866	9460979	987	At2g22240	protease inhibitor/seed storage/lipid transfer protein (LTP) family protein
chr2	9465041	9465212	993	At2g22250	flavin-containing monooxygenase family protein / FMO family protein
chr2	9466215	9466597	999	At2g22250	flavin-containing monooxygenase family protein / FMO family protein
chr2	9471845	9472074	922	At2g22270	flavin-containing monooxygenase family protein / FMO family protein
chr2	9495697	9496380	999	At2g22330	flavin-containing monooxygenase family protein / FMO family protein
chr2	9496604	9496735	929	At2g22330	flavin-containing monooxygenase family protein / FMO family protein
chr2	9497384	9498151	999	At2g22330	flavin-containing monooxygenase family protein / FMO family protein
chr2	9506726	9507525	999	At2g22360	flavin-containing monooxygenase family protein / FMO family protein
chr2	9545422	9545569	993	At2g22470	beta-fructosidase (BFRUCT3) / beta-fructofuranosidase / invertase, vacuolar
chr2	9545705	9545888	979	At2g22470	beta-fructosidase (BFRUCT3) / beta-fructofuranosidase / invertase, vacuolar
chr2	9570448	9570660	996	At2g22500	beta-fructosidase (BFRUCT3) / beta-fructofuranosidase / invertase, vacuolar
chr2	9570807	9571116	999	At2g22500	NRS/ER__NRS/ER (NUCLEOTIDE-RHAMNOSE SYNTHASE/EPIMERASE-REDUCTASE)
chr2	9571232	9571825	999	At2g22500	pentatricopeptide (PPR) repeat-containing protein
chr2	9595953	9596194	811	At2g22560	ATGH9C2 (ARABIDOPSIS THALIANA GLYCOSYL HYDROLASE 9C2); hydrolase, hydrolyzing O-glycosyl compounds
chr2	9696567	9696678	906	At2g22780	ATGH9C2 (ARABIDOPSIS THALIANA GLYCOSYL HYDROLASE 9C2); hydrolase, hydrolyzing O-glycosyl compounds
chr2	9706101	9706478	983	At2g22795	intergenic
chr2	9736886	9737001	952	At2g22840	intergenic
chr2	9745060	9745242	999	At2g22860	similar to unknown protein [Arabidopsis thaliana] (TAIR:AT1G65486.1)
chr2	9751381	9751981	987	At2g22900	ATPAO4__ATPAO4 (POLYAMINE OXIDASE 4); amine oxidase
chr2	9752728	9753020	988	At2g22900	disease resistance-responsive family protein
chr2	9767007	9767343	984	At2g22930	AtMYB113_MYB113__MYB113 (myb domain protein 113); DNA binding / transcription factor
chr2	9799358	9799428	996	At2g23000	gene MIR163 function Encodes a microRNA that targets several SAMT family members. miR163, is highly expressed in A. thaliana diploids but down-regulated in A. thaliana autotetraploids and repressed in A. arenosa and A. suecica.
chr2	9799683	9799834	962	At2g23000	MATE efflux family protein
chr2	9801585	9801689	994	At2g23000	hydrolase
chr2	9802413	9802483	872	At2g23000	pectate lyase family protein
chr2	9808623	9808712	938	At2g23010	intergenic
chr2	9809498	9809678	999	At2g23010	proton-dependent oligopeptide transport (POT) family protein
chr2	9849080	9849657	999	At2g23120	proton-dependent oligopeptide transport (POT) family protein
chr2	9851457	9851786	999	At2g23130	proton-dependent oligopeptide transport (POT) family protein
chr2	9852204	9852355	964	At2g23130	proton-dependent oligopeptide transport (POT) family protein
chr2	9863302	9863658	999	At2g23150	GATL9_LGT8__GATL9/LGT8 (Galacturonosyltransferase-like 9)
chr2	9863807	9864052	999	At2g23150	AOAT2_GGT2__AOAT2 (GLUTAMATE:GLYOXYLATE AMINOTRANSFERASE 2); alanine transaminase
chr2	9865136	9865501	999	At2g23150	ATTAP1__ATTAP1 (Arabidopsis thaliana transporter associated with antigen processing protein 1); ATPase, coupled to transmembrane movement of substances
chr2	9871115	9871437	996	At2g23170	transporter
chr2	9871719	9872182	991	At2g23170	proton-dependent oligopeptide transport (POT) family protein
chr2	9911891	9912397	999	At2g23290	lipoxygenase, putative
chr2	9912581	9912837	963	At2g23290	lipoxygenase, putative
chr2	10053107	10053498	997	At2g23610	lipoxygenase, putative
chr2	10056085	10056236	889	At2g23620	disease resistance protein (TIR-NBS class), putative
chr2	10070196	10070882	999	At2g23670	disease resistance protein (TIR-NBS class), putative
chr2	10142860	10143238	989	At2g23810	disease resistance protein (TIR-NBS class), putative
chr2	10143960	10144467	999	At2g23810	disease resistance protein (TIR-NBS class), putative
chr2	10232643	10233028	998	At2g24050	disease resistance protein (TIR-NBS class), putative
chr2	10256081	10256191	968	At2g24120	disease resistance protein (TIR-NBS class), putative
chr2	10256343	10256447	894	At2g24120	TIR__TIR (TOLL/INTERLEUKIN-1 RECEPTOR-LIKE); transmembrane receptor
chr2	10258849	10258955	977	At2g24120	TIR__TIR (TOLL/INTERLEUKIN-1 RECEPTOR-LIKE); transmembrane receptor
chr2	10275482	10276908	999	At2g24160	TIR__TIR (TOLL/INTERLEUKIN-1 RECEPTOR-LIKE); transmembrane receptor
chr2	10290877	10291089	991	At2g24190	TIR__TIR (TOLL/INTERLEUKIN-1 RECEPTOR-LIKE); transmembrane receptor
chr2	10405559	10405819	999	At2g24490	disease resistance protein (TIR-NBS class), putative
chr2	10433560	10433779	999	At2g24540	disease resistance protein (TIR-NBS class), putative
chr2	10433961	10434631	999	At2g24540	EDA17_HTH__HTH (HOTHEAD); aldehyde-lyase
chr2	10451862	10452386	999	At2g24580	EDA17_HTH__HTH (HOTHEAD); aldehyde-lyase
chr2	10458405	10458805	999	At2g24590	EDA17_HTH__HTH (HOTHEAD); aldehyde-lyase
chr2	10459276	10459538	984	At2g24600	PIN1__PIN1 (PIN-FORMED 1); transporter
chr2	10460646	10460870	812	At2g24600	phosphoethanolamine N-methyltransferase
chr2	10478825	10479223	882	At2g24630	phosphoethanolamine N-methyltransferase
chr2	10582668	10583873	999	At2g24820	phosphoethanolamine N-methyltransferase
chr2	10590086	10590297	999	At2g24850	thaumatin-like protein, putative / pathogenesis-related protein, putative
chr2	10590479	10590547	998	At2g24850	sulfotransferase family protein
chr2	10590613	10590788	997	At2g24850	esterase/lipase/thioesterase family protein
chr2	10591093	10591269	999	At2g24850	galactosyl transferase GMA12/MNN10 family protein
chr2	10591416	10591737	999	At2g24850	AtMYB95_AtMYBCP66_MYB95__MYB95 (myb domain protein 95); DNA binding / transcription factor
chr2	10591951	10592238	999	At2g24850	similar to unknown [Populus trichocarpa x Populus deltoides] (GB:ABK96654.1); contains InterPro domain Protein of unknown function DUF1118 (InterPro:IPR009500)
chr2	10769281	10769315	810	At2g25280	isoflavone reductase, putative
chr2	10773620	10773937	951	At2g25290	isoflavone reductase, putative
chr2	10840217	10840391	954	At2g25460	isoflavone reductase, putative
chr2	10863646	10863727	899	At2g25510	isoflavone reductase, putative
chr2	10910351	10910715	997	At2g25620	isoflavone reductase, putative
chr2	10935757	10935944	988	At2g25670	family II extracellular lipase 3 (EXL3)
chr2	10940076	10940370	998	At2g25680	family II extracellular lipase 3 (EXL3)
chr2	11020733	11021042	998	At2g25810	similar to unknown protein [Arabidopsis thaliana] (TAIR:AT1G21010.1); similar to hypothetical protein [Vitis vinifera] (GB:CAN67638.1)
chr2	11022168	11022774	999	At2g25820	AP2 domain-containing transcription factor, putative
chr2	11116148	11116689	999	At2g26080	AP2 domain-containing transcription factor, putative
chr2	11116795	11117256	999	At2g26080	ARF17__ARF17 (AUXIN RESPONSE FACTOR 17); transcription factor
chr2	11117360	11117516	974	At2g26080	ARF17__ARF17 (AUXIN RESPONSE FACTOR 17); transcription factor
chr2	11117666	11117780	987	At2g26080	CYP708A3__CYP708A3 (cytochrome P450, family 708, subfamily A, polypeptide 3); oxygen binding
chr2	11117926	11118223	967	At2g26080	CYP708A3__CYP708A3 (cytochrome P450, family 708, subfamily A, polypeptide 3); oxygen binding
chr2	11118580	11118941	999	At2g26080	RHM1_ROL1__RHM1/ROL1 (RHAMNOSE BIOSYNTHESIS1); UDP-L-rhamnose synthase/ UDP-glucose 4,6-dehydratase/ catalytic
chr2	11119059	11119446	998	At2g26080	RHM1_ROL1__RHM1/ROL1 (RHAMNOSE BIOSYNTHESIS1); UDP-L-rhamnose synthase/ UDP-glucose 4,6-dehydratase/ catalytic
chr2	11120152	11120721	999	At2g26080	CCR2__CCR2 (CINNAMOYL COA REDUCTASE)
chr2	11139159	11139453	887	At2g26140	WRKY40__WRKY40 (WRKY DNA-binding protein 40); transcription factor
chr2	11150142	11150288	998	At2g26170	LCR68_PDF2.3__LCR68/PDF2.3 (Low-molecular-weight cysteine-rich 68); protease inhibitor
chr2	11154863	11155220	998	At2g26190	RNS1__RNS1 (RIBONUCLEASE 1); endoribonuclease
chr2	11155556	11155809	843	At2g26190	RNS1__RNS1 (RIBONUCLEASE 1); endoribonuclease
chr2	11177565	11179134	999	At2g26250	GDSL-motif lipase/hydrolase family protein
chr2	11188978	11189050	822	At2g26260	EMB1956_CR88__CR88 (EMBRYO DEFECTIVE 1956); ATP binding
chr2	11215540	11215754	898	At2g26330	ZIP7__ZIP7 (ZINC TRANSPORTER 7 PRECURSOR); cation transmembrane transporter
chr2	11215928	11216440	997	At2g26330	similar to unnamed protein product [Vitis vinifera] (GB:CAO41070.1)
chr2	11351021	11351202	864	At2g26680	indole-3-glycerol phosphate synthase (IGPS)
chr2	11354381	11354911	999	At2g26690	GDSL-motif lipase/hydrolase family protein
chr2	11355051	11355338	999	At2g26690	GDSL-motif lipase/hydrolase family protein
chr2	11355451	11355695	997	At2g26690	FLA7__FLA7
chr2	11355905	11356045	994	At2g26690	auxin-responsive protein-related
chr2	11356371	11356553	950	At2g26690	glycine-rich protein
chr2	11543588	11544006	999	At2g27040	intergenic
chr2	11573420	11573802	999	At2g27080	APK_AKN1__APK (APS KINASE); ATP binding / kinase/ transferase, transferring phosphorus-containing groups
chr2	11573960	11574227	999	At2g27080	APK_AKN1__APK (APS KINASE); ATP binding / kinase/ transferase, transferring phosphorus-containing groups
chr2	11629584	11629732	991	At2g27190	APK_AKN1__APK (APS KINASE); ATP binding / kinase/ transferase, transferring phosphorus-containing groups
chr2	11714465	11714535	814	At2g27360	NIR1_ATHNIR_NIR__NIR1 (NITRITE REDUCTASE); ferredoxin-nitrate reductase
chr2	11714709	11714890	991	At2g27360	NIR1_ATHNIR_NIR__NIR1 (NITRITE REDUCTASE); ferredoxin-nitrate reductase
chr2	11720724	11720877	988	At2g27380	very-long-chain fatty acid condensing enzyme, putative
chr2	11729137	11729515	962	At2g27400	proline-rich family protein
chr2	11733342	11733739	999	At2g27420	proline-rich family protein
chr2	11734171	11734308	994	At2g27420	phosphoserine aminotransferase, putative
chr2	11734451	11734598	994	At2g27420	similar to unknown protein [Arabidopsis thaliana] (TAIR:AT2G18680.1); similar to unnamed protein product [Vitis vinifera] (GB:CAO42761.1)
chr2	11765593	11765741	838	At2g27510	tyrosine decarboxylase, putative
chr2	11816701	11817041	991	At2g27690	tyrosine decarboxylase, putative
chr2	11817500	11817675	900	At2g27690	tyrosine decarboxylase, putative
chr2	11870501	11870901	999	At2g27840	amino acid permease, putative
chr2	11935068	11935282	971	At2g28000	CYP79B3__CYP79B3 (cytochrome P450, family 79, subfamily B, polypeptide 3); oxygen binding
chr2	11935497	11936351	999	At2g28000	CYP79B3__CYP79B3 (cytochrome P450, family 79, subfamily B, polypeptide 3); oxygen binding
chr2	11968190	11968516	960	At2g28080	DNAJ heat shock family protein
chr2	12122613	12122773	842	At2g28350	ATPSK2__ATPSK2 (PHYTOSULFOKINE 2 PRECURSOR); growth factor
chr2	12141479	12141830	947	At2g28380	SCPL9__SCPL9; serine carboxypeptidase
chr2	12176344	12176643	999	At2g28470	similar to unknown protein [Arabidopsis thaliana] (TAIR:AT2G23110.1)
chr2	12176785	12176891	876	At2g28470	AGP17__AGP17 (ARABINOGALACTAN PROTEIN 17)
chr2	12177182	12177289	892	At2g28470	AFR__AFR (ATTENUATED FAR-RED RESPONSE)
chr2	12206655	12207096	999	At2g28510	AFR__AFR (ATTENUATED FAR-RED RESPONSE)
chr2	12361539	12362375	999	At2g28790	splicing factor, putative
chr2	12497565	12497753	835	At2g29080	TIC55__TIC55 (TRANSLOCON AT THE INNER ENVELOPE MEMBRANE OF CHLOROPLASTS 55); oxidoreductase
chr2	12518473	12518761	981	At2g29120	transcription factor
chr2	12518830	12519368	996	At2g29120	harpin-induced protein-related / HIN1-related / harpin-responsive protein-related
chr2	12604680	12604858	933	At2g29340	harpin-induced protein-related / HIN1-related / harpin-responsive protein-related
chr2	12605185	12605294	844	At2g29340	gene HDT4 function Belongs to the plant specific HD2 type proteins; similar to nucleolar Zea mays histone deacetylase; HD2-p39
chr2	12608144	12608180	886	At2g29350	CPN60A_SLP__CPN60A (chloroplast / 60 kDa chaperonin alpha subunit); ATP binding / protein binding / unfolded protein binding
chr2	12608326	12608807	999	At2g29350	SAG13__SAG13 (Senescence-associated gene 13); oxidoreductase
chr2	12609134	12609538	999	At2g29350	SAG13__SAG13 (Senescence-associated gene 13); oxidoreductase
chr2	12627194	12627556	999	At2g29440	UDP-glucoronosyl/UDP-glucosyl transferase family protein
chr2	12627867	12628117	999	At2g29440	protein phosphatase 2C, putative / PP2C, putative
chr2	12631607	12631724	996	At2g29450	MAPKKK14__MAPKKK14 (Mitogen-activated protein kinase kinase kinase 14); kinase
chr2	12631836	12632116	999	At2g29450	UDP-glucoronosyl/UDP-glucosyl transferase family protein
chr2	12632330	12632574	999	At2g29450	UDP-glucoronosyl/UDP-glucosyl transferase family protein
chr2	12633729	12634087	999	At2g29460	membrane protein, putative
chr2	12634542	12634614	856	At2g29460	STH__STH (salt tolerance homologue); transcription factor/ zinc ion binding
chr2	12680436	12680718	994	At2g29650	UDP-glucoronosyl/UDP-glucosyl transferase family protein
chr2	12682052	12682125	885	At2g29650	UDP-glucoronosyl/UDP-glucosyl transferase family protein
chr2	12706091	12706374	974	At2g29710	similar to unknown protein [Arabidopsis thaliana] (TAIR:AT2G32210.1); similar to unknown [Populus trichocarpa] (GB:ABK92801.1)
chr2	12706492	12706889	999	At2g29710	unknown protein
chr2	12707178	12707318	823	At2g29710	similar to unknown protein [Arabidopsis thaliana] (TAIR:AT2G32190.1); similar to unknown [Populus trichocarpa] (GB:ABK92801.1); contains domain PD188784 (PD188784)
chr2	12822473	12822958	999	At2g30020	pseudogene of 3'-5' exonuclease domain-containing protein
chr2	12829417	12829673	981	At2g30040	ATCSLB03_ATCSLB3_CSLB03__ATCSLB03 (Cellulose synthase-like B3); transferase/ transferase, transferring glycosyl groups
chr2	12829921	12830067	999	At2g30040	ATCSLB04_ATCSLB4_CSLB04__ATCSLB04 (Cellulose synthase-like B4); transferase/ transferase, transferring glycosyl groups
chr2	12860153	12860593	979	At2g30110	tyrosine specific protein phosphatase family protein
chr2	12880068	12880529	999	At2g30140	ATGH9B8 (ARABIDOPSIS THALIANA GLYCOSYL HYDROLASE 9B8); hydrolase, hydrolyzing O-glycosyl compounds
chr2	12881788	12882126	885	At2g30150	ATGH9B8 (ARABIDOPSIS THALIANA GLYCOSYL HYDROLASE 9B8); hydrolase, hydrolyzing O-glycosyl compounds
chr2	12882497	12882896	999	At2g30150	ATGH9B8 (ARABIDOPSIS THALIANA GLYCOSYL HYDROLASE 9B8); hydrolase, hydrolyzing O-glycosyl compounds
chr2	12883114	12883255	931	At2g30150	similar to unknown protein [Arabidopsis thaliana] (TAIR:AT5G44670.1); similar to unnamed protein product [Vitis vinifera] (GB:CAO66312.1); similar to hypothetical protein [Vitis vinifera] (GB:CAN76802.1); contains InterPro domain Protein of unknown function DUF23 (InterPro:IPR008166)
chr2	12944147	12944413	854	At2g30360	binding
chr2	12958094	12958494	999	At2g30390	flavin reductase-related
chr2	12958642	12958817	986	At2g30390	ATMRP2_EST4_MRP2__ATMRP2 (MULTIDRUG RESISTANCE-ASSOCIATED PROTEIN 2); ATPase, coupled to transmembrane movement of substances
chr2	12960695	12960871	994	At2g30390	ATMRP2_EST4_MRP2__ATMRP2 (MULTIDRUG RESISTANCE-ASSOCIATED PROTEIN 2); ATPase, coupled to transmembrane movement of substances
chr2	13000962	13001859	999	At2g30490	FAD-binding domain-containing protein
chr2	13001985	13002221	999	At2g30490	FAD-binding domain-containing protein
chr2	13002289	13002755	999	At2g30490	FAD-binding domain-containing protein
chr2	13005575	13006122	857	At2g30500	FAD-binding domain-containing protein
chr2	13006626	13006845	965	At2g30500	integral membrane family protein
chr2	13018178	13018582	992	At2g30540	FLA16__FLA16 (FASCICLIN-LIKE ARABINOGALACTAN PROTEIN 16 PRECURSOR)
chr2	13027649	13027900	866	At2g30575	FLA16__FLA16 (FASCICLIN-LIKE ARABINOGALACTAN PROTEIN 16 PRECURSOR)
chr2	13029131	13029239	881	At2g30575	NHL12__NHL12 (NDR1/HIN1-like 12)
chr2	13042779	13042810	831	At2g30590	leucine-rich repeat transmembrane protein kinase, putative
chr2	13115131	13115496	947	At2g30760	GAMMA-TIP_TIP1;1__GAMMA-TIP (Tonoplast intrinsic protein (TIP) gamma); water channel
chr2	13156419	13156681	999	At2g30890	RD28_PIP2;3_PIP2C__RD28 (plasma membrane intrinsic protein 2;3); water channel
chr2	13227533	13227753	973	At2g31070	RD28_PIP2;3_PIP2C__RD28 (plasma membrane intrinsic protein 2;3); water channel
chr2	13228054	13228238	850	At2g31070	RD28_PIP2;3_PIP2C__RD28 (plasma membrane intrinsic protein 2;3); water channel
chr2	13228665	13229069	995	At2g31070	aldo/keto reductase family protein
chr2	13389772	13389990	974	At2g31380	aldo/keto reductase family protein
chr2	13390138	13390472	999	At2g31380	aldo/keto reductase family protein
chr2	13391656	13391797	918	At2g31390	aldo/keto reductase family protein
chr2	13443819	13444146	998	At2g31560	SOUL-1__SOUL-1; binding
chr2	13444440	13444704	974	At2g31560	WRKY33__WRKY33 (WRKY DNA-binding protein 33); transcription factor
chr2	13479572	13479643	909	At2g31670	ANNAT3__ANNAT3 (ANNEXIN ARABIDOPSIS 3); calcium ion binding / calcium-dependent phospholipid binding
chr2	13479861	13480474	999	At2g31670	ATPT2_PHT1;4__ATPT2 (PHOSPHATE TRANSPORTER 2); carbohydrate transmembrane transporter/ phosphate transmembrane transporter/ sugar:hydrogen ion symporter
chr2	13525366	13525722	999	At2g31790	ATPT2_PHT1;4__ATPT2 (PHOSPHATE TRANSPORTER 2); carbohydrate transmembrane transporter/ phosphate transmembrane transporter/ sugar:hydrogen ion symporter
chr2	13526080	13527382	999	At2g31790	unknown protein
chr2	13681809	13681918	999	At2g32190	GCN5-related N-acetyltransferase (GNAT) family protein
chr2	13683785	13683894	999	At2g32200	esterase/lipase/thioesterase family protein
chr2	13685326	13685436	999	At2g32210	NRPD1b_DRD3__NRPD1b (nuclear RNA polymerase D 1b); DNA binding / DNA-directed RNA polymerase
chr2	13685668	13685776	998	At2g32210	CZF1_ZFAR1__CZF1/ZFAR1
chr2	13686398	13686490	955	At2g32220	similar to unknown protein [Arabidopsis thaliana] (TAIR:AT3G55990.1); similar to unnamed protein product [Vitis vinifera] (GB:CAO41384.1); contains InterPro domain Protein of unknown function DUF231, plant (InterPro:IPR004253)
chr2	13722020	13722163	960	At2g32290	proton-dependent oligopeptide transport (POT) family protein
chr2	13722408	13722512	996	At2g32290	proton-dependent oligopeptide transport (POT) family protein
chr2	13759650	13760089	998	At2g32400	proton-dependent oligopeptide transport (POT) family protein
chr2	13760398	13760611	987	At2g32400	calmodulin-like calcium-binding protein, 22 kDa (CaBP-22)
chr2	13796481	13797001	999	At2g32480	M17__M17
chr2	13798980	13799278	824	At2g32490	similar to unknown protein [Arabidopsis thaliana] (TAIR:AT1G07090.1); similar to hypothetical protein [Vitis vinifera] (GB:CAN66524.1); contains InterPro domain Protein of unknown function DUF640 (InterPro:IPR006936)
chr2	13799902	13800283	999	At2g32490	ATPAO2__ATPAO2 (POLYAMINE OXIDASE 2); amine oxidase
chr2	13802396	13802535	998	At2g32500	aconitase C-terminal domain-containing protein
chr2	13819490	13819634	985	At2g32530	ATTI1__ATTI1 (ARABIDOPSIS THALIANA TRYPSIN INHIBITOR PROTEIN 1)
chr2	13820255	13820616	999	At2g32530	trypsin inhibitor, putative
chr2	13824790	13825209	999	At2g32540	trypsin inhibitor, putative
chr2	13854068	13854323	999	At2g32640	formin homology 2 domain-containing protein / FH2 domain-containing protein
chr2	13854722	13855115	994	At2g32640	late embryogenesis abundant family protein / LEA family protein
chr2	13867726	13868186	996	At2g32680	similar to unknown protein [Arabidopsis thaliana] (TAIR:AT2G44260.1); similar to unknown protein [Arabidopsis thaliana] (TAIR:AT2G44260.2); similar to Protein of unknown function DUF946, plant [Medicago truncatula] (GB:ABN08108.1); contains InterPro domain Protein of unknown function DUF946, plant (InterPro:IPR009291)
chr2	13868834	13869113	879	At2g32680	unknown protein
chr2	13883868	13884540	999	At2g32720	similar to unknown protein [Arabidopsis thaliana] (TAIR:AT3G61700.1); similar to unnamed protein product [Vitis vinifera] (GB:CAO39750.1); contains InterPro domain Conserved hypothetical protein CHP01589, plant (InterPro:IPR006476)
chr2	13995124	13995270	999	At2g32960	ATCNGC11_CNGC11__ATCNGC11 (cyclic nucleotide gated channel 11); calmodulin binding / cyclic nucleotide binding / ion channel
chr2	13995511	13995617	885	At2g32960	ATCNGC11_CNGC11__ATCNGC11 (cyclic nucleotide gated channel 11); calmodulin binding / cyclic nucleotide binding / ion channel
chr2	13997711	13997834	934	At2g32960	ATCNGC12_CNGC12__ATCNGC12 (cyclic nucleotide gated channel 12); cyclic nucleotide binding / ion channel
chr2	14010593	14010631	820	At2g32990	ATCNGC12_CNGC12__ATCNGC12 (cyclic nucleotide gated channel 12); cyclic nucleotide binding / ion channel
chr2	14011026	14011311	999	At2g32990	B5 #1__B5 #1 (cytochrome b5 family protein #1); heme binding / transition metal ion binding
chr2	14011566	14011714	999	At2g32990	basic helix-loop-helix (bHLH) family protein
chr2	14012238	14012991	999	At2g32990	CCA1__CCA1 (CIRCADIAN CLOCK ASSOCIATED 1); transcription factor
chr2	14082577	14082833	982	At2g33210	CCA1__CCA1 (CIRCADIAN CLOCK ASSOCIATED 1); transcription factor
chr2	14084407	14084623	994	At2g33210	pectinacetylesterase, putative
chr2	14151936	14152177	999	At2g33380	esterase/lipase/thioesterase family protein
chr2	14152040	14152144	931	At2g33380	ATGSTF8_ATGSTF5_GST6_GSTF8__ATGSTF8 (GLUTATHIONE S-TRANSFERASE 8); glutathione transferase
chr2	14152367	14152440	960	At2g33380	ATGSTF8_ATGSTF5_GST6_GSTF8__ATGSTF8 (GLUTATHIONE S-TRANSFERASE 8); glutathione transferase
chr2	14152573	14153137	999	At2g33380	rubber elongation factor (REF) protein-related
chr2	14153208	14153475	999	At2g33380	Expressed protein
chr2	14153368	14153475	921	At2g33380	similar to nucleolar protein gar2-related [Arabidopsis thaliana] (TAIR:AT2G42320.1); similar to nucleolar protein gar2-related [Arabidopsis thaliana] (TAIR:AT2G42320.2); similar to unnamed protein product [Vitis vinifera] (GB:CAO14589.1)
chr2	14204860	14205047	999	At2g33530	similar to nucleolar protein gar2-related [Arabidopsis thaliana] (TAIR:AT2G42320.1); similar to nucleolar protein gar2-related [Arabidopsis thaliana] (TAIR:AT2G42320.2); similar to unnamed protein product [Vitis vinifera] (GB:CAO14589.1)
chr2	14205619	14205688	943	At2g33530	KUP3_ATKT4_ATKUP3__KUP3 (K+ uptake permease 3); potassium ion transmembrane transporter
chr2	14205830	14206053	999	At2g33530	RGP1_ATRGP__RGP1 (REVERSIBLY GLYCOSYLATED POLYPEPTIDE 1)
chr2	14207362	14207577	993	At2g33530	RGP1_ATRGP__RGP1 (REVERSIBLY GLYCOSYLATED POLYPEPTIDE 1)
chr2	14225136	14225530	999	At2g33570	RGP1_ATRGP__RGP1 (REVERSIBLY GLYCOSYLATED POLYPEPTIDE 1)
chr2	14225855	14226076	997	At2g33570	RGP1_ATRGP__RGP1 (REVERSIBLY GLYCOSYLATED POLYPEPTIDE 1)
chr2	14226917	14227094	999	At2g33580	ABA-responsive protein-related
chr2	14227348	14227709	969	At2g33580	ZFN1__ZFN1 (ZINC FINGER PROTEIN 1); nucleic acid binding
chr2	14284740	14285065	987	At2g33770	ATGSTF11_ATGSTF6__ATGSTF11 (GLUTATHIONE S-TRANSFERASE F11); glutathione transferase
chr2	14286182	14286430	999	At2g33770	AtMS2__AtMS2 (Arabidopsis thaliana methionine synthase 2)
chr2	14287168	14288746	999	At2g33770	AtMS2__AtMS2 (Arabidopsis thaliana methionine synthase 2)
chr2	14328272	14329082	999	At2g33850	AtMS2__AtMS2 (Arabidopsis thaliana methionine synthase 2)
chr2	14332827	14333010	886	At2g33850	AtMS2__AtMS2 (Arabidopsis thaliana methionine synthase 2)
chr2	14333231	14333412	848	At2g33850	AtMS2__AtMS2 (Arabidopsis thaliana methionine synthase 2)
chr2	14334574	14334724	803	At2g33850	ribose 5-phosphate isomerase-related
chr2	14357392	14357470	814	At2g33890	RALFL22__RALFL22 (RALF-LIKE 22)
chr2	14360216	14360269	956	At2g33920	rubber elongation factor (REF) family protein
chr2	14363128	14363182	982	At2g33960	PDLZ2_PLDP2__PLDP2 (PHOSPHOLIPASE D ZETA 2); phospholipase D
chr2	14394682	14394965	970	At2g34070	ATSK12__ATSK12 (Arabidopsis thaliana SHAGGY-like kinase 12); protein kinase
chr2	14396260	14396502	829	At2g34070	SFR2__SFR2 (SENSITIVE TO FREEZING 2)
chr2	14481154	14481764	999	At2g34300	BAP28-related
chr2	14482412	14482557	869	At2g34300	BAP28-related
chr2	14484765	14485046	965	At2g34310	AIR12__AIR12 (Auxin-Induced in Root cultures 12); extracellular matrix structural constituent
chr2	14511858	14512075	956	At2g34357	kelch repeat-containing protein
chr2	14512254	14512638	999	At2g34357	alphavirus core protein family
chr2	14537186	14537430	999	At2g34460	alphavirus core protein family
chr2	14542670	14543733	999	At2g34490	armadillo/beta-catenin repeat family protein
chr2	14543805	14544418	999	At2g34490	LBD21__LBD21 (LOB DOMAIN-CONTAINING PROTEIN 21)
chr2	14616620	14616800	998	At2g34660	BSMT1__BSMT1; S-adenosylmethionine-dependent methyltransferase
chr2	14617075	14617334	957	At2g34660	BSMT1__BSMT1; S-adenosylmethionine-dependent methyltransferase
chr2	14617554	14618393	999	At2g34660	BSMT1__BSMT1; S-adenosylmethionine-dependent methyltransferase
chr2	14618516	14619119	999	At2g34660	ACT11__ACT11 (ACTIN-11); structural constituent of cytoskeleton
chr2	14692382	14692747	999	At2g34810	chaperonin, putative
chr2	14692819	14693077	999	At2g34810	chaperonin, putative
chr2	14693192	14694015	999	At2g34810	CYP72A8__CYP72A8 (cytochrome P450, family 72, subfamily A, polypeptide 8); oxygen binding
chr2	14694093	14694231	999	At2g34810	ATMPK19__ATMPK19 (Arabidopsis thaliana MAP kinase 19); MAP kinase
chr2	14744139	14746282	999	At2g34930	glycosyltransferase family 14 protein / core-2/I-branching enzyme family protein
chr2	14746421	14746856	999	At2g34930	zinc finger (Ran-binding) family protein
chr2	14773944	14774051	951	At2g35040	MBD11__MBD11 (methyl-CpG-binding domain 11); DNA binding
chr2	14812878	14813100	916	At2g35120	SULTR3;4__SULTR3;4; sulfate transmembrane transporter
chr2	14813530	14813708	920	At2g35120	SULTR3;4__SULTR3;4; sulfate transmembrane transporter
chr2	14814732	14815185	992	At2g35130	jacalin lectin family protein
chr2	14816137	14816313	960	At2g35130	jacalin lectin family protein
chr2	14868467	14868865	999	At2g35290	ATMLP-470__ATMLP-470 (MYROSINASE-BINDING PROTEIN-LIKE PROTEIN-470)
chr2	14915753	14915897	983	At2g35460=utr3=int=At2g35470=utr3	ATMLP-470__ATMLP-470 (MYROSINASE-BINDING PROTEIN-LIKE PROTEIN-470)
chr2	14953237	14953374	970	At2g35605	jacalin lectin family protein
chr2	14954024	14954093	934	At2g35605	jacalin lectin family protein
chr2	15017979	15018165	993	At2g35710	jacalin lectin family protein
chr2	15039454	15039561	945	At2g35760	pseudogene, glycine-rich protein
chr2	15039979	15040267	999	At2g35760	pseudogene, glycine-rich protein
chr2	15061764	15061876	920	At2g35840	similar to unknown protein [Arabidopsis thaliana] (TAIR:AT4G01960.1); similar to hypothetical protein MtrDRAFT_AC173289g6v1 [Medicago truncatula] (GB:ABN09095.1)
chr2	15062091	15062269	975	At2g35840	similar to unknown protein [Arabidopsis thaliana] (TAIR:AT4G01960.1); similar to hypothetical protein MtrDRAFT_AC173289g6v1 [Medicago truncatula] (GB:ABN09095.1)
chr2	15066996	15067425	999	At2g35860	similar to unknown protein [Arabidopsis thaliana] (TAIR:AT4G01960.1); similar to hypothetical protein MtrDRAFT_AC173289g6v1 [Medicago truncatula] (GB:ABN09095.1)
chr2	15067560	15068154	999	At2g35860	gene TAS3/TASIR-ARF function Encodes a trans-acting siRNA (tasi-RNA) that regulates the expression of auxin response factor genes (ARF2, ARF4, ETT). One of 3 genomic loci that encode the TAS3 siRNA.
chr2	15090125	15091287	999	At2g35930	HYH__HYH (HY5-HOMOLOG)
chr2	15096195	15096954	999	At2g35940	ATPAP17_PAP17_ATACP5__ATACP5 (acid phosphatase 5); acid phosphatase/ protein serine/threonine phosphatase
chr2	15097257	15097578	999	At2g35940	ATPAP17_PAP17_ATACP5__ATACP5 (acid phosphatase 5); acid phosphatase/ protein serine/threonine phosphatase
chr2	15098044	15098482	987	At2g35940	RLK902__RLK902 (receptor-like kinase 902); ATP binding / kinase/ protein serine/threonine kinase
chr2	15114270	15114793	999	At2g35960	RLK902__RLK902 (receptor-like kinase 902); ATP binding / kinase/ protein serine/threonine kinase
chr2	15151986	15152306	998	At2g36070	protease inhibitor/seed storage/lipid transfer protein (LTP) family protein
chr2	15156765	15156837	860	At2g36080	ATCAD4_CAD4_CAD__CAD4 (CINNAMYL ALCOHOL DEHYDROGENASE 4); cinnamyl-alcohol dehydrogenase
chr2	15157969	15158444	999	At2g36080	ATCAD4_CAD4_CAD__CAD4 (CINNAMYL ALCOHOL DEHYDROGENASE 4); cinnamyl-alcohol dehydrogenase
chr2	15220098	15220459	902	At2g36300	similar to unknown protein [Arabidopsis thaliana] (TAIR:AT1G50040.1); similar to unnamed protein product [Vitis vinifera] (GB:CAO61535.1); contains InterPro domain Protein of unknown function DUF1005 (InterPro:IPR010410)
chr2	15248202	15248862	995	At2g36350	similar to unknown protein [Arabidopsis thaliana] (TAIR:AT1G50040.1); similar to unnamed protein product [Vitis vinifera] (GB:CAO61535.1); contains InterPro domain Protein of unknown function DUF1005 (InterPro:IPR010410)
chr2	15344407	15344951	999	At2g36570	similar to unknown protein [Arabidopsis thaliana] (TAIR:AT2G18245.1); similar to unnamed protein product [Vitis vinifera] (GB:CAO66476.1); contains InterPro domain Protein of unknown function DUF829, eukaryotic (InterPro:IPR008547)
chr2	15349739	15350066	998	At2g36580	similar to unknown protein [Arabidopsis thaliana] (TAIR:AT2G18245.1); similar to unnamed protein product [Vitis vinifera] (GB:CAO66476.1); contains InterPro domain Protein of unknown function DUF829, eukaryotic (InterPro:IPR008547)
chr2	15350219	15350535	999	At2g36590	ATMKK5_ATMAP2K_ALPHA_MAP2K_A_MKK5__ATMKK5 (MITOGEN-ACTIVATED PROTEIN KINASE KINASE 5); kinase
chr2	15350646	15350803	996	At2g36590	UGT84A2__UGT84A2; UDP-glycosyltransferase/ sinapate 1-glucosyltransferase
chr2	15351210	15351546	999	At2g36590	UDP-glucoronosyl/UDP-glucosyl transferase family protein
chr2	15351654	15351843	999	At2g36590	UDP-glucoronosyl/UDP-glucosyl transferase family protein
chr2	15357599	15358144	986	At2g36620	receptor protein kinase-related
chr2	15358329	15358466	854	At2g36620	receptor protein kinase-related
chr2	15359780	15360029	871	At2g36630	PMH1 (PUTATIVE MITOCHONDRIAL RNA HELICASE 1); ATP-dependent helicase
chr2	15427362	15427822	999	At2g36790	PMH2 (PUTATIVE MITOCHONDRIAL RNA HELICASE 2); ATP-dependent helicase
chr2	15427895	15428448	999	At2g36790	calmodulin, putative
chr2	15430377	15430976	999	At2g36800	similar to unknown protein [Arabidopsis thaliana] (TAIR:AT2G31160.1); similar to unknown [Populus trichocarpa] (GB:ABK96211.1); contains InterPro domain Protein of unknown function DUF640 (InterPro:IPR006936)
chr2	15431049	15431209	988	At2g36800	unknown protein
chr2	15431566	15431960	999	At2g36800	dehydration-responsive protein-related
chr2	15452513	15453393	999	At2g36830	alcohol oxidase-related
chr2	15453522	15453663	947	At2g36830	RNR2__RNR2/RNR2A (RIBONUCLEOTIDE REDUCTASE 2A); ribonucleoside-diphosphate reductase
chr2	15463777	15463882	849	At2g36850	RNR2__RNR2/RNR2A (RIBONUCLEOTIDE REDUCTASE 2A); ribonucleoside-diphosphate reductase
chr2	15479674	15480233	999	At2g36870	GAE6__GAE6 (UDP-D-GLUCURONATE 4-EPIMERASE 6); catalytic
chr2	15480924	15481069	993	At2g36870	BMY7_TR-BAMY__BAM1/BMY7/TR-BAMY (BETA-AMYLASE 1); beta-amylase
chr2	15481262	15481720	999	At2g36870	HSP60__HSP60 (Heat shock protein 60); ATP binding / protein binding / unfolded protein binding
chr2	15486499	15487811	999	At2g36880	chloroplast nucleoid DNA-binding protein-related
chr2	15487847	15487920	990	At2g36880	AOC1_ERD12__AOC1 (ALLENE OXIDE CYCLASE 1)
chr2	15488356	15488428	836	At2g36880	AOC1_ERD12__AOC1 (ALLENE OXIDE CYCLASE 1)
chr2	15489211	15489322	967	At2g36885	AOC2__AOC2 (ALLENE OXIDE CYCLASE 2)
chr2	15489864	15489900	848	At2g36885	AOC2__AOC2 (ALLENE OXIDE CYCLASE 2)
chr2	15496061	15496352	999	At2g36895	AOC3__AOC3 (ALLENE OXIDE CYCLASE 3)
chr2	15496536	15497035	993	At2g36895	AOC3__AOC3 (ALLENE OXIDE CYCLASE 3)
chr2	15513296	15513479	849	At2g36910	PHT2;1_ORF02__PHT2;1 (phosphate transporter 2;1)
chr2	15513586	15514054	974	At2g36910	PHT2;1_ORF02__PHT2;1 (phosphate transporter 2;1)
chr2	15564501	15566408	999	At2g37040	esterase/lipase/thioesterase family protein
chr2	15566913	15567275	999	At2g37040	CLC-B__CLC-B (chloride channel protein B); anion channel/ voltage-gated chloride channel
chr2	15588490	15588663	996	At2g37080	CLC-B__CLC-B (chloride channel protein B); anion channel/ voltage-gated chloride channel
chr2	15588799	15589126	998	At2g37080	CLC-B__CLC-B (chloride channel protein B); anion channel/ voltage-gated chloride channel
chr2	15589273	15589777	999	At2g37080	similar to (ARABIDOPSIS THALIANA RAS ASSOCIATED WITH DIABETES PROTEIN 3), methyltransferase [Arabidopsis thaliana] (TAIR:AT5G40830.1); similar to (ARABIDOPSIS THALIANA RAS ASSOCIATED WITH DIABETES PROTEIN 3), methyltransferase [Arabidopsis thaliana] (TAIR:AT5G40830.2); similar to hypothetical protein [Prunus persica] (GB:AAO14627.1); contains domain SSF53335 (SSF53335)
chr2	15624779	15625030	999	At2g37180	similar to (ARABIDOPSIS THALIANA RAS ASSOCIATED WITH DIABETES PROTEIN 3), methyltransferase [Arabidopsis thaliana] (TAIR:AT5G40830.1); similar to (ARABIDOPSIS THALIANA RAS ASSOCIATED WITH DIABETES PROTEIN 3), methyltransferase [Arabidopsis thaliana] (TAIR:AT5G40830.2); similar to hypothetical protein [Prunus persica] (GB:AAO14627.1); contains domain SSF53335 (SSF53335)
chr2	15625370	15625515	999	At2g37180	meprin and TRAF homology domain-containing protein / MATH domain-containing protein
chr2	15625944	15626198	999	At2g37180	meprin and TRAF homology domain-containing protein / MATH domain-containing protein
chr2	15647012	15647521	999	At2g37240	meprin and TRAF homology domain-containing protein / MATH domain-containing protein
chr2	15647702	15647918	950	At2g37240	Identical to UPF0496 protein At3g28270 [Arabidopsis Thaliana] (GB:Q9LHD9;GB:Q8H7D0;GB:Q8H7E9;GB:Q944H3); similar to AT14A [Arabidopsis thaliana] (TAIR:AT3G28290.1); similar to AT14A [Arabidopsis thaliana] (TAIR:AT3G28300.1); similar to unnamed protein product [Vitis vinifera] (GB:CAO22906.1); contains InterPro domain Protein of unknown function DUF677 (InterPro:IPR007749)
chr2	15648416	15648491	909	At2g37240	Identical to UPF0496 protein At3g28270 [Arabidopsis Thaliana] (GB:Q9LHD9;GB:Q8H7D0;GB:Q8H7E9;GB:Q944H3); similar to AT14A [Arabidopsis thaliana] (TAIR:AT3G28290.1); similar to AT14A [Arabidopsis thaliana] (TAIR:AT3G28300.1); similar to unnamed protein product [Vitis vinifera] (GB:CAO22906.1); contains InterPro domain Protein of unknown function DUF677 (InterPro:IPR007749)
chr2	15648635	15648776	998	At2g37240	intergenic; up in response to exosome depletion (Chekanova et al. 2007)
chr2	15758659	15759057	994	At2g37540	intergenic; up in response to exosome depletion (Chekanova et al. 2007)
chr2	15787993	15788062	983	At2g37620	intergenic; up in response to exosome depletion (Chekanova et al. 2007)
chr2	15788864	15789647	999	At2g37630	intergenic; up in response to exosome depletion (Chekanova et al. 2007)
chr2	15822063	15823926	999	At2g37710	intergenic; up in response to exosome depletion (Chekanova et al. 2007)
chr2	15839794	15840189	999	At2g37760	intergenic; up in response to exosome depletion (Chekanova et al. 2007)
chr2	15840331	15840540	999	At2g37760	intergenic; up in response to exosome depletion (Chekanova et al. 2007)
chr2	15840730	15840955	994	At2g37760	intergenic; up in response to exosome depletion (Chekanova et al. 2007)
chr2	15841967	15842090	981	At2g37770	intergenic; up in response to exosome depletion (Chekanova et al. 2007)
chr2	15842975	15843495	999	At2g37770	intergenic; up in response to exosome depletion (Chekanova et al. 2007)
chr2	15843641	15843886	999	At2g37770	intergenic; up in response to exosome depletion (Chekanova et al. 2007)
chr2	15871360	15871542	999	At2g37900	intergenic; up in response to exosome depletion (Chekanova et al. 2007)
chr2	15871759	15872006	998	At2g37900	intergenic; up in response to exosome depletion (Chekanova et al. 2007)
chr2	15872075	15872696	999	At2g37900	intergenic; up in response to exosome depletion (Chekanova et al. 2007)
chr2	15873006	15873149	994	At2g37900	intergenic; up in response to exosome depletion (Chekanova et al. 2007)
chr2	15898149	15898228	840	At2g37970	intergenic; up in response to exosome depletion (Chekanova et al. 2007)
chr2	15898303	15898753	999	At2g37970	intergenic; up in response to exosome depletion (Chekanova et al. 2007)
chr2	16019603	16020000	999	At2g38240	intergenic; up in response to exosome depletion (Chekanova et al. 2007)
chr2	16020329	16020579	999	At2g38240	intergenic; up in response to exosome depletion (Chekanova et al. 2007)
chr2	16021269	16021763	999	At2g38240	intergenic; up in response to exosome depletion (Chekanova et al. 2007)
chr2	16076872	16077160	999	At2g38360	intergenic; up in response to exosome depletion (Chekanova et al. 2007)
chr2	16077271	16077623	999	At2g38360	intergenic; up in response to exosome depletion (Chekanova et al. 2007)
chr2	16115958	16116669	997	At2g38470	intergenic; up in response to exosome depletion (Chekanova et al. 2007)
chr2	16117204	16117821	999	At2g38470	intergenic; up in response to exosome depletion (Chekanova et al. 2007)
chr2	16117892	16118081	827	At2g38480	intergenic; up in response to exosome depletion (Chekanova et al. 2007)
chr2	16135545	16135866	997	At2g38530	intergenic; up in response to exosome depletion (Chekanova et al. 2007)
chr2	16165339	16165483	988	At2g38640	intergenic; up in response to exosome depletion (Chekanova et al. 2007)
chr2	16168897	16169182	999	At2g38650	intergenic; up in response to exosome depletion (Chekanova et al. 2007)
chr2	16191449	16191778	946	At2g38710	intergenic; up in response to exosome depletion (Chekanova et al. 2007)
chr2	16199465	16199760	999	At2g38730	intergenic; up in response to exosome depletion (Chekanova et al. 2007)
chr2	16201486	16202137	999	At2g38740	intergenic; up in response to exosome depletion (Chekanova et al. 2007)
chr2	16202976	16203119	966	At2g38740	intergenic; up in response to exosome depletion (Chekanova et al. 2007)
chr2	16203483	16204532	999	At2g38750	intergenic; up in response to exosome depletion (Chekanova et al. 2007)
chr2	16205170	16205309	993	At2g38750	intergenic; up in response to exosome depletion (Chekanova et al. 2007)
chr2	16208979	16209014	859	At2g38760	intergenic; up in response to exosome depletion (Chekanova et al. 2007)
chr2	16209385	16209674	999	At2g38760	intergenic; up in response to exosome depletion (Chekanova et al. 2007)
chr2	16241276	16241842	991	At2g38860	intergenic; up in response to exosome depletion (Chekanova et al. 2007)
chr2	16243573	16243901	999	At2g38870	intergenic; up in response to exosome depletion (Chekanova et al. 2007)
chr2	16244112	16244252	946	At2g38870	intergenic; up in response to exosome depletion (Chekanova et al. 2007)
chr2	16265597	16265735	954	At2g38940	intergenic; up in response to exosome depletion (Chekanova et al. 2007)
chr2	16265919	16266569	999	At2g38940	intergenic; up in response to exosome depletion (Chekanova et al. 2007)
chr2	16266603	16267100	999	At2g38940	intergenic; up in response to exosome depletion (Chekanova et al. 2007)
chr2	16282676	16283002	974	At2g38970	intergenic; up in response to exosome depletion (Chekanova et al. 2007)
chr2	16291669	16291874	999	At2g38995	intergenic; up in response to exosome depletion (Chekanova et al. 2007)
chr2	16302432	16303129	990	At2g39020	intergenic; up in response to exosome depletion (Chekanova et al. 2007)
chr2	16305348	16306078	999	At2g39030	intergenic; up in response to exosome depletion (Chekanova et al. 2007)
chr2	16305854	16306038	999	At2g39030	intergenic; up in response to exosome depletion (Chekanova et al. 2007)
chr2	16310896	16311047	993	At2g39050	intergenic; up in response to exosome depletion (Chekanova et al. 2007)
chr2	16312028	16312201	987	At2g39050	intergenic; up in response to exosome depletion (Chekanova et al. 2007)
chr2	16351825	16351932	916	At2g39180	intergenic; up in response to exosome depletion (Chekanova et al. 2007)
chr2	16373265	16373331	866	At2g39210	intergenic; up in response to exosome depletion (Chekanova et al. 2007)
chr2	16373407	16374316	999	At2g39210	intergenic; up in response to exosome depletion (Chekanova et al. 2007)
chr2	16374386	16374567	824	At2g39210	intergenic; up in response to exosome depletion (Chekanova et al. 2007)
chr2	16374811	16375291	999	At2g39210	intergenic; up in response to exosome depletion (Chekanova et al. 2007)
chr2	16381982	16382202	959	At2g39220	intergenic; up in response to exosome depletion (Chekanova et al. 2007)
chr2	16421168	16421567	999	At2g39310	intergenic; up in response to exosome depletion (Chekanova et al. 2007)
chr2	16421702	16422111	999	At2g39310	intergenic; up in response to exosome depletion (Chekanova et al. 2007)
chr2	16422473	16422762	999	At2g39310	intergenic; up in response to exosome depletion (Chekanova et al. 2007)
chr2	16423208	16423383	989	At2g39310	intergenic; up in response to exosome depletion (Chekanova et al. 2007)
chr2	16426621	16427107	999	At2g39330	intergenic; up in response to exosome depletion (Chekanova et al. 2007)
chr2	16426996	16427070	973	At2g39330	intergenic; up in response to exosome depletion (Chekanova et al. 2007)
chr2	16427217	16427646	999	At2g39330	intergenic; up in response to exosome depletion (Chekanova et al. 2007)
chr2	16427217	16427321	982	At2g39330	intergenic; up in response to exosome depletion (Chekanova et al. 2007)
chr2	16427609	16427646	935	At2g39330	intergenic; up in response to exosome depletion (Chekanova et al. 2007)
chr2	16427804	16428227	999	At2g39330	intergenic; up in response to exosome depletion (Chekanova et al. 2007)
chr2	16428038	16428118	997	At2g39330	intergenic; up in response to exosome depletion (Chekanova et al. 2007)
chr2	16428433	16428797	999	At2g39330	intergenic; up in response to exosome depletion (Chekanova et al. 2007)
chr2	16437307	16437740	999	At2g39350	intergenic; up in response to exosome depletion (Chekanova et al. 2007)
chr2	16438103	16438211	875	At2g39350	intergenic; up in response to exosome depletion (Chekanova et al. 2007)
chr2	16444510	16444814	922	At2g39360	intergenic; up in response to exosome depletion (Chekanova et al. 2007)
chr2	16467984	16468097	812	At2g39420	intergenic; up in response to exosome depletion (Chekanova et al. 2007)
chr2	16469504	16470044	999	At2g39420	intergenic; up in response to exosome depletion (Chekanova et al. 2007)
chr2	16535278	16535498	971	At2g39650	intergenic; up in response to exosome depletion (Chekanova et al. 2007)
chr2	16535756	16535896	848	At2g39650	intergenic; up in response to exosome depletion (Chekanova et al. 2007)
chr2	16544511	16545315	999	At2g39675	intergenic; up in response to exosome depletion (Chekanova et al. 2007)
chr2	16546602	16546669	833	At2g39681	intergenic; up in response to exosome depletion (Chekanova et al. 2007)
chr2	16546850	16547003	999	At2g39681	intergenic; up in response to exosome depletion (Chekanova et al. 2007)
chr2	16551223	16551414	990	At2g39700	intergenic; up in response to exosome depletion (Chekanova et al. 2007)
chr2	16551979	16552237	997	At2g39700	intergenic; up in response to exosome depletion (Chekanova et al. 2007)
chr2	16552437	16552542	822	At2g39700	intergenic; up in response to exosome depletion (Chekanova et al. 2007)
chr2	16597255	16597681	950	At2g39770	intergenic; up in response to exosome depletion (Chekanova et al. 2007)
chr2	16605255	16605817	998	At2g39800	intergenic; up in response to exosome depletion (Chekanova et al. 2007)
chr2	16606269	16606370	918	At2g39800	intergenic; up in response to exosome depletion (Chekanova et al. 2007)
chr2	16730297	16730371	999	At2g40030	intergenic; up in response to exosome depletion (Chekanova et al. 2007)
chr2	16754139	16754273	991	At2g40100	intergenic; up in response to exosome depletion (Chekanova et al. 2007)
chr2	16779977	16781243	999	At2g40140	intergenic; up in response to exosome depletion (Chekanova et al. 2007)
chr2	16781312	16781558	959	At2g40140	intergenic; up in response to exosome depletion (Chekanova et al. 2007)
chr2	16783478	16784280	999	At2g40150	intergenic; up in response to exosome depletion (Chekanova et al. 2007)
chr2	16871599	16871956	996	At2g40380	intergenic; up in response to exosome depletion (Chekanova et al. 2007)
chr2	16879312	16879609	967	At2g40400	intergenic; up in response to exosome depletion (Chekanova et al. 2007)
chr2	16879960	16880147	865	At2g40400	intergenic; up in response to exosome depletion (Chekanova et al. 2007)
chr2	16904075	16904171	943	At2g40460	intergenic; up in response to exosome depletion (Chekanova et al. 2007)
chr2	16904390	16904601	999	At2g40460	intergenic; up in response to exosome depletion (Chekanova et al. 2007)
chr2	16906117	16906579	999	At2g40460	intergenic; up in response to exosome depletion (Chekanova et al. 2007)
chr2	16907389	16908204	999	At2g40460	intergenic; up in response to exosome depletion (Chekanova et al. 2007)
chr2	16940697	16941233	996	At2g40540	intergenic; up in response to exosome depletion (Chekanova et al. 2007)
chr2	17007653	17007893	999	At2g40750	intergenic; up in response to exosome depletion (Chekanova et al. 2007)
chr2	17007963	17008218	999	At2g40750	intergenic; up in response to exosome depletion (Chekanova et al. 2007)
chr2	17044039	17044350	840	At2g40820	intergenic; up in response to exosome depletion (Chekanova et al. 2007)
chr2	17070243	17070599	961	At2g40900	intergenic; up in response to exosome depletion (Chekanova et al. 2007)
chr2	17120994	17121494	995	At2g41010	NIT2__NIT2 (NITRILASE 2)
chr2	17129533	17129717	992	At2g41040	NIT2__NIT2 (NITRILASE 2)
chr2	17142919	17143690	999	At2g41090	NIT2__NIT2 (NITRILASE 2)
chr2	17148534	17148947	999	At2g41120	ATNIT1_NIT1_NITI__ATNIT1/NIT1/NITI (NITRILASE 1)
chr2	17166285	17166618	970	At2g41170	NIT3__NIT3 (NITRILASE 3)
chr2	17167372	17167732	904	At2g41170	ADT4__ADT4 (AROGENATE DEHYDRATASE 4); arogenate dehydratase/ prephenate dehydratase
chr2	17172332	17172767	997	At2g41180	FAMT__FAMT (FARNESOIC ACID CARBOXYL-O-METHYLTRANSFERASE); S-adenosylmethionine-dependent methyltransferase/ farnesoic acid O-methyltransferase
chr2	17207789	17208190	999	At2g41250	FAMT__FAMT (FARNESOIC ACID CARBOXYL-O-METHYLTRANSFERASE); S-adenosylmethionine-dependent methyltransferase/ farnesoic acid O-methyltransferase
chr2	17208333	17208655	999	At2g41250	FAMT__FAMT (FARNESOIC ACID CARBOXYL-O-METHYLTRANSFERASE); S-adenosylmethionine-dependent methyltransferase/ farnesoic acid O-methyltransferase
chr2	17209190	17209404	854	At2g41250	S-adenosyl-L-methionine:carboxyl methyltransferase family protein
chr2	17213809	17214722	999	At2g41260	S-adenosyl-L-methionine:carboxyl methyltransferase family protein
chr2	17218395	17218550	917	At2g41290	LOX2__LOX2 (LIPOXYGENASE 2)
chr2	17219712	17219930	962	At2g41290	LOX2__LOX2 (LIPOXYGENASE 2)
chr2	17232691	17232887	975	At2g41312	LOX2__LOX2 (LIPOXYGENASE 2)
chr2	17259788	17259969	885	At2g41380	LOX2__LOX2 (LIPOXYGENASE 2)
chr2	17269184	17269780	933	At2g41410	scarecrow transcription factor family protein
chr2	17302103	17302678	999	At2g41470	chitinase, putative
chr2	17303303	17303411	812	At2g41470	gene CYP71A21 function putative cytochrome P450 product CYP71A21 (cytochrome P450, family 71, subfamily A, polypeptide 21); oxygen binding
chr2	17304154	17304305	886	At2g41480	GDSL-motif lipase/hydrolase family protein
chr2	17371368	17371552	988	At2g41650	GDSL-motif lipase/hydrolase family protein
chr2	17431619	17432046	999	At2g41770	GDSL-motif lipase/hydrolase family protein
chr2	17443617	17443863	999	At2g41800	ATPCA_ATPRX33_PRX33_PRXCA__ATPCA/ATPRX33/PRX33/PRXCA (PEROXIDASE 33); peroxidase
chr2	17486265	17486546	951	At2g41890	ATPCA_ATPRX33_PRX33_PRXCA__ATPCA/ATPRX33/PRX33/PRXCA (PEROXIDASE 33); peroxidase
chr2	17596001	17596421	996	At2g42200	ATPCA_ATPRX33_PRX33_PRXCA__ATPCA/ATPRX33/PRX33/PRXCA (PEROXIDASE 33); peroxidase
chr2	17601854	17602108	890	At2g42230	pectinesterase family protein
chr2	17648527	17648565	838	At2g42360	pectinesterase family protein
chr2	17718141	17718534	999	At2g42540	pectinesterase family protein
chr2	17718860	17719035	996	At2g42540	transferase family protein
chr2	17741471	17741876	999	At2g42600	transferase family protein
chr2	17742122	17743466	999	At2g42600	GATL2__GATL2 (Galacturonosyltransferase-like 2); polygalacturonate 4-alpha-galacturonosyltransferase/ transferase, transferring glycosyl groups / transferase, transferring hexosyl groups
chr2	17744902	17745194	994	At2g42600	AAA-type ATPase family protein
chr2	17755042	17755615	999	At2g42610	F3H_F3'H_TT6__F3H (TRANSPARENT TESTA 6); naringenin 3-dioxygenase
chr2	17757229	17757514	996	At2g42610	F3H_F3'H_TT6__F3H (TRANSPARENT TESTA 6); naringenin 3-dioxygenase
chr2	17783891	17784292	982	At2g42690	F3H_F3'H_TT6__F3H (TRANSPARENT TESTA 6); naringenin 3-dioxygenase
chr2	17791804	17792065	983	At2g42710	strictosidine synthase family protein
chr2	17803393	17803463	973	At2g42760	strictosidine synthase family protein
chr2	17803721	17803796	954	At2g42760	strictosidine synthase family protein
chr2	17803907	17804125	995	At2g42760	CAX3_ATHCX1_CAX1-LIKE__CAX3 (cation exchanger 3); cation:cation antiporter
chr2	17805343	17805560	996	At2g42760	ATSAT1__ATSAT1 (ARABIDOPSIS THALIANA STEROL O-ACYLTRANSFERASE 1); acyltransferase
chr2	17833209	17833738	999	At2g42840	SPP2__SPP2; sucrose-phosphatase
chr2	17833844	17834408	999	At2g42840	FLA15__FLA15 (FASCICLIN-LIKE ARABINOGALACTAN PROTEIN 15 PRECURSOR)
chr2	17899403	17899506	931	At2g43020	harpin-induced family protein / HIN1 family protein / harpin-responsive family protein
chr2	17899849	17900064	993	At2g43020	pectate lyase family protein
chr2	17900420	17900661	979	At2g43020	pectate lyase family protein
chr2	17900773	17900932	993	At2g43020	cell division cycle protein 48, putative / CDC48, putative
chr2	17901008	17901088	865	At2g43020	ATPPA4__ATPPA4 (ARABIDOPSIS THALIANA PYROPHOSPHORYLASE 4); inorganic diphosphatase/ pyrophosphatase
chr2	17901196	17901608	999	At2g43020	regulator of chromosome condensation (RCC1) family protein / UVB-resistance protein-related
chr2	17927778	17928529	999	At2g43100	regulator of chromosome condensation (RCC1) family protein / UVB-resistance protein-related
chr2	17928763	17928963	821	At2g43100	ATEP3_ATCHITIV_CHIV__ATEP3 (Arabidopsis thaliana chitinase class IV); chitinase
chr2	17975687	17976087	999	At2g43240	ATEP3_ATCHITIV_CHIV__ATEP3 (Arabidopsis thaliana chitinase class IV); chitinase
chr2	17977466	17977706	932	At2g43240	product DJ-1 family protein note similar to YLS5 (yellow-leaf-specific gene 5)
chr2	17998102	17999055	999	At2g43290	product DJ-1 family protein note similar to YLS5 (yellow-leaf-specific gene 5)
chr2	18047326	18047644	829	At2g43440	product DJ-1 family protein note similar to YLS5 (yellow-leaf-specific gene 5)
chr2	18073039	18073460	994	At2g43500	product DJ-1 family protein note similar to YLS5 (yellow-leaf-specific gene 5)
chr2	18074511	18074758	999	At2g43510	BME3__BME3/BME3-ZF (BLUE MICROPYLAR END3); transcription factor
chr2	18077184	18077323	999	At2g43530	BME3__BME3/BME3-ZF (BLUE MICROPYLAR END3); transcription factor
chr2	18077462	18077770	999	At2g43530	BME3__BME3/BME3-ZF (BLUE MICROPYLAR END3); transcription factor
chr2	18077737	18077806	801	At2g43530	PIP2;5_PIP2D__PIP2;5/PIP2D (plasma membrane intrinsic protein 2;5); water channel
chr2	18080573	18080792	996	At2g43550	60S ribosomal protein L23A (RPL23aB)
chr2	18083430	18083690	912	At2g43570	zinc finger (CCCH-type) family protein
chr2	18119050	18119201	872	At2g43680	zinc finger (CCCH-type) family protein
chr2	18155002	18155346	996	At2g43800	amino acid transporter family protein
chr2	18155561	18155960	999	At2g43800	amino acid transporter family protein
chr2	18234112	18234841	999	At2g44060	VQ motif-containing protein
chr2	18293860	18294961	999	At2g44230	ARR9_ATRR4__ARR9 (RESPONSE REACTOR 4); transcription regulator
chr2	18295178	18295415	996	At2g44230	glutaredoxin family protein
[truncated: 3,550 more rows]
