# Supplementary material for: Two Plant Viral Suppressors of Silencing Require the Ethylene-Inducible Host Transcription Factor RAV2 to Block RNA Silencing
Source: PLoS Pathog. 2010 Jan 15;6(1):e1000729. doi: 10.1371/journal.ppat.1000729 (PMC2800190; doi:10.1371/journal.ppat.1000729)
Supplement: Table S3 — Tiling array results: Arabidopsis genomic regions down-regulated in HC-Pro compared to WT plants (0.57 MB XLS) [file ppat.1000729.s006.xls]

## Sheet: Sheet1
Table S3. Tiling array results: Arabidopsis genomic regions down-regulated in HC-Pro compared to WT plants
chr	bpstart	bpend	post.prob	Gene	Annotation - for multiple identifier mappings only the annotation for the first identifier is shown, except in the case of the multi-line output option
chr1	37740	37740	922	At1g01060	LHY__LHY (LATE ELONGATED HYPOCOTYL)
chr1	48083	49181	999	At1g01090	PDH-E1 ALPHA__PDH-E1 ALPHA (PYRUVATE DEHYDROGENASE E1 ALPHA); pyruvate dehydrogenase (acetyl-transferring)
chr1	75641	76535	999	At1g01180	similar to nucleic acid binding [Arabidopsis thaliana] (TAIR:AT5G19270.1); similar to hypothetical protein [Vitis vinifera] (GB:CAN77331.1); contains domain SSF53335 (SSF53335)
chr1	99976	100152	973	At1g01240	similar to unknown protein [Arabidopsis thaliana] (TAIR:AT2G46550.1); similar to unnamed protein product [Vitis vinifera] (GB:CAO48635.1)
chr1	100655	100869	999	At1g01240	similar to unknown protein [Arabidopsis thaliana] (TAIR:AT2G46550.1); similar to unnamed protein product [Vitis vinifera] (GB:CAO48635.1)
chr1	101013	101324	900	At1g01240	similar to unknown protein [Arabidopsis thaliana] (TAIR:AT2G46550.1); similar to unnamed protein product [Vitis vinifera] (GB:CAO48635.1)
chr1	101396	101779	999	At1g01240	similar to unknown protein [Arabidopsis thaliana] (TAIR:AT2G46550.1); similar to unnamed protein product [Vitis vinifera] (GB:CAO48635.1)
chr1	164852	164956	848	At1g01450	protein kinase-related
chr1	180338	180519	985	At1g01490	heavy-metal-associated domain-containing protein
chr1	185425	185679	903	At1g01500	similar to unknown protein [Arabidopsis thaliana] (TAIR:AT1G19400.1); similar to unknown protein [Arabidopsis thaliana] (TAIR:AT1G19400.2); similar to unknown [Picea sitchensis] (GB:ABK24253.1); contains domain PTHR10996:SF1 (PTHR10996:SF1); contains domain PTHR10996 (PTHR10996)
chr1	186349	186533	975	At1g01500	similar to unknown protein [Arabidopsis thaliana] (TAIR:AT1G19400.1); similar to unknown protein [Arabidopsis thaliana] (TAIR:AT1G19400.2); similar to unknown [Picea sitchensis] (GB:ABK24253.1); contains domain PTHR10996:SF1 (PTHR10996:SF1); contains domain PTHR10996 (PTHR10996)
chr1	189015	189161	820	At1g01510	AN__AN (ANGUSTIFOLIA)
chr1	201109	201224	877	At1g01550	BPS1__BPS1 (BYPASS 1)
chr1	225831	226005	971	At1g01620	PIP1;3_PIP1C_PIP1;3_TMP-B__PIP1C (PLASMA MEMBRANE INTRINSIC PROTEIN 1;3)
chr1	226436	226653	999	At1g01620	PIP1;3_PIP1C_PIP1;3_TMP-B__PIP1C (PLASMA MEMBRANE INTRINSIC PROTEIN 1;3)
chr1	226905	227084	997	At1g01620	PIP1;3_PIP1C_PIP1;3_TMP-B__PIP1C (PLASMA MEMBRANE INTRINSIC PROTEIN 1;3)
chr1	269939	270053	910	At1g01725	similar to unnamed protein product [Vitis vinifera] (GB:CAO39583.1)
chr1	270516	270710	997	At1g01725	similar to unnamed protein product [Vitis vinifera] (GB:CAO39583.1)
chr1	280907	281081	962	At1g01770	unknown protein
chr1	296006	296151	999	At1g01820	PEX11C__PEX11C
chr1	296373	296663	999	At1g01820	PEX11C__PEX11C
chr1	296952	297130	962	At1g01820	PEX11C__PEX11C
chr1	297541	297613	998	At1g01820	PEX11C__PEX11C
chr1	343301	343552	999	At1g01990	similar to chloroplast lumen common family protein [Arabidopsis thaliana] (TAIR:AT2G37400.1)
chr1	410095	410464	983	At1g02150	pentatricopeptide (PPR) repeat-containing protein
chr1	423853	423862	916	At1g02205=utr3=int=At1g02210=utr3	intergenic
chr1	440697	440868	929	At1g02260	transmembrane protein, putative
chr1	454035	454322	999	At1g02300	cathepsin B-like cysteine protease, putative
chr1	454427	454495	996	At1g02300	cathepsin B-like cysteine protease, putative
chr1	454945	454981	842	At1g02300	cathepsin B-like cysteine protease, putative
chr1	455255	455467	999	At1g02300	cathepsin B-like cysteine protease, putative
chr1	457077	457405	999	At1g02305	cathepsin B-like cysteine protease, putative
chr1	457861	457971	997	At1g02305	cathepsin B-like cysteine protease, putative
chr1	465823	466191	999	At1g02340	HFR1_FBI1_REP1_RSF1__HFR1 (LONG HYPOCOTYL IN FAR-RED); DNA binding / transcription factor
chr1	467187	467462	992	At1g02340	HFR1_FBI1_REP1_RSF1__HFR1 (LONG HYPOCOTYL IN FAR-RED); DNA binding / transcription factor
chr1	539754	539934	995	At1g02560	CLPP5_NCLPP1_NCLPP5__CLPP5 (NUCLEAR ENCODED CLP PROTEASE 1); endopeptidase Clp
chr1	550240	550249	940	At1g02580=utr3=int=At1g02600=p800	intergenic
chr1	550423	550614	989	At1g02580=utr3=int=At1g02600=p800	intergenic
chr1	550777	550786	868	At1g02580=utr3=int=At1g02600=p800	intergenic
chr1	557437	557640	977	At1g02620	GTP-binding protein (SAR1A)
chr1	558359	558576	986	At1g02620	GTP-binding protein (SAR1A)
chr1	564364	564468	804	At1g02640	BXL2__BXL2 (BETA-XYLOSIDASE 2); hydrolase, hydrolyzing O-glycosyl compounds
chr1	565614	565727	950	At1g02640	BXL2__BXL2 (BETA-XYLOSIDASE 2); hydrolase, hydrolyzing O-glycosyl compounds
chr1	566224	566719	999	At1g02640	BXL2__BXL2 (BETA-XYLOSIDASE 2); hydrolase, hydrolyzing O-glycosyl compounds
chr1	566860	567561	999	At1g02640	BXL2__BXL2 (BETA-XYLOSIDASE 2); hydrolase, hydrolyzing O-glycosyl compounds
chr1	603776	603963	924	At1g02750	unknown protein
chr1	628947	629205	987	At1g02840	SR1_ATSRP34_SRP34__SR1 (splicing factor 2); RNA binding
chr1	636558	636733	999	At1g02860	NLA__NLA (NITROGEN LIMITATION ADAPTATION); protein binding / zinc ion binding
chr1	658735	659017	999	At1g02920	ATGSTF7_ATGSTF8_GST11_GSTF7__ATGSTF7 (GLUTATHIONE S-TRANSFERASE 11); glutathione transferase
chr1	739720	740010	999	At1g03090	MCCA__MCCA (3-methylcrotonyl-CoA carboxylase 1)
chr1	740081	740216	999	At1g03090	MCCA__MCCA (3-methylcrotonyl-CoA carboxylase 1)
chr1	740356	740467	999	At1g03090	MCCA__MCCA (3-methylcrotonyl-CoA carboxylase 1)
chr1	740651	740718	999	At1g03090	MCCA__MCCA (3-methylcrotonyl-CoA carboxylase 1)
chr1	740999	741320	999	At1g03090	MCCA__MCCA (3-methylcrotonyl-CoA carboxylase 1)
chr1	741468	741576	999	At1g03090	MCCA__MCCA (3-methylcrotonyl-CoA carboxylase 1)
chr1	741680	742009	999	At1g03090	MCCA__MCCA (3-methylcrotonyl-CoA carboxylase 1)
chr1	742177	742282	999	At1g03090	MCCA__MCCA (3-methylcrotonyl-CoA carboxylase 1)
chr1	742498	742683	999	At1g03090	MCCA__MCCA (3-methylcrotonyl-CoA carboxylase 1)
chr1	742836	742945	999	At1g03090	MCCA__MCCA (3-methylcrotonyl-CoA carboxylase 1)
chr1	742871	742945	951	At1g03090	MCCA__MCCA (3-methylcrotonyl-CoA carboxylase 1)
chr1	743084	743513	999	At1g03090	MCCA__MCCA (3-methylcrotonyl-CoA carboxylase 1)
chr1	743615	743729	999	At1g03090	MCCA__MCCA (3-methylcrotonyl-CoA carboxylase 1)
chr1	743839	743875	936	At1g03090	MCCA__MCCA (3-methylcrotonyl-CoA carboxylase 1)
chr1	743947	744167	972	At1g03090	MCCA__MCCA (3-methylcrotonyl-CoA carboxylase 1)
chr1	748782	748850	947	At1g03106	unknown protein
chr1	754372	754867	999	At1g03140	splicing factor Prp18 family protein
chr1	755405	755976	999	At1g03140	splicing factor Prp18 family protein
chr1	756128	756276	841	At1g03140	splicing factor Prp18 family protein
chr1	791717	791758	961	At1g03230=utr3=int=At1g03240=utr3	intergenic
chr1	792111	792152	984	At1g03230=utr3=int=At1g03240=utr3	intergenic
chr1	840106	840842	999	At1g03380	AtATG18g__AtATG18g (Arabidopsis thaliana homolog of yeast autophagy 18 (ATG18) g)
chr1	864041	864051	999	At1g03457	RNA-binding protein, putative
chr1	866042	866257	885	At1g03470	kinase interacting family protein
chr1	879322	879496	949	At1g03520	glycosyltransferase family 14 protein / core-2/I-branching enzyme family protein
chr1	888999	889040	987	At1g03550=p800=int=At1g03560=utr3	oRNA
chr1	889174	889183	918	At1g03550=p800=int=At1g03560=utr3	oRNA
chr1	893018	893458	999	At1g03580	pseudogene, meprin and TRAF homology (MATH) domain protein -related, weak similarity to ubiquitin-specific protease 12 (Arabidopsis thaliana)
chr1	893592	894184	999	At1g03580	pseudogene, meprin and TRAF homology (MATH) domain protein -related, weak similarity to ubiquitin-specific protease 12 (Arabidopsis thaliana)
chr1	901498	901640	998	At1g03610	similar to unknown protein [Arabidopsis thaliana] (TAIR:AT4G03420.1); similar to unnamed protein product [Vitis vinifera] (GB:CAO24103.1); contains InterPro domain Protein of unknown function DUF789 (InterPro:IPR008507)
chr1	902584	902901	993	At1g03610	similar to unknown protein [Arabidopsis thaliana] (TAIR:AT4G03420.1); similar to unnamed protein product [Vitis vinifera] (GB:CAO24103.1); contains InterPro domain Protein of unknown function DUF789 (InterPro:IPR008507)
chr1	933965	934619	999	At1g03740	protein kinase family protein
chr1	935196	935405	966	At1g03740	protein kinase family protein
chr1	936245	936988	999	At1g03740	protein kinase family protein
chr1	977183	977287	986	At1g03850	glutaredoxin family protein
chr1	1075709	1075899	997	At1g04140	transducin family protein / WD-40 repeat family protein
chr1	1143182	1143253	996	At1g04280	unknown protein
chr1	1143569	1144016	999	At1g04280	unknown protein
chr1	1144438	1144681	997	At1g04280	unknown protein
chr1	1146188	1146368	907	At1g04280	unknown protein
chr1	1148820	1149280	999	At1g04300	similar to meprin and TRAF homology domain-containing protein / MATH domain-containing protein [Arabidopsis thaliana] (TAIR:AT5G43560.1); similar to meprin and TRAF homology domain-containing protein / MATH domain-containing protein [Arabidopsis thaliana] (TAIR:AT5G43560.2); similar to unnamed protein product [Vitis vinifera] (GB:CAO71320.1); contains InterPro domain MATH (InterPro:IPR002083); co…
chr1	1149725	1149835	873	At1g04300	similar to meprin and TRAF homology domain-containing protein / MATH domain-containing protein [Arabidopsis thaliana] (TAIR:AT5G43560.1); similar to meprin and TRAF homology domain-containing protein / MATH domain-containing protein [Arabidopsis thaliana] (TAIR:AT5G43560.2); similar to unnamed protein product [Vitis vinifera] (GB:CAO71320.1); contains InterPro domain MATH (InterPro:IPR002083); co…
chr1	1150582	1150684	963	At1g04300	similar to meprin and TRAF homology domain-containing protein / MATH domain-containing protein [Arabidopsis thaliana] (TAIR:AT5G43560.1); similar to meprin and TRAF homology domain-containing protein / MATH domain-containing protein [Arabidopsis thaliana] (TAIR:AT5G43560.2); similar to unnamed protein product [Vitis vinifera] (GB:CAO71320.1); contains InterPro domain MATH (InterPro:IPR002083); co…
chr1	1185935	1186228	999	At1g04400	CRY2_AT-PHH1_FHA_PHH1__CRY2 (CRYPTOCHROME 2)
chr1	1186602	1187273	999	At1g04400	CRY2_AT-PHH1_FHA_PHH1__CRY2 (CRYPTOCHROME 2)
chr1	1187584	1187839	999	At1g04400	CRY2_AT-PHH1_FHA_PHH1__CRY2 (CRYPTOCHROME 2)
chr1	1188192	1188365	976	At1g04400	CRY2_AT-PHH1_FHA_PHH1__CRY2 (CRYPTOCHROME 2)
chr1	1250246	1250287	977	At1g04570=p800=int=At1g04580=utr3	intergenic
chr1	1250446	1250455	917	At1g04570=p800=int=At1g04580=utr3	intergenic
chr1	1250629	1250670	980	At1g04570=p800=int=At1g04580=utr3	intergenic
chr1	1250810	1250851	978	At1g04570=p800=int=At1g04580=utr3	intergenic
chr1	1289272	1289280	930	At1g04625=p200	intergenic
chr1	1464452	1464738	948	At1g05090	dentin sialophosphoprotein-related
chr1	1464845	1465105	996	At1g05090	dentin sialophosphoprotein-related
chr1	1465456	1465779	964	At1g05090	dentin sialophosphoprotein-related
chr1	1477611	1477761	994	At1g05135	pseudogene of unknown protein
chr1	1717496	1717567	840	At1g05720	selenoprotein family protein
chr1	1737333	1737437	897	At1g05790	lipase class 3 family protein
chr1	1744835	1745192	999	At1g05805	basic helix-loop-helix (bHLH) family protein
chr1	1746201	1746486	999	At1g05805	basic helix-loop-helix (bHLH) family protein
chr1	1746776	1746853	922	At1g05805	basic helix-loop-helix (bHLH) family protein
chr1	1747118	1747622	999	At1g05805	basic helix-loop-helix (bHLH) family protein
chr1	1749134	1749350	984	At1g05810	gene ARA/Ara-1/AtRABA5e/AtRab11D product ARA/Ara-1/AtRABA5e/AtRab11D (Arabidopsis Rab GTPase homolog A5e); GTP binding
chr1	1762794	1762937	999	At1g05840	aspartyl protease family protein
chr1	1763556	1763596	955	At1g05840	aspartyl protease family protein
chr1	1763996	1764064	985	At1g05840	aspartyl protease family protein
chr1	1764415	1764557	995	At1g05840	aspartyl protease family protein
chr1	1765326	1766233	999	At1g05840	aspartyl protease family protein
chr1	1779453	1779723	999	At1g05890	zinc finger protein-related
chr1	1780573	1780783	980	At1g05890	zinc finger protein-related
chr1	1781104	1781176	977	At1g05890	zinc finger protein-related
chr1	1784118	1784482	999	At1g05890	zinc finger protein-related
chr1	1816605	1816827	884	At1g05970	nucleotide binding
chr1	1853910	1854530	999	At1g06110	SKIP16__SKIP16 (SKP1/ASK-INTERACTING PROTEIN 16); protein binding
chr1	1883878	1883957	954	At1g06160	ethylene-responsive factor, putative
chr1	1946861	1946970	913	At1g06390	GSK1__GSK1 (GSK3/SHAGGY-LIKE PROTEIN KINASE 1); kinase
chr1	1949722	1949975	948	At1g06390	GSK1__GSK1 (GSK3/SHAGGY-LIKE PROTEIN KINASE 1); kinase
chr1	1967146	1967294	994	At1g06460	ACD32.1_ACD31.2__ACD32.1 (ALPHA-CRYSTALLIN DOMAIN 31.2)
chr1	1967566	1967711	998	At1g06460	ACD32.1_ACD31.2__ACD32.1 (ALPHA-CRYSTALLIN DOMAIN 31.2)
chr1	1967852	1967957	996	At1g06460	ACD32.1_ACD31.2__ACD32.1 (ALPHA-CRYSTALLIN DOMAIN 31.2)
chr1	1968213	1968707	999	At1g06460	ACD32.1_ACD31.2__ACD32.1 (ALPHA-CRYSTALLIN DOMAIN 31.2)
chr1	1968777	1968814	934	At1g06460	ACD32.1_ACD31.2__ACD32.1 (ALPHA-CRYSTALLIN DOMAIN 31.2)
chr1	1969387	1969458	978	At1g06460	ACD32.1_ACD31.2__ACD32.1 (ALPHA-CRYSTALLIN DOMAIN 31.2)
chr1	2012075	2013513	999	At1g06570	PDS1_HPD__PDS1 (PHYTOENE DESATURATION 1)
chr1	2028471	2028733	983	At1g06630	F-box family protein
chr1	2053108	2053215	898	At1g06700	serine/threonine protein kinase, putative
chr1	2053427	2053612	946	At1g06700	serine/threonine protein kinase, putative
chr1	2076511	2077633	999	At1g06760	histone H1, putative
chr1	2111667	2111783	984	At1g06890	transporter-related
chr1	2112078	2112796	999	At1g06890	transporter-related
chr1	2113264	2113369	990	At1g06890	transporter-related
chr1	2143142	2143182	836	At1g06980	similar to unknown protein [Arabidopsis thaliana] (TAIR:AT2G30230.1); similar to unnamed protein product [Vitis vinifera] (GB:CAO21365.1); similar to hypothetical protein [Vitis vinifera] (GB:CAN59819.1)
chr1	2143336	2143587	968	At1g06980	similar to unknown protein [Arabidopsis thaliana] (TAIR:AT2G30230.1); similar to unnamed protein product [Vitis vinifera] (GB:CAO21365.1); similar to hypothetical protein [Vitis vinifera] (GB:CAN59819.1)
chr1	2156677	2156680	876	At1g07040	similar to unknown protein [Arabidopsis thaliana] (TAIR:AT1G27030.1); similar to unnamed protein product [Vitis vinifera] (GB:CAO41035.1)
chr1	2161141	2162342	999	At1g07040	similar to unknown protein [Arabidopsis thaliana] (TAIR:AT1G27030.1); similar to unnamed protein product [Vitis vinifera] (GB:CAO41035.1)
chr1	2162487	2162606	999	At1g07040	similar to unknown protein [Arabidopsis thaliana] (TAIR:AT1G27030.1); similar to unnamed protein product [Vitis vinifera] (GB:CAO41035.1)
chr1	2162823	2163028	999	At1g07040	similar to unknown protein [Arabidopsis thaliana] (TAIR:AT1G27030.1); similar to unnamed protein product [Vitis vinifera] (GB:CAO41035.1)
chr1	2164741	2164877	889	At1g07050	CONSTANS-like protein-related
chr1	2164953	2165086	946	At1g07050	CONSTANS-like protein-related
chr1	2174064	2174465	999	At1g07090	similar to unknown protein [Arabidopsis thaliana] (TAIR:AT5G58500.1); similar to hypothetical protein [Vitis vinifera] (GB:CAN60458.1); contains InterPro domain Protein of unknown function DUF640 (InterPro:IPR006936)
chr1	2174540	2174716	998	At1g07090	similar to unknown protein [Arabidopsis thaliana] (TAIR:AT5G58500.1); similar to hypothetical protein [Vitis vinifera] (GB:CAN60458.1); contains InterPro domain Protein of unknown function DUF640 (InterPro:IPR006936)
chr1	2182535	2182686	990	At1g07110	F2KP_FKFBP__F2KP (FRUCTOSE-2,6-BISPHOSPHATASE); fructose-2,6-bisphosphate 2-phosphatase
chr1	2182893	2182997	970	At1g07110	F2KP_FKFBP__F2KP (FRUCTOSE-2,6-BISPHOSPHATASE); fructose-2,6-bisphosphate 2-phosphatase
chr1	2183274	2183961	999	At1g07110	F2KP_FKFBP__F2KP (FRUCTOSE-2,6-BISPHOSPHATASE); fructose-2,6-bisphosphate 2-phosphatase
chr1	2200647	2200943	999	At1g07170	Identical to Uncharacterized protein At1g07170/At2g30000 [Arabidopsis Thaliana] (GB:O80873); similar to unknown protein [Arabidopsis thaliana] (TAIR:AT2G30000.1); similar to Os04g0663300 [Oryza sativa (japonica cultivar-group)] (GB:NP_001054163.1); similar to unknown [Picea sitchensis] (GB:ABK20981.1); contains InterPro domain PHF5-like (InterPro:IPR005345)
chr1	2208848	2209385	982	At1g07200	ATP-dependent Clp protease ClpB protein-related
chr1	2221701	2222628	999	At1g07230	phosphoesterase family protein
chr1	2223757	2224695	999	At1g07240	UDP-glucoronosyl/UDP-glucosyl transferase family protein
chr1	2224421	2225405	999	At1g07240	UDP-glucoronosyl/UDP-glucosyl transferase family protein
chr1	2238411	2239027	999	At1g07280	binding
chr1	2239280	2239874	999	At1g07280	binding
chr1	2240761	2241083	999	At1g07280	binding
chr1	2250219	2250363	904	At1g07320	RPL4__RPL4 (ribosomal protein L4); poly(U) binding / structural constituent of ribosome
chr1	2360871	2361159	889	At1g07650	leucine-rich repeat transmembrane protein kinase, putative
chr1	2397011	2397251	998	At1g07728	function Potential natural antisense gene, locus overlaps with AT1G07725 product other RNA product other RNA
chr1	2672528	2672712	999	At1g08460	HDA08_HDA8__HDA08 (histone deacetylase 8); histone deacetylase
chr1	2673044	2673514	999	At1g08460	HDA08_HDA8__HDA08 (histone deacetylase 8); histone deacetylase
chr1	2674146	2674539	999	At1g08460	HDA08_HDA8__HDA08 (histone deacetylase 8); histone deacetylase
chr1	2707453	2707591	973	At1g08550	NPQ1_AVDE1__NPQ1 (NON-PHOTOCHEMICAL QUENCHING 1)
chr1	2707766	2707908	914	At1g08550	NPQ1_AVDE1__NPQ1 (NON-PHOTOCHEMICAL QUENCHING 1)
chr1	2708366	2708753	999	At1g08550	NPQ1_AVDE1__NPQ1 (NON-PHOTOCHEMICAL QUENCHING 1)
chr1	2708930	2709077	926	At1g08550	NPQ1_AVDE1__NPQ1 (NON-PHOTOCHEMICAL QUENCHING 1)
chr1	2709217	2709426	999	At1g08550	NPQ1_AVDE1__NPQ1 (NON-PHOTOCHEMICAL QUENCHING 1)
chr1	2714250	2714692	997	At1g08570	thioredoxin family protein
chr1	2743923	2743957	947	At1g08630	THA1__THA1 (THREONINE ALDOLASE 1)
chr1	2744475	2744840	999	At1g08630	THA1__THA1 (THREONINE ALDOLASE 1)
chr1	2745270	2745659	999	At1g08630	THA1__THA1 (THREONINE ALDOLASE 1)
chr1	2775890	2776067	948	At1g08720	EDR1__EDR1 (ENHANCED DISEASE RESISTANCE 1); kinase/ protein serine/threonine/tyrosine kinase
chr1	2779058	2779231	902	At1g08720	EDR1__EDR1 (ENHANCED DISEASE RESISTANCE 1); kinase/ protein serine/threonine/tyrosine kinase
chr1	2821612	2821861	950	At1g08820	gene VAP27-2 function Encodes VAP33-like protein that interacts with cowpea mosaic virus protein 60K. Is a SNARE-like protein that may be involved in vesicular transport to or from the ER.
chr1	2849805	2849841	935	At1g08890	sugar transporter family protein
chr1	2849983	2850259	887	At1g08890	sugar transporter family protein
chr1	2850492	2850526	998	At1g08890	sugar transporter family protein
chr1	2851914	2852024	999	At1g08890	sugar transporter family protein
chr1	2852730	2852762	896	At1g08900	Identical to Sugar transporter ERD6-like 2 (SUGTL3) [Arabidopsis Thaliana] (GB:Q4F7G0;GB:O04040;GB:Q94F32;GB:Q9SCW8); similar to sugar transporter family protein [Arabidopsis thaliana] (TAIR:AT1G08890.1); similar to unnamed protein product [Vitis vinifera] (GB:CAO68582.1); contains InterPro domain General substrate transporter; (InterPro:IPR005828); contains InterPro domain Major facilitator supe…
chr1	2854349	2854387	997	At1g08900	Identical to Sugar transporter ERD6-like 2 (SUGTL3) [Arabidopsis Thaliana] (GB:Q4F7G0;GB:O04040;GB:Q94F32;GB:Q9SCW8); similar to sugar transporter family protein [Arabidopsis thaliana] (TAIR:AT1G08890.1); similar to unnamed protein product [Vitis vinifera] (GB:CAO68582.1); contains InterPro domain General substrate transporter; (InterPro:IPR005828); contains InterPro domain Major facilitator supe…
chr1	2855305	2855621	999	At1g08900	Identical to Sugar transporter ERD6-like 2 (SUGTL3) [Arabidopsis Thaliana] (GB:Q4F7G0;GB:O04040;GB:Q94F32;GB:Q9SCW8); similar to sugar transporter family protein [Arabidopsis thaliana] (TAIR:AT1G08890.1); similar to unnamed protein product [Vitis vinifera] (GB:CAO68582.1); contains InterPro domain General substrate transporter; (InterPro:IPR005828); contains InterPro domain Major facilitator supe…
chr1	2876637	2876953	996	At1g08930	ERD6__ERD6 (EARLY RESPONSE TO DEHYDRATION 6); carbohydrate transmembrane transporter/ sugar:hydrogen ion symporter
chr1	2884687	2884757	999	At1g08980	AMI1_ATTOC64-I_ATAMI1_AMI1__ATAMI1 (AMIDASE-LIKE PROTEIN 1); amidase
chr1	2884933	2885256	999	At1g08980	AMI1_ATTOC64-I_ATAMI1_AMI1__ATAMI1 (AMIDASE-LIKE PROTEIN 1); amidase
chr1	2885363	2885499	999	At1g08980	AMI1_ATTOC64-I_ATAMI1_AMI1__ATAMI1 (AMIDASE-LIKE PROTEIN 1); amidase
chr1	2885603	2885740	999	At1g08980	AMI1_ATTOC64-I_ATAMI1_AMI1__ATAMI1 (AMIDASE-LIKE PROTEIN 1); amidase
chr1	2885845	2886212	999	At1g08980	AMI1_ATTOC64-I_ATAMI1_AMI1__ATAMI1 (AMIDASE-LIKE PROTEIN 1); amidase
chr1	2886348	2886568	999	At1g08980	AMI1_ATTOC64-I_ATAMI1_AMI1__ATAMI1 (AMIDASE-LIKE PROTEIN 1); amidase
chr1	2895456	2895785	998	At1g09010	glycoside hydrolase family 2 protein
chr1	2896110	2896354	967	At1g09010	glycoside hydrolase family 2 protein
chr1	2998278	2999036	999	At1g09280	similar to rhodanese-like domain-containing protein [Arabidopsis thaliana] (TAIR:AT2G40760.1); similar to Os12g0563400 [Oryza sativa (japonica cultivar-group)] (GB:NP_001067036.1); similar to hypothetical protein [Vitis vinifera] (GB:CAN64715.1); similar to unnamed protein product [Vitis vinifera] (GB:CAO17408.1); contains InterPro domain Protein of unknown function DUF341 (InterPro:IPR005645); c…
chr1	2999607	2999936	998	At1g09280	similar to rhodanese-like domain-containing protein [Arabidopsis thaliana] (TAIR:AT2G40760.1); similar to Os12g0563400 [Oryza sativa (japonica cultivar-group)] (GB:NP_001067036.1); similar to hypothetical protein [Vitis vinifera] (GB:CAN64715.1); similar to unnamed protein product [Vitis vinifera] (GB:CAO17408.1); contains InterPro domain Protein of unknown function DUF341 (InterPro:IPR005645); c…
chr1	3001060	3001252	991	At1g09280	similar to rhodanese-like domain-containing protein [Arabidopsis thaliana] (TAIR:AT2G40760.1); similar to Os12g0563400 [Oryza sativa (japonica cultivar-group)] (GB:NP_001067036.1); similar to hypothetical protein [Vitis vinifera] (GB:CAN64715.1); similar to unnamed protein product [Vitis vinifera] (GB:CAO17408.1); contains InterPro domain Protein of unknown function DUF341 (InterPro:IPR005645); c…
chr1	3038961	3039323	994	At1g09420	G6PD4__G6PD4 (GLUCOSE-6-PHOSPHATE DEHYDROGENASE 4); glucose-6-phosphate dehydrogenase
chr1	3042104	3042204	860	At1g09430	ACLA-3__ACLA-3 (ATP-citrate lyase A-3)
chr1	3042515	3042836	999	At1g09430	ACLA-3__ACLA-3 (ATP-citrate lyase A-3)
chr1	3043322	3043679	992	At1g09430	ACLA-3__ACLA-3 (ATP-citrate lyase A-3)
chr1	3044253	3044498	999	At1g09430	ACLA-3__ACLA-3 (ATP-citrate lyase A-3)
chr1	3044930	3045158	910	At1g09430	ACLA-3__ACLA-3 (ATP-citrate lyase A-3)
chr1	3095311	3095672	999	At1g09570	PHYA_FHY2_FRE1_HY8__PHYA (PHYTOCHROME A)
chr1	3095782	3096000	999	At1g09570	PHYA_FHY2_FRE1_HY8__PHYA (PHYTOCHROME A)
chr1	3096116	3096917	999	At1g09570	PHYA_FHY2_FRE1_HY8__PHYA (PHYTOCHROME A)
chr1	3097167	3099222	999	At1g09570	PHYA_FHY2_FRE1_HY8__PHYA (PHYTOCHROME A)
chr1	3100297	3100488	913	At1g09570	PHYA_FHY2_FRE1_HY8__PHYA (PHYTOCHROME A)
chr1	3144081	3144220	883	At1g09710	DNA binding
chr1	3163131	3163420	999	At1g09770	ATCDC5_ATMYBCDC5_ATCDC5_CDC5__ATCDC5 (ARABIDOPSIS THALIANA HOMOLOG OF CDC5); DNA binding / transcription factor
chr1	3163491	3164026	999	At1g09770	ATCDC5_ATMYBCDC5_ATCDC5_CDC5__ATCDC5 (ARABIDOPSIS THALIANA HOMOLOG OF CDC5); DNA binding / transcription factor
chr1	3164429	3164571	987	At1g09770	ATCDC5_ATMYBCDC5_ATCDC5_CDC5__ATCDC5 (ARABIDOPSIS THALIANA HOMOLOG OF CDC5); DNA binding / transcription factor
chr1	3173631	3173639	930	At1g09795	ATATP-PRT2_HISN1B__ATATP-PRT2 (ATP PHOSPHORIBOSYL TRANSFERASE 2); ATP phosphoribosyltransferase
chr1	3220164	3220333	995	At1g09910	lyase
chr1	3220554	3220908	915	At1g09910	lyase
chr1	3221019	3221379	998	At1g09910	lyase
chr1	3221762	3222058	999	At1g09910	lyase
chr1	3222352	3222499	969	At1g09910	lyase
chr1	3222748	3222818	920	At1g09910	lyase
chr1	3288101	3288175	988	At1g10070	ATBCAT-2__ATBCAT-2; catalytic
chr1	3288257	3288550	999	At1g10070	ATBCAT-2__ATBCAT-2; catalytic
chr1	3288623	3288802	999	At1g10070	ATBCAT-2__ATBCAT-2; catalytic
chr1	3288914	3289017	999	At1g10070	ATBCAT-2__ATBCAT-2; catalytic
chr1	3289126	3289269	999	At1g10070	ATBCAT-2__ATBCAT-2; catalytic
chr1	3289501	3289930	999	At1g10070	ATBCAT-2__ATBCAT-2; catalytic
chr1	3290080	3290258	999	At1g10090	similar to RXW8 [Arabidopsis thaliana] (TAIR:AT1G58520.1); similar to hypothetical protein OsI_012954 [Oryza sativa (indica cultivar-group)] (GB:EAY91721.1); similar to hypothetical protein OsJ_011922 [Oryza sativa (japonica cultivar-group)] (GB:EAZ28439.1); similar to unnamed protein product [Vitis vinifera] (GB:CAO61522.1); contains InterPro domain Protein of unknown function DUF221; (InterPro:…
chr1	3290080	3290366	999	At1g10090	similar to RXW8 [Arabidopsis thaliana] (TAIR:AT1G58520.1); similar to hypothetical protein OsI_012954 [Oryza sativa (indica cultivar-group)] (GB:EAY91721.1); similar to hypothetical protein OsJ_011922 [Oryza sativa (japonica cultivar-group)] (GB:EAZ28439.1); similar to unnamed protein product [Vitis vinifera] (GB:CAO61522.1); contains InterPro domain Protein of unknown function DUF221; (InterPro:…
chr1	3290440	3290588	950	At1g10090	similar to RXW8 [Arabidopsis thaliana] (TAIR:AT1G58520.1); similar to hypothetical protein OsI_012954 [Oryza sativa (indica cultivar-group)] (GB:EAY91721.1); similar to hypothetical protein OsJ_011922 [Oryza sativa (japonica cultivar-group)] (GB:EAZ28439.1); similar to unnamed protein product [Vitis vinifera] (GB:CAO61522.1); contains InterPro domain Protein of unknown function DUF221; (InterPro:…
chr1	3346491	3346864	999	At1g10200	WLIM1__WLIM1; transcription factor
chr1	3347637	3347823	999	At1g10200	WLIM1__WLIM1; transcription factor
chr1	3349754	3350591	999	At1g10210	ATMPK1_MPK1__ATMPK1 (MITOGEN-ACTIVATED PROTEIN KINASE 1); MAP kinase/ kinase
chr1	3350740	3350809	895	At1g10210	ATMPK1_MPK1__ATMPK1 (MITOGEN-ACTIVATED PROTEIN KINASE 1); MAP kinase/ kinase
chr1	3350912	3350946	804	At1g10210	ATMPK1_MPK1__ATMPK1 (MITOGEN-ACTIVATED PROTEIN KINASE 1); MAP kinase/ kinase
chr1	3502110	3502252	976	At1g10590	DNA-binding protein-related
chr1	3505188	3505364	980	At1g10600	unknown protein
chr1	3534780	3535066	999	At1g10660	similar to unknown protein [Arabidopsis thaliana] (TAIR:AT5G62960.1); similar to unnamed protein product [Vitis vinifera] (GB:CAO64308.1)
chr1	3581057	3581397	999	At1g10760	SEX1_GWD_SOP__SEX1 (STARCH EXCESS 1)
chr1	3581902	3582009	998	At1g10760	SEX1_GWD_SOP__SEX1 (STARCH EXCESS 1)
chr1	3582612	3582721	991	At1g10760	SEX1_GWD_SOP__SEX1 (STARCH EXCESS 1)
chr1	3583363	3583466	975	At1g10760	SEX1_GWD_SOP__SEX1 (STARCH EXCESS 1)
chr1	3583651	3583860	877	At1g10760	SEX1_GWD_SOP__SEX1 (STARCH EXCESS 1)
chr1	3583932	3584004	887	At1g10760	SEX1_GWD_SOP__SEX1 (STARCH EXCESS 1)
chr1	3584144	3584217	895	At1g10760	SEX1_GWD_SOP__SEX1 (STARCH EXCESS 1)
chr1	3584368	3584503	998	At1g10760	SEX1_GWD_SOP__SEX1 (STARCH EXCESS 1)
chr1	3586359	3586468	998	At1g10760	SEX1_GWD_SOP__SEX1 (STARCH EXCESS 1)
chr1	3587277	3587553	999	At1g10760	SEX1_GWD_SOP__SEX1 (STARCH EXCESS 1)
chr1	3587917	3588241	999	At1g10760	SEX1_GWD_SOP__SEX1 (STARCH EXCESS 1)
chr1	3745023	3745596	999	At1g11180	secretory carrier membrane protein (SCAMP) family protein
chr1	3748278	3748385	955	At1g11180	secretory carrier membrane protein (SCAMP) family protein
chr1	3777862	3778207	999	At1g11260	STP1__STP1 (SUGAR TRANSPORTER 1); carbohydrate transmembrane transporter/ sugar:hydrogen ion symporter
chr1	3778940	3779510	999	At1g11260	STP1__STP1 (SUGAR TRANSPORTER 1); carbohydrate transmembrane transporter/ sugar:hydrogen ion symporter
chr1	3779654	3780116	999	At1g11260	STP1__STP1 (SUGAR TRANSPORTER 1); carbohydrate transmembrane transporter/ sugar:hydrogen ion symporter
chr1	3800849	3801062	897	At1g11310	MLO2_PMR2__MLO2 (MILDEW RESISTANCE LOCUS O 2)
chr1	3821532	3821718	999	At1g11360	universal stress protein (USP) family protein
chr1	3822313	3822499	890	At1g11360	universal stress protein (USP) family protein
chr1	3839946	3840123	972	At1g11400	PYM__PYM (PARTNER OF Y14-MAGO)
chr1	3864177	3864638	999	At1g11480	eukaryotic translation initiation factor-related
chr1	3865596	3866006	999	At1g11480	eukaryotic translation initiation factor-related
chr1	3866081	3866326	999	At1g11480	eukaryotic translation initiation factor-related
chr1	3874466	3874570	997	At1g11530	ATCXXS1__ATCXXS1 (C-TERMINAL CYSTEINE RESIDUE IS CHANGED TO A SERINE 1); thiol-disulfide exchange intermediate
chr1	3874867	3874939	973	At1g11530	ATCXXS1__ATCXXS1 (C-TERMINAL CYSTEINE RESIDUE IS CHANGED TO A SERINE 1); thiol-disulfide exchange intermediate
chr1	3875128	3875379	999	At1g11530	ATCXXS1__ATCXXS1 (C-TERMINAL CYSTEINE RESIDUE IS CHANGED TO A SERINE 1); thiol-disulfide exchange intermediate
chr1	4016873	4017275	955	At1g11910	aspartyl protease family protein
chr1	4114866	4114985	858	At1g12120	similar to unknown protein [Arabidopsis thaliana] (TAIR:AT1G62530.2); similar to unknown protein [Arabidopsis thaliana] (TAIR:AT1G62530.1); similar to unnamed protein product [Vitis vinifera] (GB:CAO70341.1); contains InterPro domain Protein of unknown function DUF863, plant (InterPro:IPR008581)
chr1	4154524	4154667	805	At1g12240	ATBETAFRUCT4_VAC-INV__ATBETAFRUCT4/VAC-INV (VACUOLAR INVERTASE); beta-fructofuranosidase/ hydrolase, hydrolyzing O-glycosyl compounds
chr1	4203199	4203343	960	At1g12360	KEU__KEU (KEULE); protein transporter
chr1	4205307	4205383	878	At1g12360	KEU__KEU (KEULE); protein transporter
chr1	4206090	4206267	942	At1g12360	KEU__KEU (KEULE); protein transporter
chr1	4241612	4242324	999	At1g12440	zinc finger (AN1-like) family protein
chr1	4242808	4242986	999	At1g12440	zinc finger (AN1-like) family protein
chr1	4304798	4304946	879	At1g12640	membrane bound O-acyl transferase (MBOAT) family protein
chr1	4337600	4337746	996	At1g12730	cell division cycle protein-related
chr1	4356001	4356515	999	At1g12780	UGE1__UGE1 (UDP-D-GLUCOSE/UDP-D-GALACTOSE 4-EPIMERASE 1); UDP-glucose 4-epimerase/ protein dimerization
chr1	4356654	4356876	999	At1g12780	UGE1__UGE1 (UDP-D-GLUCOSE/UDP-D-GALACTOSE 4-EPIMERASE 1); UDP-glucose 4-epimerase/ protein dimerization
chr1	4357204	4357518	999	At1g12780	UGE1__UGE1 (UDP-D-GLUCOSE/UDP-D-GALACTOSE 4-EPIMERASE 1); UDP-glucose 4-epimerase/ protein dimerization
chr1	4357911	4358186	999	At1g12780	UGE1__UGE1 (UDP-D-GLUCOSE/UDP-D-GALACTOSE 4-EPIMERASE 1); UDP-glucose 4-epimerase/ protein dimerization
chr1	4361110	4361221	876	At1g12790	similar to unnamed protein product [Vitis vinifera] (GB:CAO44590.1); contains InterPro domain RuvA domain 2-like (InterPro:IPR010994)
chr1	4368515	4368651	981	At1g12810	proline-rich family protein
chr1	4378964	4379349	999	At1g12845	similar to hypothetical protein MtrDRAFT_AC149131g9v2 [Medicago truncatula] (GB:ABD32556.1)
chr1	4394961	4396109	999	At1g12910	ATAN11__ATAN11 (ANTHOCYANIN11); nucleotide binding
chr1	4406096	4406141	973	At1g12935	pseudogene, similar to putative polyprotein
chr1	4467247	4468148	999	At1g13110	CYP71B7__CYP71B7 (cytochrome P450, family 71, subfamily B, polypeptide 7); oxygen binding
chr1	4468258	4468922	999	At1g13110	CYP71B7__CYP71B7 (cytochrome P450, family 71, subfamily B, polypeptide 7); oxygen binding
chr1	4525898	4526052	958	At1g13145	pseudogene of unknown protein
chr1	4525467	4525865	999	At1g13245	gene DVL4/RTFL17 product DVL4/RTFL17 (ROTUNDIFOLIA LIKE 17)
chr1	4545872	4545976	882	At1g13270	MAP1C_MAP1B__MAP1C (METHIONINE AMINOPEPTIDASE 1B); metalloexopeptidase
chr1	4547061	4547230	999	At1g13270	MAP1C_MAP1B__MAP1C (METHIONINE AMINOPEPTIDASE 1B); metalloexopeptidase
chr1	4592511	4592585	818	At1g13390	unknown protein
chr1	4612736	4612875	983	At1g13450	DNA binding protein GT-1
chr1	4612843	4613164	999	At1g13450	DNA binding protein GT-1
chr1	4613744	4613856	806	At1g13450	DNA binding protein GT-1
chr1	4614794	4615122	937	At1g13450	DNA binding protein GT-1
chr1	4642441	4642688	984	At1g13570	F-box family protein
chr1	4643249	4643878	999	At1g13570	F-box family protein
chr1	4677110	4678996	999	At1g13640	phosphatidylinositol 3- and 4-kinase family protein
chr1	4679109	4679214	872	At1g13640	phosphatidylinositol 3- and 4-kinase family protein
chr1	4777762	4778089	994	At1g13960	WRKY4__WRKY4 (WRKY DNA-binding protein 4); transcription factor
chr1	4779070	4779223	999	At1g13960	WRKY4__WRKY4 (WRKY DNA-binding protein 4); transcription factor
chr1	4789795	4790195	994	At1g13980	GN_EMB30_VAN7__GN (GNOM)
chr1	4792275	4792456	940	At1g13980	GN_EMB30_VAN7__GN (GNOM)
chr1	4792865	4793229	986	At1g13980	GN_EMB30_VAN7__GN (GNOM)
chr1	4793731	4794024	973	At1g13980	GN_EMB30_VAN7__GN (GNOM)
chr1	4794169	4794459	998	At1g13980	GN_EMB30_VAN7__GN (GNOM)
chr1	4794882	4795132	976	At1g13990	similar to unnamed protein product [Vitis vinifera] (GB:CAO68469.1)
chr1	4878268	4878882	995	At1g14280	PKS2__PKS2 (PHYTOCHROME KINASE SUBSTRATE 2)
chr1	4880071	4880902	999	At1g14290	acid phosphatase, putative
chr1	4881548	4881869	999	At1g14290	acid phosphatase, putative
chr1	4927116	4927544	999	At1g14400	UBC1__UBC1 (UBIQUITIN CARRIER PROTEIN 1); ubiquitin-protein ligase
chr1	4928002	4928104	982	At1g14400	UBC1__UBC1 (UBIQUITIN CARRIER PROTEIN 1); ubiquitin-protein ligase
chr1	4928470	4928578	878	At1g14400	UBC1__UBC1 (UBIQUITIN CARRIER PROTEIN 1); ubiquitin-protein ligase
chr1	4964042	4964183	980	At1g14510	PHD finger family protein
chr1	4987011	4987157	871	At1g14570	UBX domain-containing protein
chr1	4991903	4992482	999	At1g14580	zinc finger (C2H2 type) family protein
chr1	5043070	5043473	999	At1g14685	BPC2__BPC2 (BASIC PENTACYSTEINE 2)
chr1	5043548	5043898	999	At1g14685	BPC2__BPC2 (BASIC PENTACYSTEINE 2)
chr1	5043965	5044131	982	At1g14685	BPC2__BPC2 (BASIC PENTACYSTEINE 2)
chr1	5051793	5052127	944	At1g14690	unknown protein
chr1	5076125	5076986	999	At1g14740	similar to unknown protein [Arabidopsis thaliana] (TAIR:AT3G63500.2); similar to unknown protein [Arabidopsis thaliana] (TAIR:AT3G63500.1); similar to unnamed protein product [Vitis vinifera] (GB:CAO42402.1); contains InterPro domain Protein of unknown function DUF1423, plant (InterPro:IPR004082)
chr1	5077059	5077272	995	At1g14740	similar to unknown protein [Arabidopsis thaliana] (TAIR:AT3G63500.2); similar to unknown protein [Arabidopsis thaliana] (TAIR:AT3G63500.1); similar to unnamed protein product [Vitis vinifera] (GB:CAO42402.1); contains InterPro domain Protein of unknown function DUF1423, plant (InterPro:IPR004082)
chr1	5077419	5077685	999	At1g14740	similar to unknown protein [Arabidopsis thaliana] (TAIR:AT3G63500.2); similar to unknown protein [Arabidopsis thaliana] (TAIR:AT3G63500.1); similar to unnamed protein product [Vitis vinifera] (GB:CAO42402.1); contains InterPro domain Protein of unknown function DUF1423, plant (InterPro:IPR004082)
chr1	5149513	5149976	999	At1g14920	GAI_RGA2__GAI (GA INSENSITIVE); transcription factor
chr1	5150116	5150826	999	At1g14920	GAI_RGA2__GAI (GA INSENSITIVE); transcription factor
chr1	5194186	5194192	976	At1g15100	RHA2A__RHA2A (RING-H2 finger A2A); protein binding / zinc ion binding
chr1	5205712	5206027	999	At1g15125	S-adenosyl-L-methionine:carboxyl methyltransferase family protein
chr1	5205957	5205991	881	At1g15125	S-adenosyl-L-methionine:carboxyl methyltransferase family protein
chr1	5225798	5225980	881	At1g15180	MATE efflux family protein
chr1	5242610	5242712	941	At1g15230	unknown protein
chr1	5278309	5278491	998	At1g15350	similar to unknown protein [Arabidopsis thaliana] (TAIR:AT3G15770.2); similar to unknown protein [Arabidopsis thaliana] (TAIR:AT3G15770.1); similar to unknown [Populus trichocarpa] (GB:ABK94402.1)
chr1	5278963	5279108	999	At1g15350	similar to unknown protein [Arabidopsis thaliana] (TAIR:AT3G15770.2); similar to unknown protein [Arabidopsis thaliana] (TAIR:AT3G15770.1); similar to unknown [Populus trichocarpa] (GB:ABK94402.1)
chr1	5279452	5279526	985	At1g15350	similar to unknown protein [Arabidopsis thaliana] (TAIR:AT3G15770.2); similar to unknown protein [Arabidopsis thaliana] (TAIR:AT3G15770.1); similar to unknown [Populus trichocarpa] (GB:ABK94402.1)
chr1	5279668	5279739	822	At1g15350	similar to unknown protein [Arabidopsis thaliana] (TAIR:AT3G15770.2); similar to unknown protein [Arabidopsis thaliana] (TAIR:AT3G15770.1); similar to unknown [Populus trichocarpa] (GB:ABK94402.1)
chr1	5290776	5291092	999	At1g15380	lactoylglutathione lyase family protein / glyoxalase I family protein
chr1	5291204	5291307	999	At1g15380	lactoylglutathione lyase family protein / glyoxalase I family protein
chr1	5292078	5292389	999	At1g15380	lactoylglutathione lyase family protein / glyoxalase I family protein
chr1	5296202	5296792	999	At1g15400	similar to unknown protein [Arabidopsis thaliana] (TAIR:AT1G80180.1); similar to hypothetical protein MtrDRAFT_AC148340g12v2 [Medicago truncatula] (GB:ABD28396.1)
chr1	5326708	5327020	998	At1g15500	ATNTT2__ATNTT2; ATP:ADP antiporter
chr1	5390993	5391142	911	At1g15670	kelch repeat-containing F-box family protein
chr1	5391214	5391294	881	At1g15670	kelch repeat-containing F-box family protein
chr1	5411579	5411694	990	At1g15740	leucine-rich repeat family protein
chr1	5411809	5411878	975	At1g15740	leucine-rich repeat family protein
chr1	5412025	5412204	999	At1g15740	leucine-rich repeat family protein
chr1	5412318	5412463	999	At1g15740	leucine-rich repeat family protein
chr1	5413274	5413309	834	At1g15740	leucine-rich repeat family protein
chr1	5413602	5413847	999	At1g15740	leucine-rich repeat family protein
chr1	5414220	5414257	870	At1g15740	leucine-rich repeat family protein
chr1	5414363	5414789	999	At1g15740	leucine-rich repeat family protein
chr1	5458616	5459041	999	At1g15880	GOS11__GOS11 (GOLGI SNARE 11); SNARE binding
chr1	5459564	5459743	995	At1g15880	GOS11__GOS11 (GOLGI SNARE 11); SNARE binding
chr1	5460040	5460141	989	At1g15880	GOS11__GOS11 (GOLGI SNARE 11); SNARE binding
chr1	5469853	5470211	966	At1g15920	CCR4-NOT transcription complex protein, putative
chr1	5470365	5470722	962	At1g15920	CCR4-NOT transcription complex protein, putative
chr1	5554976	5555271	999	At1g16240	SYP51__SYP51 (SYNTAXIN OF PLANTS 51)
chr1	5555857	5555926	869	At1g16240	SYP51__SYP51 (SYNTAXIN OF PLANTS 51)
chr1	5556189	5556227	945	At1g16240	SYP51__SYP51 (SYNTAXIN OF PLANTS 51)
chr1	5559157	5559455	999	At1g16250	kelch repeat-containing F-box family protein
chr1	5756531	5756784	858	At1g16810	similar to CGI-144-like protein [Solanum lycopersicum] (GB:CAC81814.1); similar to Os02g0727500 [Oryza sativa (japonica cultivar-group)] (GB:NP_001047997.1); contains InterPro domain Protein of unknown function DUF1754, eukaryotic (InterPro:IPR013865)
chr1	5763586	5764008	999	At1g16840	similar to unknown protein [Arabidopsis thaliana] (TAIR:AT1G78890.1); similar to hypothetical protein OsI_027317 [Oryza sativa (indica cultivar-group)] (GB:EAZ06085.1)
chr1	5860333	5860585	999	At1g17145	protein binding / zinc ion binding
chr1	5862512	5862619	947	At1g17145	protein binding / zinc ion binding
chr1	5868079	5868306	969	At1g17160	pfkB-type carbohydrate kinase family protein
chr1	5868856	5869006	849	At1g17160	pfkB-type carbohydrate kinase family protein
chr1	5969066	5969167	947	At1g17410	nucleoside diphosphate kinase family protein
chr1	5987676	5987686	990	At1g17440	EER4_TAF12b__EER4/TAF12B (TBP-ASSOCIATED FACTOR 12B); transcription initiation factor
chr1	6027663	6027886	904	At1g17530	ATTIM23-1__ATTIM23-1 (TRANSLOCASE OF INNER MITOCHONDRIAL MEMBRANE 23); P-P-bond-hydrolysis-driven protein transmembrane transporter
chr1	6028188	6028383	999	At1g17530	ATTIM23-1__ATTIM23-1 (TRANSLOCASE OF INNER MITOCHONDRIAL MEMBRANE 23); P-P-bond-hydrolysis-driven protein transmembrane transporter
chr1	6253688	6253793	867	At1g18160	protein kinase family protein
chr1	6283990	6284207	969	At1g18270	ketose-bisphosphate aldolase class-II family protein
chr1	6284320	6284466	983	At1g18270	ketose-bisphosphate aldolase class-II family protein
chr1	6285418	6285530	953	At1g18270	ketose-bisphosphate aldolase class-II family protein
chr1	6286290	6286475	998	At1g18270	ketose-bisphosphate aldolase class-II family protein
chr1	6286806	6286879	851	At1g18270	ketose-bisphosphate aldolase class-II family protein
chr1	6287418	6287489	990	At1g18270	ketose-bisphosphate aldolase class-II family protein
chr1	6287922	6288095	997	At1g18270	ketose-bisphosphate aldolase class-II family protein
chr1	6293646	6293720	815	At1g18270	ketose-bisphosphate aldolase class-II family protein
chr1	6305873	6306758	999	At1g18330	EPR1__EPR1 (EARLY-PHYTOCHROME-RESPONSIVE1)
chr1	6356185	6356433	999	At1g18470	zinc finger (C3HC4-type RING finger) family protein
chr1	6357406	6357551	976	At1g18470	zinc finger (C3HC4-type RING finger) family protein
chr1	6357747	6357896	947	At1g18470	zinc finger (C3HC4-type RING finger) family protein
chr1	6411391	6411540	966	At1g18620	similar to unknown protein [Arabidopsis thaliana] (TAIR:AT1G74160.1); similar to unnamed protein product [Vitis vinifera] (GB:CAO49165.1)
chr1	6411650	6411891	996	At1g18620	similar to unknown protein [Arabidopsis thaliana] (TAIR:AT1G74160.1); similar to unnamed protein product [Vitis vinifera] (GB:CAO49165.1)
chr1	6411963	6412345	995	At1g18620	similar to unknown protein [Arabidopsis thaliana] (TAIR:AT1G74160.1); similar to unnamed protein product [Vitis vinifera] (GB:CAO49165.1)
chr1	6412420	6412818	999	At1g18620	similar to unknown protein [Arabidopsis thaliana] (TAIR:AT1G74160.1); similar to unnamed protein product [Vitis vinifera] (GB:CAO49165.1)
chr1	6412889	6413077	999	At1g18620	similar to unknown protein [Arabidopsis thaliana] (TAIR:AT1G74160.1); similar to unnamed protein product [Vitis vinifera] (GB:CAO49165.1)
chr1	6413224	6413836	999	At1g18620	similar to unknown protein [Arabidopsis thaliana] (TAIR:AT1G74160.1); similar to unnamed protein product [Vitis vinifera] (GB:CAO49165.1)
chr1	6414089	6414308	999	At1g18620	similar to unknown protein [Arabidopsis thaliana] (TAIR:AT1G74160.1); similar to unnamed protein product [Vitis vinifera] (GB:CAO49165.1)
chr1	6452424	6452783	991	At1g18710	AtMYB47__AtMYB47 (myb domain protein 47); DNA binding / transcription factor
chr1	6475285	6475579	973	At1g18770=p800=int=At1g18780=utr3	intergenic
chr1	6475658	6475797	997	At1g18770=p800=int=At1g18780=utr3	intergenic
chr1	6543364	6543404	832	At1g18930	pseudogene, hypothetical protein
chr1	6602829	6603057	828	At1g19110	inter-alpha-trypsin inhibitor heavy chain-related
chr1	6603779	6603982	999	At1g19110	inter-alpha-trypsin inhibitor heavy chain-related
chr1	6605634	6605779	934	At1g19110	inter-alpha-trypsin inhibitor heavy chain-related
chr1	6676347	6677012	998	At1g19310	zinc finger (C3HC4-type RING finger) family protein
chr1	6692844	6693096	966	At1g19370	similar to unknown protein [Arabidopsis thaliana] (TAIR:AT1G75140.1); similar to unnamed protein product [Vitis vinifera] (GB:CAO61180.1); contains InterPro domain WD40 repeat-like (InterPro:IPR011046)
chr1	6693459	6693562	983	At1g19370	similar to unknown protein [Arabidopsis thaliana] (TAIR:AT1G75140.1); similar to unnamed protein product [Vitis vinifera] (GB:CAO61180.1); contains InterPro domain WD40 repeat-like (InterPro:IPR011046)
chr1	6693809	6694355	977	At1g19370	similar to unknown protein [Arabidopsis thaliana] (TAIR:AT1G75140.1); similar to unnamed protein product [Vitis vinifera] (GB:CAO61180.1); contains InterPro domain WD40 repeat-like (InterPro:IPR011046)
chr1	6704185	6704197	955	At1g19394	unknown protein
chr1	6709153	6709193	832	At1g19394	unknown protein
chr1	6709793	6709865	973	At1g19394	unknown protein
chr1	6710148	6710294	906	At1g19394	unknown protein
chr1	6712076	6712405	999	At1g19400	unknown protein
chr1	6712979	6713566	999	At1g19400	unknown protein
chr1	6713642	6713756	994	At1g19400	unknown protein
chr1	6713828	6714309	997	At1g19400	unknown protein
chr1	6764456	6764967	999	At1g19530	similar to unnamed protein product [Vitis vinifera] (GB:CAO61141.1)
chr1	6766401	6766644	999	At1g19540	isoflavone reductase, putative
chr1	6766785	6766854	969	At1g19540	isoflavone reductase, putative
chr1	6767082	6767356	999	At1g19540	isoflavone reductase, putative
chr1	6780957	6780990	852	At1g19600	pfkB-type carbohydrate kinase family protein
chr1	6799949	6800221	999	At1g19660	wound-responsive family protein
chr1	6800736	6800805	999	At1g19660	wound-responsive family protein
chr1	6801683	6801834	999	At1g19660	wound-responsive family protein
chr1	6801946	6802233	999	At1g19660	wound-responsive family protein
chr1	6802510	6802623	911	At1g19660	wound-responsive family protein
chr1	6805792	6806226	998	At1g19680	protein binding / zinc ion binding
chr1	6806882	6807315	999	At1g19680	protein binding / zinc ion binding
chr1	6807388	6807535	964	At1g19680	protein binding / zinc ion binding
chr1	6860192	6860208	981	At1g19835	similar to unknown protein [Arabidopsis thaliana] (TAIR:AT1G47900.1); similar to unnamed protein product [Vitis vinifera] (GB:CAO48232.1); similar to hypothetical protein OsI_010472 [Oryza sativa (indica cultivar-group)] (GB:EAY89239.1); similar to hypothetical protein [Vitis vinifera] (GB:CAN60525.1); contains InterPro domain Protein of unknown function DUF869, plant (InterPro:IPR008587)
chr1	6898547	6898571	976	At1g19870	IQD32__IQD32 (IQ-domain 32); calmodulin binding
chr1	6937966	6939020	999	At1g20010	TUB5__TUB5 (tubulin beta-5 chain)
chr1	6940072	6940535	999	At1g20010	TUB5__TUB5 (tubulin beta-5 chain)
chr1	6942805	6943055	906	At1g20020	ATLFNR2__ATLFNR2 (LEAF FNR 2); poly(U) binding
chr1	6944788	6944860	831	At1g20020	ATLFNR2__ATLFNR2 (LEAF FNR 2); poly(U) binding
chr1	6998703	6998936	976	At1g20190	ATEXPA11_ATEXP11_ATHEXP ALPHA 1.14_EXP11__ATEXPA11 (ARABIDOPSIS THALIANA EXPANSIN A11)
chr1	7083328	7083505	950	At1g20430	similar to unknown [Populus trichocarpa] (GB:ABK94921.1)
chr1	7099598	7099671	832	At1g20490	AMP-dependent synthetase and ligase family protein
chr1	7143081	7143221	931	At1g20620	CAT3_SEN2__CAT3 (CATALASE 3); catalase
chr1	7144468	7145607	999	At1g20620	CAT3_SEN2__CAT3 (CATALASE 3); catalase
chr1	7145886	7146214	857	At1g20620	CAT3_SEN2__CAT3 (CATALASE 3); catalase
chr1	7147804	7148023	999	At1g20630	CAT1__CAT1 (CATALASE 1); catalase
chr1	7148237	7148950	999	At1g20630	CAT1__CAT1 (CATALASE 1); catalase
chr1	7149464	7149709	997	At1g20630	CAT1__CAT1 (CATALASE 1); catalase
chr1	7158402	7158551	990	At1g20650	protein kinase
chr1	7158897	7159079	999	At1g20650	protein kinase
chr1	7159289	7159390	998	At1g20650	protein kinase
chr1	7159770	7160339	999	At1g20650	protein kinase
chr1	7177401	7177475	998	At1g20693	HMGB2_HMG BETA 1_NFD02_NFD2__HMGB2 (HIGH MOBILITY GROUP B 2)
chr1	7177959	7178108	858	At1g20693	HMGB2_HMG BETA 1_NFD02_NFD2__HMGB2 (HIGH MOBILITY GROUP B 2)
chr1	7178214	7178651	999	At1g20693	HMGB2_HMG BETA 1_NFD02_NFD2__HMGB2 (HIGH MOBILITY GROUP B 2)
chr1	7178498	7178651	968	At1g20693	HMGB2_HMG BETA 1_NFD02_NFD2__HMGB2 (HIGH MOBILITY GROUP B 2)
chr1	7179506	7179578	996	At1g20696	HMGB3_NFD03_NFD3__HMGB3 (HIGH MOBILITY GROUP B 3)
chr1	7181170	7181423	999	At1g20696	HMGB3_NFD03_NFD3__HMGB3 (HIGH MOBILITY GROUP B 3)
chr1	7244994	7245497	999	At1g20840	TMT1__TMT1 (TONOPLAST MONOSACCHARIDE TRANSPORTER1); carbohydrate transmembrane transporter/ nucleoside transmembrane transporter/ sugar:hydrogen ion symporter
chr1	7245646	7247405	999	At1g20840	TMT1__TMT1 (TONOPLAST MONOSACCHARIDE TRANSPORTER1); carbohydrate transmembrane transporter/ nucleoside transmembrane transporter/ sugar:hydrogen ion symporter
chr1	7247581	7247612	804	At1g20840	TMT1__TMT1 (TONOPLAST MONOSACCHARIDE TRANSPORTER1); carbohydrate transmembrane transporter/ nucleoside transmembrane transporter/ sugar:hydrogen ion symporter
chr1	7262164	7262495	900	At1g20880	RNA recognition motif (RRM)-containing protein
chr1	7262876	7263126	999	At1g20880	RNA recognition motif (RRM)-containing protein
chr1	7264619	7265074	999	At1g20880	RNA recognition motif (RRM)-containing protein
chr1	7338261	7338544	999	At1g21000	zinc-binding family protein
chr1	7338784	7339004	999	At1g21000	zinc-binding family protein
chr1	7367258	7367530	859	At1g21050	similar to unknown protein [Arabidopsis thaliana] (TAIR:AT1G76610.1); similar to hypothetical protein [Vitis vinifera] (GB:CAN67637.1); contains InterPro domain Protein of unknown function DUF617, plant (InterPro:IPR006460)
chr1	7386867	7387725	999	At1g21100	O-methyltransferase, putative
chr1	7387132	7387236	936	At1g21100	O-methyltransferase, putative
chr1	7387853	7387925	993	At1g21100	O-methyltransferase, putative
chr1	7388037	7388150	920	At1g21100	O-methyltransferase, putative
chr1	7388218	7388358	950	At1g21100	O-methyltransferase, putative
chr1	7390086	7390155	953	At1g21100	O-methyltransferase, putative
chr1	7390230	7390286	999	At1g21110	O-methyltransferase, putative
chr1	7390507	7390699	999	At1g21110	O-methyltransferase, putative
chr1	7391001	7391110	975	At1g21110	O-methyltransferase, putative
chr1	7395242	7395378	977	At1g21120	O-methyltransferase, putative
chr1	7395451	7395453	895	At1g21120	O-methyltransferase, putative
chr1	7395737	7395920	999	At1g21120	O-methyltransferase, putative
chr1	7396200	7396474	999	At1g21120	O-methyltransferase, putative
chr1	7398964	7399217	999	At1g21130	O-methyltransferase, putative
chr1	7399290	7399418	999	At1g21130	O-methyltransferase, putative
chr1	7399342	7399418	854	At1g21130	O-methyltransferase, putative
chr1	7399571	7399864	999	At1g21130	O-methyltransferase, putative
chr1	7400100	7400426	999	At1g21130	O-methyltransferase, putative
chr1	7493479	7493740	999	At1g21400	2-oxoisovalerate dehydrogenase, putative / 3-methyl-2-oxobutanoate dehydrogenase, putative / branched-chain alpha-keto acid dehydrogenase E1 alpha subunit, putative
chr1	7494431	7494534	989	At1g21400	2-oxoisovalerate dehydrogenase, putative / 3-methyl-2-oxobutanoate dehydrogenase, putative / branched-chain alpha-keto acid dehydrogenase E1 alpha subunit, putative
chr1	7494671	7494812	999	At1g21400	2-oxoisovalerate dehydrogenase, putative / 3-methyl-2-oxobutanoate dehydrogenase, putative / branched-chain alpha-keto acid dehydrogenase E1 alpha subunit, putative
chr1	7494923	7495033	999	At1g21400	2-oxoisovalerate dehydrogenase, putative / 3-methyl-2-oxobutanoate dehydrogenase, putative / branched-chain alpha-keto acid dehydrogenase E1 alpha subunit, putative
chr1	7495376	7495665	999	At1g21400	2-oxoisovalerate dehydrogenase, putative / 3-methyl-2-oxobutanoate dehydrogenase, putative / branched-chain alpha-keto acid dehydrogenase E1 alpha subunit, putative
chr1	7495816	7495952	999	At1g21400	2-oxoisovalerate dehydrogenase, putative / 3-methyl-2-oxobutanoate dehydrogenase, putative / branched-chain alpha-keto acid dehydrogenase E1 alpha subunit, putative
chr1	7496035	7496484	999	At1g21400	2-oxoisovalerate dehydrogenase, putative / 3-methyl-2-oxobutanoate dehydrogenase, putative / branched-chain alpha-keto acid dehydrogenase E1 alpha subunit, putative
chr1	7496067	7496220	989	At1g21400	2-oxoisovalerate dehydrogenase, putative / 3-methyl-2-oxobutanoate dehydrogenase, putative / branched-chain alpha-keto acid dehydrogenase E1 alpha subunit, putative
chr1	7573903	7574047	823	At1g21610	wound-responsive family protein
chr1	7576090	7576309	925	At1g21610	wound-responsive family protein
chr1	7577638	7577709	911	At1g21610	wound-responsive family protein
chr1	7578315	7578856	999	At1g21610	wound-responsive family protein
chr1	7610501	7610745	971	At1g21670	similar to unknown protein [Arabidopsis thaliana] (TAIR:AT1G21680.1); similar to hypothetical protein [Vitis vinifera] (GB:CAN73514.1); similar to unnamed protein product [Vitis vinifera] (GB:CAO61906.1); contains InterPro domain WD40-like Beta Propeller (InterPro:IPR011659); contains InterPro domain Six-bladed beta-propeller, TolB-like (InterPro:IPR011042)
chr1	7610826	7611474	999	At1g21670	similar to unknown protein [Arabidopsis thaliana] (TAIR:AT1G21680.1); similar to hypothetical protein [Vitis vinifera] (GB:CAN73514.1); similar to unnamed protein product [Vitis vinifera] (GB:CAO61906.1); contains InterPro domain WD40-like Beta Propeller (InterPro:IPR011659); contains InterPro domain Six-bladed beta-propeller, TolB-like (InterPro:IPR011042)
chr1	7611580	7612536	999	At1g21670	similar to unknown protein [Arabidopsis thaliana] (TAIR:AT1G21680.1); similar to hypothetical protein [Vitis vinifera] (GB:CAN73514.1); similar to unnamed protein product [Vitis vinifera] (GB:CAO61906.1); contains InterPro domain WD40-like Beta Propeller (InterPro:IPR011659); contains InterPro domain Six-bladed beta-propeller, TolB-like (InterPro:IPR011042)
chr1	7612962	7615286	999	At1g21680	similar to unknown protein [Arabidopsis thaliana] (TAIR:AT1G21670.1); similar to hypothetical protein [Vitis vinifera] (GB:CAN73514.1); similar to unnamed protein product [Vitis vinifera] (GB:CAO61906.1); similar to hypothetical protein OsJ_012725 [Oryza sativa (japonica cultivar-group)] (GB:EAZ29242.1); contains InterPro domain WD40-like Beta Propeller (InterPro:IPR011659); contains InterPro dom…
chr1	7651977	7652161	985	At1g21770	similar to unknown protein [Arabidopsis thaliana] (TAIR:AT1G77540.1); similar to unnamed protein product [Vitis vinifera] (GB:CAO61877.1); contains InterPro domain Acyl-CoA N-acyltransferase (InterPro:IPR016181)
chr1	7653339	7653528	836	At1g21780	BTB/POZ domain-containing protein
chr1	7653738	7653981	999	At1g21780	BTB/POZ domain-containing protein
chr1	7661395	7661684	999	At1g21830	similar to unnamed protein product [Vitis vinifera] (GB:CAO61865.1)
chr1	7662322	7662468	999	At1g21830	similar to unnamed protein product [Vitis vinifera] (GB:CAO61865.1)
chr1	7704701	7705129	999	At1g21920	MORN (Membrane Occupation and Recognition Nexus) repeat-containing protein /phosphatidylinositol-4-phosphate 5-kinase-related
chr1	7705200	7706073	999	At1g21920	MORN (Membrane Occupation and Recognition Nexus) repeat-containing protein /phosphatidylinositol-4-phosphate 5-kinase-related
chr1	7714055	7714308	999	At1g21930	similar to unknown protein [Arabidopsis thaliana] (TAIR:AT3G42150.3); similar to unknown protein [Arabidopsis thaliana] (TAIR:AT3G42150.1); similar to unknown protein [Arabidopsis thaliana] (TAIR:AT3G42150.2); similar to unnamed protein product [Vitis vinifera] (GB:CAO63361.1)
chr1	7859276	7859624	999	At1g22250	unknown protein
chr1	7898234	7898666	999	At1g22370	ATUGT85A5__ATUGT85A5 (UDP-GLUCOSYL TRANSFERASE 85A5); glucuronosyltransferase/ transferase, transferring glycosyl groups
chr1	7898740	7898994	999	At1g22370	ATUGT85A5__ATUGT85A5 (UDP-GLUCOSYL TRANSFERASE 85A5); glucuronosyltransferase/ transferase, transferring glycosyl groups
chr1	7898852	7898994	891	At1g22370	ATUGT85A5__ATUGT85A5 (UDP-GLUCOSYL TRANSFERASE 85A5); glucuronosyltransferase/ transferase, transferring glycosyl groups
chr1	7899353	7900032	999	At1g22370	ATUGT85A5__ATUGT85A5 (UDP-GLUCOSYL TRANSFERASE 85A5); glucuronosyltransferase/ transferase, transferring glycosyl groups
chr1	7899532	7899811	998	At1g22370	ATUGT85A5__ATUGT85A5 (UDP-GLUCOSYL TRANSFERASE 85A5); glucuronosyltransferase/ transferase, transferring glycosyl groups
chr1	7900065	7900167	997	At1g22370	ATUGT85A5__ATUGT85A5 (UDP-GLUCOSYL TRANSFERASE 85A5); glucuronosyltransferase/ transferase, transferring glycosyl groups
chr1	7940222	7940438	920	At1g22490	basic helix-loop-helix (bHLH) family protein
chr1	7949496	7950696	999	At1g22500	zinc finger (C3HC4-type RING finger) family protein
chr1	7955610	7955856	951	At1g22530	PATL2__PATL2; transporter
chr1	7956587	7957195	999	At1g22530	PATL2__PATL2; transporter
chr1	7965841	7966344	950	At1g22540	proton-dependent oligopeptide transport (POT) family protein
chr1	7976623	7976992	999	At1g22570	proton-dependent oligopeptide transport (POT) family protein
chr1	8032242	8032860	999	At1g22710	SUC2_SUT1__SUC2 (SUCROSE-PROTON SYMPORTER 2); carbohydrate transmembrane transporter/ sucrose transmembrane transporter/ sucrose:hydrogen symporter/ sugar:hydrogen ion symporter
chr1	8049734	8049842	999	At1g22740	AtRABG3b_RAB7__RAB7 (Ras-related protein 7); GTP binding
chr1	8049918	8050025	980	At1g22740	AtRABG3b_RAB7__RAB7 (Ras-related protein 7); GTP binding
chr1	8050145	8050249	999	At1g22740	AtRABG3b_RAB7__RAB7 (Ras-related protein 7); GTP binding
chr1	8050430	8050708	999	At1g22740	AtRABG3b_RAB7__RAB7 (Ras-related protein 7); GTP binding
chr1	8064947	8065157	999	At1g22770	GI_FB__GI (GIGANTEA); binding
chr1	8065234	8065565	999	At1g22770	GI_FB__GI (GIGANTEA); binding
chr1	8066213	8066281	876	At1g22770	GI_FB__GI (GIGANTEA); binding
chr1	8066664	8066770	984	At1g22770	GI_FB__GI (GIGANTEA); binding
chr1	8066916	8067456	999	At1g22770	GI_FB__GI (GIGANTEA); binding
chr1	8067529	8067734	998	At1g22770	GI_FB__GI (GIGANTEA); binding
chr1	8071286	8071400	840	At1g22790	similar to unknown protein [Arabidopsis thaliana] (TAIR:AT1G34010.1); similar to hypothetical protein OsJ_002345 [Oryza sativa (japonica cultivar-group)] (GB:EAZ12520.1)
chr1	8118735	8118914	983	At1g22930	T-complex protein 11
chr1	8150450	8150781	996	At1g23020	ATFRO3_FRO3__ATFRO3/FRO3 (FERRIC REDUCTION OXIDASE 3); ferric-chelate reductase
chr1	8151492	8151815	995	At1g23020	ATFRO3_FRO3__ATFRO3/FRO3 (FERRIC REDUCTION OXIDASE 3); ferric-chelate reductase
chr1	8168679	8169174	999	At1g23050	hydroxyproline-rich glycoprotein family protein
chr1	8182485	8183513	999	At1g23080	PIN7__PIN7 (PIN-FORMED 7)
chr1	8200404	8200542	943	At1g23130	Bet v I allergen family protein
chr1	8200723	8201085	999	At1g23130	Bet v I allergen family protein
chr1	8424373	8424439	986	At1g23840	similar to unknown protein [Arabidopsis thaliana] (TAIR:AT1G23830.1); similar to unnamed protein product [Vitis vinifera] (GB:CAO14801.1)
chr1	8424505	8424882	999	At1g23840	similar to unknown protein [Arabidopsis thaliana] (TAIR:AT1G23830.1); similar to unnamed protein product [Vitis vinifera] (GB:CAO14801.1)
chr1	8428702	8428946	882	At1g23860	RSZP21_SRZ-21_SRZ21__SRZ-21
chr1	8432964	8433479	999	At1g23870	ATTPS9_TPS9__ATTPS9 (Arabidopsis thaliana trehalose-phosphatase/synthase 9); transferase, transferring glycosyl groups / trehalose-phosphatase
chr1	8433881	8433957	945	At1g23870	ATTPS9_TPS9__ATTPS9 (Arabidopsis thaliana trehalose-phosphatase/synthase 9); transferase, transferring glycosyl groups / trehalose-phosphatase
chr1	8434147	8434296	899	At1g23870	ATTPS9_TPS9__ATTPS9 (Arabidopsis thaliana trehalose-phosphatase/synthase 9); transferase, transferring glycosyl groups / trehalose-phosphatase
chr1	8434366	8434627	997	At1g23870	ATTPS9_TPS9__ATTPS9 (Arabidopsis thaliana trehalose-phosphatase/synthase 9); transferase, transferring glycosyl groups / trehalose-phosphatase
chr1	8434807	8434987	999	At1g23870	ATTPS9_TPS9__ATTPS9 (Arabidopsis thaliana trehalose-phosphatase/synthase 9); transferase, transferring glycosyl groups / trehalose-phosphatase
chr1	8435133	8435502	999	At1g23870	ATTPS9_TPS9__ATTPS9 (Arabidopsis thaliana trehalose-phosphatase/synthase 9); transferase, transferring glycosyl groups / trehalose-phosphatase
chr1	8461354	8461487	984	At1g23930	unknown protein
chr1	8478434	8478887	999	At1g23960	similar to unknown protein [Arabidopsis thaliana] (TAIR:AT1G23970.1); contains InterPro domain Protein of unknown function DUF626, Arabidopsis thaliana (InterPro:IPR006462)
chr1	8479382	8479528	992	At1g23960	similar to unknown protein [Arabidopsis thaliana] (TAIR:AT1G23970.1); contains InterPro domain Protein of unknown function DUF626, Arabidopsis thaliana (InterPro:IPR006462)
chr1	8479668	8479777	996	At1g23960	similar to unknown protein [Arabidopsis thaliana] (TAIR:AT1G23970.1); contains InterPro domain Protein of unknown function DUF626, Arabidopsis thaliana (InterPro:IPR006462)
chr1	8553445	8553739	999	At1g24160	unknown protein
chr1	8554352	8554602	967	At1g24160	unknown protein
chr1	8555073	8555645	999	At1g24160	unknown protein
chr1	8655277	8655318	911	At1g24400=p800=int=At1g24420=p800	intergenic
chr1	8662880	8663193	998	At1g24440	protein binding / zinc ion binding
chr1	8663344	8663844	999	At1g24440	protein binding / zinc ion binding
chr1	8705499	8705721	990	At1g24560	unknown protein
chr1	8767839	8768152	995	At1g24793	UDP-3-O-[3-hydroxymyristoyl] N-acetylglucosamine deacetylase
chr1	8769164	8769301	995	At1g24793	UDP-3-O-[3-hydroxymyristoyl] N-acetylglucosamine deacetylase
chr1	8775967	8776120	998	At1g24822	similar to unknown protein [Arabidopsis thaliana] (TAIR:AT1G25097.1)
chr1	8777062	8777504	993	At1g24822	similar to unknown protein [Arabidopsis thaliana] (TAIR:AT1G25097.1)
chr1	8782219	8782532	995	At1g24880	UDP-3-O-[3-hydroxymyristoyl] N-acetylglucosamine deacetylase
chr1	8783543	8783680	995	At1g24880	UDP-3-O-[3-hydroxymyristoyl] N-acetylglucosamine deacetylase
chr1	8798495	8798648	998	At1g24996	similar to unknown protein [Arabidopsis thaliana] (TAIR:AT1G25097.1); similar to unknown protein [Arabidopsis thaliana] (TAIR:AT1G24822.1)
chr1	8799590	8800032	993	At1g24996	similar to unknown protein [Arabidopsis thaliana] (TAIR:AT1G25097.1); similar to unknown protein [Arabidopsis thaliana] (TAIR:AT1G24822.1)
chr1	8804747	8805060	995	At1g25054	Identical to UDP-3-O-[3-hydroxymyristoyl] N-acetylglucosamine deacetylase precursor [Arabidopsis Thaliana] (GB:Q9FXK7); similar to unknown protein [Arabidopsis thaliana] (TAIR:AT1G25210.2); similar to unnamed protein product [Vitis vinifera] (GB:CAO42360.1); contains InterPro domain UDP-3-O-acyl N-acetylglucosamine deacetylase; (InterPro:IPR004463); contains InterPro domain UDP-3-O-acyl N-acetylg…
chr1	8806072	8806209	995	At1g25054	Identical to UDP-3-O-[3-hydroxymyristoyl] N-acetylglucosamine deacetylase precursor [Arabidopsis Thaliana] (GB:Q9FXK7); similar to unknown protein [Arabidopsis thaliana] (TAIR:AT1G25210.2); similar to unnamed protein product [Vitis vinifera] (GB:CAO42360.1); contains InterPro domain UDP-3-O-acyl N-acetylglucosamine deacetylase; (InterPro:IPR004463); contains InterPro domain UDP-3-O-acyl N-acetylg…
chr1	8812873	8813026	998	At1g25097	similar to unknown protein [Arabidopsis thaliana] (TAIR:AT1G24822.1)
chr1	8813968	8814410	993	At1g25097	similar to unknown protein [Arabidopsis thaliana] (TAIR:AT1G24822.1)
chr1	8819125	8819438	995	At1g25141	UDP-3-0-acyl N-acetylglucosamine deacetylase family protein / F-box protein-related
chr1	8820450	8820587	995	At1g25141	UDP-3-0-acyl N-acetylglucosamine deacetylase family protein / F-box protein-related
chr1	8827251	8827404	998	At1g25170	unknown protein
chr1	8828346	8828788	993	At1g25170	unknown protein
chr1	8833503	8833816	995	At1g25210	Identical to UDP-3-O-[3-hydroxymyristoyl] N-acetylglucosamine deacetylase precursor [Arabidopsis Thaliana] (GB:Q9FXK7); similar to unknown protein [Arabidopsis thaliana] (TAIR:AT1G25054.2); similar to unnamed protein product [Vitis vinifera] (GB:CAO42360.1); contains InterPro domain UDP-3-O-acyl N-acetylglucosamine deacetylase; (InterPro:IPR004463); contains InterPro domain UDP-3-O-acyl N-acetylg…
chr1	8834828	8834965	995	At1g25210	Identical to UDP-3-O-[3-hydroxymyristoyl] N-acetylglucosamine deacetylase precursor [Arabidopsis Thaliana] (GB:Q9FXK7); similar to unknown protein [Arabidopsis thaliana] (TAIR:AT1G25054.2); similar to unnamed protein product [Vitis vinifera] (GB:CAO42360.1); contains InterPro domain UDP-3-O-acyl N-acetylglucosamine deacetylase; (InterPro:IPR004463); contains InterPro domain UDP-3-O-acyl N-acetylg…
chr1	8840463	8840650	999	At1g25230	purple acid phosphatase family protein
chr1	8841171	8841277	992	At1g25230	purple acid phosphatase family protein
chr1	8841389	8841495	980	At1g25230	purple acid phosphatase family protein
chr1	8842089	8842261	930	At1g25230	purple acid phosphatase family protein
chr1	8860709	8860879	999	At1g25275	similar to unnamed protein product [Vitis vinifera] (GB:CAO43403.1)
chr1	8934486	8935412	999	At1g25440	zinc finger (B-box type) family protein
chr1	9144039	9144234	949	At1g26440	ATUPS5__ATUPS5 (ARABIDOPSIS THALIANA UREIDE PERMEASE 5)
chr1	9144375	9144686	999	At1g26440	ATUPS5__ATUPS5 (ARABIDOPSIS THALIANA UREIDE PERMEASE 5)
chr1	9176728	9176764	804	At1g26558	Unknown gene product other RNA product other RNA
chr1	9185173	9185722	999	At1g26580	similar to myb family transcription factor / ELM2 domain-containing protein [Arabidopsis thaliana] (TAIR:AT2G03470.1); similar to hypothetical protein [Vitis vinifera] (GB:CAN60165.1)
chr1	9185872	9187353	999	At1g26580	similar to myb family transcription factor / ELM2 domain-containing protein [Arabidopsis thaliana] (TAIR:AT2G03470.1); similar to hypothetical protein [Vitis vinifera] (GB:CAN60165.1)
chr1	9207110	9207264	987	At1g26630	FBR12__FBR12 (FUMONISIN B1-RESISTANT12)
chr1	9214139	9214232	929	At1g26665	similar to RNA polymerase II mediator complex protein-related [Arabidopsis thaliana] (TAIR:AT5G41910.1); similar to unnamed protein product [Vitis vinifera] (GB:CAO62915.1); contains domain PTHR13345:SF2 (PTHR13345:SF2); contains domain PD331788 (PD331788); contains domain PTHR13345 (PTHR13345)
chr1	9214499	9214858	999	At1g26665	similar to RNA polymerase II mediator complex protein-related [Arabidopsis thaliana] (TAIR:AT5G41910.1); similar to unnamed protein product [Vitis vinifera] (GB:CAO62915.1); contains domain PTHR13345:SF2 (PTHR13345:SF2); contains domain PD331788 (PD331788); contains domain PTHR13345 (PTHR13345)
chr1	9214977	9215050	935	At1g26665	similar to RNA polymerase II mediator complex protein-related [Arabidopsis thaliana] (TAIR:AT5G41910.1); similar to unnamed protein product [Vitis vinifera] (GB:CAO62915.1); contains domain PTHR13345:SF2 (PTHR13345:SF2); contains domain PD331788 (PD331788); contains domain PTHR13345 (PTHR13345)
chr1	9215187	9215225	868	At1g26665	similar to RNA polymerase II mediator complex protein-related [Arabidopsis thaliana] (TAIR:AT5G41910.1); similar to unnamed protein product [Vitis vinifera] (GB:CAO62915.1); contains domain PTHR13345:SF2 (PTHR13345:SF2); contains domain PD331788 (PD331788); contains domain PTHR13345 (PTHR13345)
chr1	9215225	9215482	979	At1g26665	similar to RNA polymerase II mediator complex protein-related [Arabidopsis thaliana] (TAIR:AT5G41910.1); similar to unnamed protein product [Vitis vinifera] (GB:CAO62915.1); contains domain PTHR13345:SF2 (PTHR13345:SF2); contains domain PD331788 (PD331788); contains domain PTHR13345 (PTHR13345)
chr1	9215482	9215520	896	At1g26665	similar to RNA polymerase II mediator complex protein-related [Arabidopsis thaliana] (TAIR:AT5G41910.1); similar to unnamed protein product [Vitis vinifera] (GB:CAO62915.1); contains domain PTHR13345:SF2 (PTHR13345:SF2); contains domain PD331788 (PD331788); contains domain PTHR13345 (PTHR13345)
chr1	9217029	9217138	884	At1g26670	VTI12_VTI1B__ATVTI12/VTI12/VTI1B (VESICAL TRANSPORT V-SNARE 12); SNARE binding / receptor/ soluble NSF attachment protein
chr1	9285490	9286230	999	At1g26800	zinc finger (C3HC4-type RING finger) family protein
chr1	9329569	9329783	860	At1g26920	similar to unknown protein [Arabidopsis thaliana] (TAIR:AT1G69760.1); similar to unnamed protein product [Vitis vinifera] (GB:CAO48418.1)
chr1	9329916	9330089	979	At1g26920	similar to unknown protein [Arabidopsis thaliana] (TAIR:AT1G69760.1); similar to unnamed protein product [Vitis vinifera] (GB:CAO48418.1)
chr1	9352283	9352565	994	At1g26945	transcription regulator
chr1	9378506	9378616	959	At1g27020	unknown protein
chr1	9379345	9379520	999	At1g27020	unknown protein
chr1	9379651	9379968	999	At1g27020	unknown protein
chr1	9380122	9380232	999	At1g27020	unknown protein
chr1	9380349	9380421	996	At1g27020	unknown protein
chr1	9380590	9380623	874	At1g27020	unknown protein
chr1	9403904	9404353	998	At1g27090	glycine-rich protein
chr1	9410467	9410693	925	At1g27100	similar to unknown protein [Arabidopsis thaliana] (TAIR:AT1G69900.1); similar to hypothetical protein [Vitis vinifera] (GB:CAN62089.1); contains InterPro domain Protein of unknown function DUF569 (InterPro:IPR007679); contains InterPro domain Actin-crosslinking proteins (InterPro:IPR008999)
chr1	9429035	9429216	980	At1g27150	binding
chr1	9481584	9481805	999	At1g27290	similar to unknown [Populus trichocarpa] (GB:ABK95086.1)
chr1	9483883	9484175	980	At1g27300	similar to unnamed protein product [Vitis vinifera] (GB:CAO66149.1)
chr1	9554888	9555000	820	At1g27510	similar to EX1 (EXECUTER1) [Arabidopsis thaliana] (TAIR:AT4G33630.1); similar to EX1 (EXECUTER1) [Arabidopsis thaliana] (TAIR:AT4G33630.2); similar to unnamed protein product [Vitis vinifera] (GB:CAO64344.1)
chr1	9556286	9556432	928	At1g27510	similar to EX1 (EXECUTER1) [Arabidopsis thaliana] (TAIR:AT4G33630.1); similar to EX1 (EXECUTER1) [Arabidopsis thaliana] (TAIR:AT4G33630.2); similar to unnamed protein product [Vitis vinifera] (GB:CAO64344.1)
chr1	9558046	9558293	999	At1g27510	similar to EX1 (EXECUTER1) [Arabidopsis thaliana] (TAIR:AT4G33630.1); similar to EX1 (EXECUTER1) [Arabidopsis thaliana] (TAIR:AT4G33630.2); similar to unnamed protein product [Vitis vinifera] (GB:CAO64344.1)
chr1	9560225	9560542	999	At1g27520	glycoside hydrolase family 47 protein
chr1	9561855	9562064	978	At1g27520	glycoside hydrolase family 47 protein
chr1	9594452	9594521	831	At1g27595=p800	intergenic
chr1	9611781	9612069	984	At1g27630	CYCT1;3__CYCT1;3; cyclin-dependent protein kinase
chr1	9612144	9612363	999	At1g27630	CYCT1;3__CYCT1;3; cyclin-dependent protein kinase
chr1	9612938	9613262	913	At1g27630	CYCT1;3__CYCT1;3; cyclin-dependent protein kinase
chr1	9613866	9613971	976	At1g27630	CYCT1;3__CYCT1;3; cyclin-dependent protein kinase
chr1	9614045	9614223	999	At1g27630	CYCT1;3__CYCT1;3; cyclin-dependent protein kinase
chr1	9615152	9615627	999	At1g27650	ATU2AF35A__ATU2AF35A
chr1	9628254	9628380	932	At1g27670	unknown protein
chr1	9775517	9775787	997	At1g28050	zinc finger (B-box type) family protein
chr1	9777036	9777725	999	At1g28050	zinc finger (B-box type) family protein
chr1	9783722	9783827	964	At1g28070	protein binding
chr1	9833645	9833871	888	At1g28140	similar to unnamed protein product [Vitis vinifera] (GB:CAO68697.1)
chr1	9834940	9835259	999	At1g28150	Identical to UPF0426 protein At1g28150, chloroplast precursor [Arabidopsis Thaliana] (GB:Q9FZ89;GB:Q8LET5); similar to unknown [Populus trichocarpa] (GB:ABK94413.1)
chr1	9835584	9835659	858	At1g28150	Identical to UPF0426 protein At1g28150, chloroplast precursor [Arabidopsis Thaliana] (GB:Q9FZ89;GB:Q8LET5); similar to unknown [Populus trichocarpa] (GB:ABK94413.1)
chr1	9835766	9835842	905	At1g28150	Identical to UPF0426 protein At1g28150, chloroplast precursor [Arabidopsis Thaliana] (GB:Q9FZ89;GB:Q8LET5); similar to unknown [Populus trichocarpa] (GB:ABK94413.1)
chr1	9850227	9850372	836	At1g28200	FIP1__FIP1 (FH INTERACTING PROTEIN 1)
chr1	9851240	9851416	950	At1g28200	FIP1__FIP1 (FH INTERACTING PROTEIN 1)
chr1	9875659	9876981	999	At1g28260	binding
chr1	9877169	9877427	997	At1g28260	binding
chr1	9877722	9878573	999	At1g28260	binding
chr1	9878785	9879169	999	At1g28260	binding
chr1	9920507	9920768	997	At1g28320	DEG15__DEG15; endopeptidase
chr1	9921625	9922249	999	At1g28320	DEG15__DEG15; endopeptidase
chr1	9933849	9934955	999	At1g28330	DRM1__DRM1 (DORMANCY-ASSOCIATED PROTEIN 1)
chr1	9935150	9935285	996	At1g28330	DRM1__DRM1 (DORMANCY-ASSOCIATED PROTEIN 1)
chr1	10109902	10110155	933	At1g28960	ATNUDT15__ATNUDT15 (ARABIDOPSIS THALIANA NUDIX HYDROLASE HOMOLOG 15); hydrolase
chr1	10111317	10111509	800	At1g28960	ATNUDT15__ATNUDT15 (ARABIDOPSIS THALIANA NUDIX HYDROLASE HOMOLOG 15); hydrolase
chr1	10225265	10225895	999	At1g29260	PEX7__PEX7 (peroxin 7)
chr1	10269215	10269462	879	At1g29350	similar to kinase-related [Arabidopsis thaliana] (TAIR:AT1G29370.1); similar to unnamed protein product [Vitis vinifera] (GB:CAO66902.1); contains InterPro domain Protein of unknown function DUF1296 (InterPro:IPR009719)
chr1	10274219	10275022	999	At1g29355	unknown protein
chr1	10287606	10287833	960	At1g29390	COR314-TM2__COR314-TM2 (cold regulated 314 thylakoid membrane 2)
chr1	10288160	10288446	999	At1g29395	COR414-TM1__COR414-TM1 (cold regulated 414 thylakoid membrane 1)
chr1	10288596	10288750	999	At1g29395	COR414-TM1__COR414-TM1 (cold regulated 414 thylakoid membrane 1)
chr1	10288931	10288966	876	At1g29395	COR414-TM1__COR414-TM1 (cold regulated 414 thylakoid membrane 1)
chr1	10289189	10289578	999	At1g29395	COR414-TM1__COR414-TM1 (cold regulated 414 thylakoid membrane 1)
chr1	10290013	10290393	987	At1g29400	AML5__AML5 (ARABIDOPSIS MEI2-LIKE PROTEIN 5); RNA binding
chr1	10290582	10290725	975	At1g29400	AML5__AML5 (ARABIDOPSIS MEI2-LIKE PROTEIN 5); RNA binding
chr1	10291350	10292034	999	At1g29400	AML5__AML5 (ARABIDOPSIS MEI2-LIKE PROTEIN 5); RNA binding
chr1	10423632	10424136	996	At1g29760	similar to unknown protein [Arabidopsis thaliana] (TAIR:AT2G34380.1); similar to unnamed protein product [Vitis vinifera] (GB:CAO48004.1); contains domain BERNARDINELLI-SEIP CONGENITAL LIPODYSTROPHY 2 HOMOLOG (BSCL2 PROTEIN) (PTHR21212)
chr1	10472527	10472837	913	At1g29910	CAB3_AB180_LHCB1.2__CAB3 (CHLOROPHYLL A/B BINDING PROTEIN 3); chlorophyll binding
chr1	10499741	10499959	984	At1g29970	RPL18AA__RPL18AA (60S RIBOSOMAL PROTEIN L18A-1); structural constituent of ribosome
chr1	10500098	10500169	964	At1g29970	RPL18AA__RPL18AA (60S RIBOSOMAL PROTEIN L18A-1); structural constituent of ribosome
chr1	10501137	10501429	999	At1g29970	RPL18AA__RPL18AA (60S RIBOSOMAL PROTEIN L18A-1); structural constituent of ribosome
chr1	10626051	10626186	890	At1g30200	F-box family protein
chr1	10626855	10627034	996	At1g30200	F-box family protein
chr1	10647080	10647503	999	At1g30250	unknown protein
chr1	10715797	10716119	934	At1g30360	ERD4__ERD4 (EARLY-RESPONSIVE TO DEHYDRATION 4)
chr1	10717191	10717848	999	At1g30360	ERD4__ERD4 (EARLY-RESPONSIVE TO DEHYDRATION 4)
chr1	10718803	10718939	989	At1g30360	ERD4__ERD4 (EARLY-RESPONSIVE TO DEHYDRATION 4)
chr1	10898318	10898751	999	At1g30720	FAD-binding domain-containing protein
chr1	10898983	10899234	999	At1g30720	FAD-binding domain-containing protein
chr1	10899411	10899589	999	At1g30720	FAD-binding domain-containing protein
chr1	10944983	10945380	999	At1g30820	CTP synthase, putative / UTP--ammonia ligase, putative
chr1	11040603	11041165	999	At1g30970	SUF4__SUF4 (SUPPRESSOR OF FRIGIDA4)
chr1	11367431	11367431	827	At1g31740	beta-galactosidase, putative / lactase, putative
chr1	11437310	11437319	866	At1g31870	similar to hypothetical protein OsJ_025196 [Oryza sativa (japonica cultivar-group)] (GB:EAZ41713.1); similar to Os08g0178300 [Oryza sativa (japonica cultivar-group)] (GB:NP_001061128.1)
chr1	11454465	11454971	999	At1g31885=utr3=int=At1g31900=p800	oRNA
chr1	11472639	11472709	951	At1g31940=p800=int=At1g31950=p800	intergenic
chr1	11558897	11559158	987	At1g32130	similar to IWS1 C-terminus family protein [Arabidopsis thaliana] (TAIR:AT4G19000.1); similar to hypothetical protein [Vitis vinifera] (GB:CAN83660.1); contains InterPro domain IWS1, C-terminal (InterPro:IPR008654)
chr1	11615047	11615231	993	At1g32230	RCD1_ATP8_CEO__RCD1 (RADICAL-INDUCED CELL DEATH1)
chr1	11738799	11739187	999	At1g32460	unknown protein
chr1	11759547	11759690	968	At1g32530	zinc finger (C3HC4-type RING finger) family protein
chr1	11761246	11761452	804	At1g32530	zinc finger (C3HC4-type RING finger) family protein
chr1	11828269	11828444	999	At1g32700	zinc-binding family protein
chr1	11829250	11829456	990	At1g32700	zinc-binding family protein
chr1	11874932	11875159	988	At1g32790	CID11__CID11; RNA binding
chr1	11875854	11875931	900	At1g32790	CID11__CID11; RNA binding
chr1	11876752	11877106	999	At1g32790	CID11__CID11; RNA binding
chr1	11967817	11968192	996	At1g33050	similar to unknown protein [Arabidopsis thaliana] (TAIR:AT4G10470.1)
chr1	11968340	11968705	999	At1g33050	similar to unknown protein [Arabidopsis thaliana] (TAIR:AT4G10470.1)
chr1	11968918	11969241	999	At1g33050	similar to unknown protein [Arabidopsis thaliana] (TAIR:AT4G10470.1)
chr1	11969313	11970443	999	At1g33050	similar to unknown protein [Arabidopsis thaliana] (TAIR:AT4G10470.1)
chr1	11970666	11970918	999	At1g33050	similar to unknown protein [Arabidopsis thaliana] (TAIR:AT4G10470.1)
chr1	11972289	11972442	962	At1g33055	unknown protein
chr1	12074667	12074843	975	At1g33290	sporulation protein-related
chr1	12157205	12157523	961	At1g33520	MOS2__MOS2 (MODIFIER OF SNC1, 2); RNA binding / nucleic acid binding / protein binding
chr1	12208254	12208467	962	At1g33680	nucleic acid binding
chr1	12349455	12349742	986	At1g33970	avirulence-responsive protein, putative / avirulence induced gene protein, putative / AIG protein, putative
chr1	12350410	12350575	999	At1g33970	avirulence-responsive protein, putative / avirulence induced gene protein, putative / AIG protein, putative
chr1	12387239	12387430	832	At1g34040=utr3=int=At1g34047=utr3	intergenic
chr1	12463004	12463292	964	At1g34220	similar to unknown protein [Arabidopsis thaliana] (TAIR:AT4G35730.1); similar to hypothetical protein [Carica papaya] (GB:ABS32229.1); contains InterPro domain Protein of unknown function DUF292, eukaryotic (InterPro:IPR005061)
chr1	12505219	12505622	999	At1g34300	lectin protein kinase family protein
chr1	12513966	12514533	999	At1g34315	unknown protein
chr1	12551036	12551557	999	At1g34370	STOP1__STOP1 (SENSITIVE TO PROTON RHIZOTOXICITY 1); nucleic acid binding / zinc ion binding
chr1	12551663	12552614	999	At1g34370	STOP1__STOP1 (SENSITIVE TO PROTON RHIZOTOXICITY 1); nucleic acid binding / zinc ion binding
chr1	12743846	12743956	999	At1g34760	GRF11_GF14 OMICRON__GRF11 (General regulatory factor 11)
chr1	12744433	12744505	994	At1g34760	GRF11_GF14 OMICRON__GRF11 (General regulatory factor 11)
chr1	12744611	12744647	937	At1g34760	GRF11_GF14 OMICRON__GRF11 (General regulatory factor 11)
chr1	12744806	12744844	905	At1g34760	GRF11_GF14 OMICRON__GRF11 (General regulatory factor 11)
chr1	12749915	12750065	816	At1g34780	ATAPRL4__ATAPRL4 (APR-LIKE 4)
chr1	13026585	13026796	999	At1g35420	dienelactone hydrolase family protein
chr1	13026912	13027458	999	At1g35420	dienelactone hydrolase family protein
chr1	13079188	13079439	971	At1g35515	HOS10_MYB8__HOS10 (HIGH RESPONSE TO OSMOTIC STRESS 10); DNA binding
chr1	13145939	13146160	992	At1g35612	pseudogene of Ulp1 protease family protein
chr1	13146308	13146533	926	At1g35612	pseudogene of Ulp1 protease family protein
chr1	13282717	13283185	999	At1g35780=p800=int=At1g35790=utr3	oRNA
chr1	13470373	13470875	979	At1g36070	WD-40 repeat family protein
chr1	13571631	13571915	893	At1g36185=utr3=int=At1g36190=utr3	intergenic
chr1	14029153	14029329	857	At1g36980	similar to unnamed protein product [Vitis vinifera] (GB:CAO61796.1); contains InterPro domain Protein of unknown function UPF0220 (InterPro:IPR007919)
chr1	14251987	14251990	955	At1g37669	gypsy-like retrotransposon family (Athila)
chr1	14262301	14262304	901	At1g37735	gypsy-like retrotransposon family (Athila)
chr1	14317952	14317972	867	At1g38149	gypsy-like retrotransposon family (Athila)
chr1	15005569	15005659	961	At1g40089	gypsy-like retrotransposon family (Athila)
chr1	15084719	15084750	819	At1g40103=p800	intergenic
chr1	15085249	15085280	819	At1g40103=p800=int=At1g40105=p800	intergenic
chr1	15085781	15085815	913	At1g40103=p800=int=At1g40105=p800	intergenic
chr1	15086135	15086166	827	At1g40103=p800=int=At1g40105=p800	intergenic
chr1	15087373	15087404	819	At1g40103=p800=int=At1g40105=p800	intergenic
chr1	15087551	15087582	819	At1g40103=p800=int=At1g40105=p800	intergenic
chr1	15714857	15714860	940	At1g42050=p800	intergenic
chr1	15982006	15982161	891	At1g42550	PMI1__PMI1 (PLASTID MOVEMENT IMPAIRED1)
chr1	16175055	16175068	919	At1g43020=utr3=int=At1g43030=p800	intergenic
chr1	16230969	16231174	994	At1g43130	LCV2__LCV2 (LIKE COV 2)
chr1	16311360	16311645	999	At1g43245	unknown protein
chr1	16311852	16312033	900	At1g43245	unknown protein
chr1	16413958	16414210	948	At1g43580	similar to unnamed protein product [Vitis vinifera] (GB:CAO43621.1); contains domain PTHR21290 (PTHR21290)
chr1	16486850	16487361	999	At1g43700	VIP1__VIP1 (VIRE2-INTERACTING PROTEIN 1); transcription factor
chr1	16487488	16487597	999	At1g43700	VIP1__VIP1 (VIRE2-INTERACTING PROTEIN 1); transcription factor
chr1	16488019	16488710	999	At1g43700	VIP1__VIP1 (VIRE2-INTERACTING PROTEIN 1); transcription factor
chr1	16910129	16910304	996	At1g44770	similar to unknown protein [Arabidopsis thaliana] (TAIR:AT5G49710.3); similar to unknown protein [Arabidopsis thaliana] (TAIR:AT5G49710.1); similar to unnamed protein product [Vitis vinifera] (GB:CAO61851.1)
chr1	16911611	16911715	978	At1g44770	similar to unknown protein [Arabidopsis thaliana] (TAIR:AT5G49710.3); similar to unknown protein [Arabidopsis thaliana] (TAIR:AT5G49710.1); similar to unnamed protein product [Vitis vinifera] (GB:CAO61851.1)
chr1	17093289	17093633	999	At1g45165	unknown protein
chr1	17107333	17107436	918	At1g45190	similar to unknown protein [Arabidopsis thaliana] (TAIR:AT3G11990.1); contains InterPro domain Protein of unknown function DUF784, Arabidopsis thaliana (InterPro:IPR008502)
chr1	17202229	17202476	880	At1g45976	SBP1__SBP1 (S-RIBONUCLEASE BINDING PROTEIN 1); protein binding / zinc ion binding
chr1	17202554	17202775	998	At1g45976	SBP1__SBP1 (S-RIBONUCLEASE BINDING PROTEIN 1); protein binding / zinc ion binding
chr1	17202917	17203095	999	At1g45976	SBP1__SBP1 (S-RIBONUCLEASE BINDING PROTEIN 1); protein binding / zinc ion binding
chr1	17268102	17268274	916	At1g46768	RAP2.1__RAP2.1 (related to AP2 1); DNA binding / transcription factor
chr1	17268449	17268868	998	At1g46768	RAP2.1__RAP2.1 (related to AP2 1); DNA binding / transcription factor
chr1	17330714	17330965	955	At1g47270	AtTLP6__AtTLP6 (TUBBY LIKE PROTEIN 6); phosphoric diester hydrolase/ transcription factor
chr1	17346954	17347169	998	At1g47310	similar to hypothetical protein [Oryza sativa (japonica cultivar-group)] (GB:AAP50957.1)
chr1	17804110	17804214	875	At1g48210	serine/threonine protein kinase, putative
chr1	17805390	17805588	999	At1g48210	serine/threonine protein kinase, putative
chr1	17850778	17851010	999	At1g48300	similar to hypothetical protein [Vitis vinifera] (GB:CAN81152.1); contains InterPro domain Thioredoxin-like fold (InterPro:IPR012336)
chr1	17851287	17852109	999	At1g48300	similar to hypothetical protein [Vitis vinifera] (GB:CAN81152.1); contains InterPro domain Thioredoxin-like fold (InterPro:IPR012336)
chr1	17906385	17906528	958	At1g48430	dihydroxyacetone kinase family protein
chr1	17908463	17908742	947	At1g48430	dihydroxyacetone kinase family protein
chr1	17910329	17910435	896	At1g48430	dihydroxyacetone kinase family protein
chr1	17954374	17954480	961	At1g48550	vacuolar protein sorting-associated protein 26 family protein / VPS26 family protein
chr1	17955013	17955161	968	At1g48550	vacuolar protein sorting-associated protein 26 family protein / VPS26 family protein
chr1	17977496	17977669	999	At1g48620	HON5__HON5 (HIGH MOBILITY GROUP FAMILY A 5); DNA binding
chr1	18141831	18142608	999	At1g49030=utr3=int=At1g49040=utr3	intergenic
chr1	18178271	18178480	999	At1g49130	zinc ion binding
chr1	18178695	18178944	997	At1g49130	zinc ion binding
chr1	18179020	18179645	999	At1g49130	zinc ion binding
chr1	18187211	18187318	990	At1g49170	similar to unknown protein [Arabidopsis thaliana] (TAIR:AT5G63440.3); similar to unknown protein [Arabidopsis thaliana] (TAIR:AT5G63440.2); similar to hypothetical protein [Vitis vinifera] (GB:CAN83055.1); contains InterPro domain Protein of unknown function DUF167 (InterPro:IPR003746)
chr1	18213116	18213392	975	At1g49230	zinc finger (C3HC4-type RING finger) family protein
chr1	18220360	18220692	996	At1g49240	ACT8__ACT8 (ACTIN 8); structural constituent of cytoskeleton
chr1	18220912	18221374	999	At1g49240	ACT8__ACT8 (ACTIN 8); structural constituent of cytoskeleton
chr1	18318100	18318210	878	At1g49480	RTV1__RTV1 (RELATED TO VERNALIZATION1 1); DNA binding / transcription factor
chr1	18318458	18318642	890	At1g49480	RTV1__RTV1 (RELATED TO VERNALIZATION1 1); DNA binding / transcription factor
chr1	18325580	18325829	993	At1g49500	similar to unknown protein [Arabidopsis thaliana] (TAIR:AT3G19030.1)
chr1	18404359	18405029	999	At1g49720	ABF1__ABF1 (ABSCISIC ACID RESPONSIVE ELEMENT-BINDING FACTOR 1); DNA binding / transcription activator/ transcription factor
chr1	18405316	18405639	999	At1g49720	ABF1__ABF1 (ABSCISIC ACID RESPONSIVE ELEMENT-BINDING FACTOR 1); DNA binding / transcription activator/ transcription factor
chr1	18405945	18406190	999	At1g49720	ABF1__ABF1 (ABSCISIC ACID RESPONSIVE ELEMENT-BINDING FACTOR 1); DNA binding / transcription activator/ transcription factor
chr1	18506933	18507044	801	At1g49970	CLPR1_NCLPP5__CLPR1 (Clp protease proteolytic subunit 5); endopeptidase Clp
chr1	18507916	18508171	999	At1g49970	CLPR1_NCLPP5__CLPR1 (Clp protease proteolytic subunit 5); endopeptidase Clp
chr1	18631221	18631659	999	At1g50290	unknown protein
chr1	18706402	18707258	999	At1g50480	THFS__THFS (10-FORMYLTETRAHYDROFOLATE SYNTHETASE); ATP binding / formate-tetrahydrofolate ligase
chr1	18707476	18707658	820	At1g50480	THFS__THFS (10-FORMYLTETRAHYDROFOLATE SYNTHETASE); ATP binding / formate-tetrahydrofolate ligase
chr1	18708065	18708390	998	At1g50480	THFS__THFS (10-FORMYLTETRAHYDROFOLATE SYNTHETASE); ATP binding / formate-tetrahydrofolate ligase
chr1	18729913	18730277	999	At1g50570	C2 domain-containing protein
chr1	18730418	18731208	999	At1g50570	C2 domain-containing protein
chr1	18989356	18989827	999	At1g51200	zinc finger (AN1-like) family protein
chr1	19047899	19048214	990	At1g51360	similar to unknown protein [Arabidopsis thaliana] (TAIR:AT2G31670.1); similar to unknown [Populus trichocarpa] (GB:ABK93857.1); contains InterPro domain Dimeric alpha-beta barrel (InterPro:IPR011008); contains InterPro domain Stress responsive alpha-beta barrel (InterPro:IPR013097)
chr1	19048463	19048571	846	At1g51360	similar to unknown protein [Arabidopsis thaliana] (TAIR:AT2G31670.1); similar to unknown [Populus trichocarpa] (GB:ABK93857.1); contains InterPro domain Dimeric alpha-beta barrel (InterPro:IPR011008); contains InterPro domain Stress responsive alpha-beta barrel (InterPro:IPR013097)
chr1	19072956	19073217	999	At1g51430	similar to unknown protein [Arabidopsis thaliana] (TAIR:AT3G28370.1)
chr1	19121277	19122238	999	At1g51550	F-box family protein
chr1	19122538	19122795	999	At1g51550	F-box family protein
chr1	19299648	19299864	998	At1g51940	protein kinase family protein / peptidoglycan-binding LysM domain-containing protein
chr1	19301264	19301332	952	At1g51940	protein kinase family protein / peptidoglycan-binding LysM domain-containing protein
chr1	19301542	19301719	997	At1g51940	protein kinase family protein / peptidoglycan-binding LysM domain-containing protein
chr1	19302052	19302745	999	At1g51940	protein kinase family protein / peptidoglycan-binding LysM domain-containing protein
chr1	19440476	19440983	999	At1g52190	proton-dependent oligopeptide transport (POT) family protein
chr1	19441542	19441723	973	At1g52190	proton-dependent oligopeptide transport (POT) family protein
chr1	19441865	19442220	999	At1g52190	proton-dependent oligopeptide transport (POT) family protein
chr1	19446161	19446560	999	At1g52200	similar to unknown protein [Arabidopsis thaliana] (TAIR:AT3G18470.1); similar to unnamed protein product [Vitis vinifera] (GB:CAO45876.1); contains InterPro domain Protein of unknown function Cys-rich (InterPro:IPR006461)
chr1	19446901	19447133	999	At1g52200	similar to unknown protein [Arabidopsis thaliana] (TAIR:AT3G18470.1); similar to unnamed protein product [Vitis vinifera] (GB:CAO45876.1); contains InterPro domain Protein of unknown function Cys-rich (InterPro:IPR006461)
chr1	19467459	19467606	939	At1g52270	unknown protein
chr1	19649626	19650010	999	At1g52740	HTA9__HTA9; DNA binding
chr1	19841806	19841987	960	At1g53190	protein binding / zinc ion binding
chr1	19894889	19895766	999	At1g53320	AtTLP7__AtTLP7 (TUBBY LIKE PROTEIN 7); phosphoric diester hydrolase/ transcription factor
chr1	19896786	19897072	999	At1g53320	AtTLP7__AtTLP7 (TUBBY LIKE PROTEIN 7); phosphoric diester hydrolase/ transcription factor
chr1	19928444	19928583	989	At1g53400	similar to unknown protein [Arabidopsis thaliana] (TAIR:AT5G45740.1); similar to unknown [Brassica rapa] (GB:ABL97984.1); contains domain PTHR13609 (PTHR13609)
chr1	19929275	19930018	999	At1g53400	similar to unknown protein [Arabidopsis thaliana] (TAIR:AT5G45740.1); similar to unknown [Brassica rapa] (GB:ABL97984.1); contains domain PTHR13609 (PTHR13609)
chr1	19957213	19957466	931	At1g53450	similar to unknown protein [Arabidopsis thaliana] (TAIR:AT3G14830.1); similar to unknown protein [Arabidopsis thaliana] (TAIR:AT3G14830.2); similar to unnamed protein product [Vitis vinifera] (GB:CAO39439.1)
chr1	19995182	19995507	882	At1g53580	ETHE1_GLX2-3_GLY3__ETHE1/GLX2-3/GLY3 (GLYOXALASE 2-3); hydroxyacylglutathione hydrolase
chr1	19996663	19996844	972	At1g53580	ETHE1_GLX2-3_GLY3__ETHE1/GLX2-3/GLY3 (GLYOXALASE 2-3); hydroxyacylglutathione hydrolase
chr1	20082175	20082278	973	At1g53785	unknown protein
chr1	20199012	20199508	998	At1g54100	ALDH7B4__ALDH7B4 (ALDEHYDE DEHYDROGENASE 7B4); 3-chloroallyl aldehyde dehydrogenase
chr1	20199012	20199150	956	At1g54100	ALDH7B4__ALDH7B4 (ALDEHYDE DEHYDROGENASE 7B4); 3-chloroallyl aldehyde dehydrogenase
chr1	20199915	20200022	934	At1g54100	ALDH7B4__ALDH7B4 (ALDEHYDE DEHYDROGENASE 7B4); 3-chloroallyl aldehyde dehydrogenase
chr1	20199915	20200022	885	At1g54100	ALDH7B4__ALDH7B4 (ALDEHYDE DEHYDROGENASE 7B4); 3-chloroallyl aldehyde dehydrogenase
chr1	20200174	20200493	997	At1g54100	ALDH7B4__ALDH7B4 (ALDEHYDE DEHYDROGENASE 7B4); 3-chloroallyl aldehyde dehydrogenase
chr1	20202415	20202626	999	At1g54100	ALDH7B4__ALDH7B4 (ALDEHYDE DEHYDROGENASE 7B4); 3-chloroallyl aldehyde dehydrogenase
chr1	20214562	20215411	999	At1g54130	RSH3__RSH3 (RELA/SPOT HOMOLOG 3); catalytic
chr1	20215636	20216010	967	At1g54130	RSH3__RSH3 (RELA/SPOT HOMOLOG 3); catalytic
chr1	20216081	20216255	810	At1g54130	RSH3__RSH3 (RELA/SPOT HOMOLOG 3); catalytic
chr1	20216466	20216971	994	At1g54130	RSH3__RSH3 (RELA/SPOT HOMOLOG 3); catalytic
chr1	20245593	20245667	895	At1g54210	ATG12a_APG12__ATG12a (AUTOPHAGY 12); protein binding
chr1	20279679	20279845	956	At1g54320	LEM3 (ligand-effect modulator 3) family protein / CDC50 family protein
chr1	20434379	20434740	999	At1g54740	similar to structural constituent of ribosome [Arabidopsis thaliana] (TAIR:AT1G22110.1); similar to unknown [Populus trichocarpa x Populus deltoides] (GB:ABK96485.1)
chr1	20434817	20435603	999	At1g54740	similar to structural constituent of ribosome [Arabidopsis thaliana] (TAIR:AT1G22110.1); similar to unknown [Populus trichocarpa x Populus deltoides] (GB:ABK96485.1)
chr1	20435076	20435570	998	At1g54740	similar to structural constituent of ribosome [Arabidopsis thaliana] (TAIR:AT1G22110.1); similar to unknown [Populus trichocarpa x Populus deltoides] (GB:ABK96485.1)
chr1	20474689	20475117	999	At1g54920	similar to hypothetical protein [Vitis vinifera] (GB:CAN77027.1)
chr1	20476687	20476833	972	At1g54920	similar to hypothetical protein [Vitis vinifera] (GB:CAN77027.1)
chr1	20478090	20478237	892	At1g54920	similar to hypothetical protein [Vitis vinifera] (GB:CAN77027.1)
chr1	20518345	20518671	999	At1g55000	peptidoglycan-binding LysM domain-containing protein
chr1	20519441	20520111	999	At1g55000	peptidoglycan-binding LysM domain-containing protein
chr1	20553159	20553303	982	At1g55060	UBQ12__UBQ12 (UBIQUITIN 12)
chr1	20553489	20553626	999	At1g55060	UBQ12__UBQ12 (UBIQUITIN 12)
chr1	20564044	20564147	888	At1g55110	ATIDD7__ATIDD7 (ARABIDOPSIS THALIANA INDETERMINATE(ID)-DOMAIN 7); nucleic acid binding / transcription factor/ zinc ion binding
chr1	20581093	20581811	999	At1g55160=p800	intergenic
chr1	20727058	20727305	999	At1g55510	BCDH BETA1__BCDH BETA1 (BRANCHED-CHAIN ALPHA-KETO ACID DECARBOXYLASE E1 BETA SUBUNIT); 3-methyl-2-oxobutanoate dehydrogenase (2-methylpropanoyl-transferring)
chr1	20728049	20728358	999	At1g55510	BCDH BETA1__BCDH BETA1 (BRANCHED-CHAIN ALPHA-KETO ACID DECARBOXYLASE E1 BETA SUBUNIT); 3-methyl-2-oxobutanoate dehydrogenase (2-methylpropanoyl-transferring)
chr1	20729158	20729231	995	At1g55510	BCDH BETA1__BCDH BETA1 (BRANCHED-CHAIN ALPHA-KETO ACID DECARBOXYLASE E1 BETA SUBUNIT); 3-methyl-2-oxobutanoate dehydrogenase (2-methylpropanoyl-transferring)
chr1	20773232	20773984	957	At1g55590	F-box family protein
chr1	20806424	20807071	997	At1g55670	PSAG__PSAG
chr1	20807370	20807597	986	At1g55675	unknown protein
chr1	20807967	20808140	942	At1g55675	unknown protein
chr1	20808325	20808685	970	At1g55680	WD-40 repeat family protein
chr1	20862520	20862987	999	At1g55805	BolA-like family protein
chr1	20866286	20866531	999	At1g55810	uracil phosphoribosyltransferase, putative / UMP pyrophosphorylase, putative / UPRTase, putative
chr1	20867532	20867780	999	At1g55810	uracil phosphoribosyltransferase, putative / UMP pyrophosphorylase, putative / UPRTase, putative
chr1	20880506	20880828	999	At1g55850	ATCSLE1_CSLE1__ATCSLE1 (Cellulose synthase-like E1); cellulose synthase/ transferase, transferring glycosyl groups
chr1	20882078	20882426	999	At1g55850	ATCSLE1_CSLE1__ATCSLE1 (Cellulose synthase-like E1); cellulose synthase/ transferase, transferring glycosyl groups
chr1	20882794	20883046	999	At1g55850	ATCSLE1_CSLE1__ATCSLE1 (Cellulose synthase-like E1); cellulose synthase/ transferase, transferring glycosyl groups
chr1	20933304	20933309	996	At1g55960	similar to unknown protein [Arabidopsis thaliana] (TAIR:AT3G13062.2); similar to unknown protein [Arabidopsis thaliana] (TAIR:AT3G13062.1); similar to unnamed protein product [Vitis vinifera] (GB:CAO41766.1); contains InterPro domain Lipid-binding START (InterPro:IPR002913)
chr1	20981440	20981832	998	At1g56090	tetratricopeptide repeat (TPR)-containing protein
chr1	21034686	21034866	965	At1g56200	EMB1303__EMB1303 (EMBRYO DEFECTIVE 1303)
chr1	21035368	21035686	999	At1g56200	EMB1303__EMB1303 (EMBRYO DEFECTIVE 1303)
chr1	21047054	21048115	999	At1g56220	dormancy/auxin associated family protein
chr1	21048181	21048437	998	At1g56220	dormancy/auxin associated family protein
chr1	21076753	21077114	953	At1g56280	ATDI19__ATDI19 (Arabidopsis thaliana drought-induced 19)
chr1	21077222	21077595	950	At1g56280	ATDI19__ATDI19 (Arabidopsis thaliana drought-induced 19)
chr1	21078353	21078466	975	At1g56280	ATDI19__ATDI19 (Arabidopsis thaliana drought-induced 19)
chr1	21082461	21082787	999	At1g56300	DNAJ heat shock N-terminal domain-containing protein
chr1	21082565	21082787	999	At1g56300	DNAJ heat shock N-terminal domain-containing protein
chr1	21083518	21083588	995	At1g56300	DNAJ heat shock N-terminal domain-containing protein
chr1	21083735	21083983	999	At1g56300	DNAJ heat shock N-terminal domain-containing protein
chr1	21151565	21151702	999	At1g56460	PAPA-1-like family protein / zinc finger (HIT type) family protein
chr1	21217818	21218144	912	At1g56610	syntaxin-related family protein
chr1	21260439	21260621	982	At1g56700	pyrrolidone-carboxylate peptidase family protein
chr1	21261134	21261340	992	At1g56700	pyrrolidone-carboxylate peptidase family protein
chr1	21467669	21467961	999	At1g58030	CAT2__CAT2 (CATIONIC AMINO ACID TRANSPORTER 2); amino acid transmembrane transporter
chr1	21468478	21468549	917	At1g58030	CAT2__CAT2 (CATIONIC AMINO ACID TRANSPORTER 2); amino acid transmembrane transporter
chr1	21468872	21469393	999	At1g58030	CAT2__CAT2 (CATIONIC AMINO ACID TRANSPORTER 2); amino acid transmembrane transporter
chr1	21469687	21469833	999	At1g58030	CAT2__CAT2 (CATIONIC AMINO ACID TRANSPORTER 2); amino acid transmembrane transporter
chr1	21470011	21470250	999	At1g58030	CAT2__CAT2 (CATIONIC AMINO ACID TRANSPORTER 2); amino acid transmembrane transporter
chr1	21470396	21470497	975	At1g58030	CAT2__CAT2 (CATIONIC AMINO ACID TRANSPORTER 2); amino acid transmembrane transporter
chr1	21471012	21471044	860	At1g58030	CAT2__CAT2 (CATIONIC AMINO ACID TRANSPORTER 2); amino acid transmembrane transporter
chr1	21471193	21471336	999	At1g58030	CAT2__CAT2 (CATIONIC AMINO ACID TRANSPORTER 2); amino acid transmembrane transporter
chr1	21471652	21471784	996	At1g58030	CAT2__CAT2 (CATIONIC AMINO ACID TRANSPORTER 2); amino acid transmembrane transporter
chr1	21541592	21542340	999	At1g58180	carbonic anhydrase family protein / carbonate dehydratase family protein
chr1	21541668	21541774	947	At1g58180	carbonic anhydrase family protein / carbonate dehydratase family protein
chr1	21542420	21542604	999	At1g58180	carbonic anhydrase family protein / carbonate dehydratase family protein
chr1	21543248	21543350	979	At1g58180	carbonic anhydrase family protein / carbonate dehydratase family protein
chr1	21544417	21544711	984	At1g58190	leucine-rich repeat family protein
chr1	21583344	21584283	999	At1g58235	unknown protein
chr1	21615911	21616228	999	At1g58270	ZW9__ZW9
chr1	21616616	21616732	925	At1g58270	ZW9__ZW9
chr1	21768245	21768508	821	At1g58602	ATP binding / protein binding
chr1	21888224	21888584	982	At1g59580	ATMPK2_MPK2__ATMPK2 (MITOGEN-ACTIVATED PROTEIN KINASE HOMOLOG 2); MAP kinase/ kinase
chr1	21889100	21889270	970	At1g59580	ATMPK2_MPK2__ATMPK2 (MITOGEN-ACTIVATED PROTEIN KINASE HOMOLOG 2); MAP kinase/ kinase
chr1	21889349	21889460	977	At1g59580	ATMPK2_MPK2__ATMPK2 (MITOGEN-ACTIVATED PROTEIN KINASE HOMOLOG 2); MAP kinase/ kinase
chr1	22024205	22024465	998	At1g59830	PP2A-1__PP2A-1 (protein phosphatase 2A-2); protein serine/threonine phosphatase
chr1	22024672	22024810	967	At1g59830	PP2A-1__PP2A-1 (protein phosphatase 2A-2); protein serine/threonine phosphatase
chr1	22038386	22038819	999	At1g59870	PDR8_PEN3__PDR8/PEN3 (PLEIOTROPIC DRUG RESISTANCE8); ATPase, coupled to transmembrane movement of substances / cadmium ion transmembrane transporter
chr1	22038929	22039350	999	At1g59870	PDR8_PEN3__PDR8/PEN3 (PLEIOTROPIC DRUG RESISTANCE8); ATPase, coupled to transmembrane movement of substances / cadmium ion transmembrane transporter
chr1	22039649	22040858	999	At1g59870	PDR8_PEN3__PDR8/PEN3 (PLEIOTROPIC DRUG RESISTANCE8); ATPase, coupled to transmembrane movement of substances / cadmium ion transmembrane transporter
chr1	22041000	22041116	920	At1g59870	PDR8_PEN3__PDR8/PEN3 (PLEIOTROPIC DRUG RESISTANCE8); ATPase, coupled to transmembrane movement of substances / cadmium ion transmembrane transporter
chr1	22041993	22042464	999	At1g59870	PDR8_PEN3__PDR8/PEN3 (PLEIOTROPIC DRUG RESISTANCE8); ATPase, coupled to transmembrane movement of substances / cadmium ion transmembrane transporter
chr1	22042607	22043633	999	At1g59870	PDR8_PEN3__PDR8/PEN3 (PLEIOTROPIC DRUG RESISTANCE8); ATPase, coupled to transmembrane movement of substances / cadmium ion transmembrane transporter
chr1	22055187	22055583	996	At1g59900	AT-E1 ALPHA__AT-E1 ALPHA (pyruvate dehydrogenase complex E1 alpha subunit); pyruvate dehydrogenase (acetyl-transferring)
chr1	22099198	22099379	995	At1g60010	similar to unknown protein [Arabidopsis thaliana] (TAIR:AT1G10530.1); similar to unnamed protein product [Vitis vinifera] (GB:CAO40951.1)
chr1	22099947	22100052	976	At1g60010	similar to unknown protein [Arabidopsis thaliana] (TAIR:AT1G10530.1); similar to unnamed protein product [Vitis vinifera] (GB:CAO40951.1)
chr1	22180665	22180773	998	At1g60140	ATTPS10_TPS10__ATTPS10 (TREHALOSE PHOSPHATE SYNTHASE); transferase, transferring glycosyl groups / trehalose-phosphatase
chr1	22180931	22181549	999	At1g60140	ATTPS10_TPS10__ATTPS10 (TREHALOSE PHOSPHATE SYNTHASE); transferase, transferring glycosyl groups / trehalose-phosphatase
chr1	22181865	22182380	999	At1g60140	ATTPS10_TPS10__ATTPS10 (TREHALOSE PHOSPHATE SYNTHASE); transferase, transferring glycosyl groups / trehalose-phosphatase
chr1	22182450	22182516	897	At1g60140	ATTPS10_TPS10__ATTPS10 (TREHALOSE PHOSPHATE SYNTHASE); transferase, transferring glycosyl groups / trehalose-phosphatase
chr1	22182774	22183087	999	At1g60140	ATTPS10_TPS10__ATTPS10 (TREHALOSE PHOSPHATE SYNTHASE); transferase, transferring glycosyl groups / trehalose-phosphatase
chr1	22183452	22183635	996	At1g60140	ATTPS10_TPS10__ATTPS10 (TREHALOSE PHOSPHATE SYNTHASE); transferase, transferring glycosyl groups / trehalose-phosphatase
chr1	22197177	22197539	999	At1g60170	EMB1220__EMB1220 (EMBRYO DEFECTIVE 1220)
chr1	22204465	22204590	950	At1g60200	splicing factor PWI domain-containing protein / RNA recognition motif (RRM)-containing protein
chr1	22364746	22364898	999	At1g60740	peroxiredoxin type 2, putative
chr1	22365039	22365108	901	At1g60740	peroxiredoxin type 2, putative
chr1	22365282	22365383	999	At1g60740	peroxiredoxin type 2, putative
chr1	22413334	22413550	985	At1g60870	MEE9__MEE9 (maternal effect embryo arrest 9)
chr1	22413730	22413870	995	At1g60870	MEE9__MEE9 (maternal effect embryo arrest 9)
chr1	22443714	22443782	906	At1g60940	SNRK2-10_SNRK2.10_SRK2B__SNRK2-10/SNRK2.10/SRK2B (SNF1-RELATED PROTEIN KINASE 2.10); kinase
chr1	22445469	22445690	968	At1g60940	SNRK2-10_SNRK2.10_SRK2B__SNRK2-10/SNRK2.10/SRK2B (SNF1-RELATED PROTEIN KINASE 2.10); kinase
chr1	22590848	22590917	867	At1g61250	SC3__SC3 (SECRETORY CARRIER 3); transmembrane transporter
chr1	22703732	22703982	997	At1g61520	LHCA3__LHCA3 (Photosystem I light harvesting complex gene 3)
chr1	22704245	22704653	858	At1g61520	LHCA3__LHCA3 (Photosystem I light harvesting complex gene 3)
chr1	22742774	22742952	968	At1g61620	protein binding / zinc ion binding
chr1	22786382	22786598	982	At1g61690	zinc ion binding
chr1	22801888	22802187	991	At1g61740	similar to unknown protein [Arabidopsis thaliana] (TAIR:AT1G11540.1); similar to unnamed protein product [Vitis vinifera] (GB:CAO38814.1); contains InterPro domain Protein of unknown function DUF81; (InterPro:IPR002781)
chr1	22804155	22804587	999	At1g61740	similar to unknown protein [Arabidopsis thaliana] (TAIR:AT1G11540.1); similar to unnamed protein product [Vitis vinifera] (GB:CAO38814.1); contains InterPro domain Protein of unknown function DUF81; (InterPro:IPR002781)
chr1	22818937	22819215	938	At1g61790	OST3/OST6 family protein
chr1	22937822	22937941	995	At1g62040	ATG8C__ATG8C (AUTOPHAGY 8C); microtubule binding
chr1	23089710	23089887	858	At1g62390	octicosapeptide/Phox/Bem1p (PB1) domain-containing protein / tetratricopeptide repeat (TPR)-containing protein
chr1	23140026	23140755	999	At1g62510	protease inhibitor/seed storage/lipid transfer protein (LTP) family protein
chr1	23249606	23249812	931	At1g62770	invertase/pectin methylesterase inhibitor family protein
chr1	23459985	23460397	999	At1g63240	unknown protein
chr1	23624047	23624156	802	At1g63690	protease-associated (PA) domain-containing protein
chr1	23659333	23659416	999	At1g63760	pseudogene, ARI protein, similar to ARI protein (A Drosophila RING Finger Motif Involved in Axonal Path-finding in the Central Nervous System)
chr1	23666043	23666219	807	At1g63770	peptidase M1 family protein
chr1	23671294	23672204	999	At1g63800	UBC5__UBC5 (UBIQUITIN-CONJUGATING ENZYME 5); ubiquitin-protein ligase
chr1	23672413	23672446	888	At1g63800	UBC5__UBC5 (UBIQUITIN-CONJUGATING ENZYME 5); ubiquitin-protein ligase
chr1	23716016	23716166	918	At1g63880	disease resistance protein (TIR-NBS-LRR class), putative
chr1	23716381	23716721	906	At1g63880	disease resistance protein (TIR-NBS-LRR class), putative
chr1	23762008	23762269	998	At1g64040	TOPP3__TOPP3 (Type one serine/threonine protein phosphatase 3); protein serine/threonine phosphatase
chr1	23762789	23763225	998	At1g64040	TOPP3__TOPP3 (Type one serine/threonine protein phosphatase 3); protein serine/threonine phosphatase
chr1	23837439	23837512	962	At1g64230	UBC28__UBC28; ubiquitin-protein ligase
chr1	23838341	23838454	978	At1g64230	UBC28__UBC28; ubiquitin-protein ligase
chr1	23838734	23839083	999	At1g64230	UBC28__UBC28; ubiquitin-protein ligase
chr1	23891573	23892000	999	At1g64360	unknown protein
chr1	23892073	23892109	875	At1g64360	unknown protein
chr1	23892610	23893245	999	At1g64370	unknown protein
chr1	24033692	24034237	994	At1g64660	ATMGL__ATMGL; catalytic/ methionine gamma-lyase
chr1	24050343	24051081	999	At1g64720	CP5__CP5
chr1	24051327	24051581	955	At1g64720	CP5__CP5
chr1	24051730	24051842	952	At1g64720	CP5__CP5
chr1	24051980	24052207	999	At1g64720	CP5__CP5
chr1	24114826	24115013	955	At1g64890	integral membrane transporter family protein
chr1	24280244	24280374	920	At1g65350	UBQ13__UBQ13 (ubiquitin 13)
chr1	24280701	24280814	915	At1g65350	UBQ13__UBQ13 (ubiquitin 13)
chr1	24302421	24303177	999	At1g65420=p200	intergenic
chr1	24421769	24421942	877	At1g65660	SMP1__SMP1 (swellmap 1); nucleic acid binding
chr1	24423282	24423352	913	At1g65660	SMP1__SMP1 (swellmap 1); nucleic acid binding
chr1	24443972	24444652	999	At1g65720	similar to hypothetical protein [Vitis vinifera] (GB:CAN83711.1); similar to unnamed protein product [Vitis vinifera] (GB:CAO22167.1); similar to unknown [Populus trichocarpa] (GB:ABK94059.1)
chr1	24542617	24542775	916	At1g65930	isocitrate dehydrogenase, putative / NADP+ isocitrate dehydrogenase, putative
chr1	24544302	24544559	989	At1g65930	isocitrate dehydrogenase, putative / NADP+ isocitrate dehydrogenase, putative
chr1	24544703	24544770	831	At1g65930	isocitrate dehydrogenase, putative / NADP+ isocitrate dehydrogenase, putative
chr1	24545024	24545343	998	At1g65930	isocitrate dehydrogenase, putative / NADP+ isocitrate dehydrogenase, putative
chr1	24545446	24545714	999	At1g65930	isocitrate dehydrogenase, putative / NADP+ isocitrate dehydrogenase, putative
chr1	24561065	24561915	999	At1g65970	TPX2__TPX2 (THIOREDOXIN-DEPENDENT PEROXIDASE 2); antioxidant
chr1	24561137	24561364	999	At1g65970	TPX2__TPX2 (THIOREDOXIN-DEPENDENT PEROXIDASE 2); antioxidant
chr1	24561537	24561595	944	At1g65970	TPX2__TPX2 (THIOREDOXIN-DEPENDENT PEROXIDASE 2); antioxidant
chr1	24561836	24561872	923	At1g65970	TPX2__TPX2 (THIOREDOXIN-DEPENDENT PEROXIDASE 2); antioxidant
chr1	24777966	24778436	996	At1g66410	CAM4_ACAM-4__CAM4 (CALMODULIN 4); calcium ion binding
chr1	24788827	24789062	929	At1g66450=p800	intergenic
chr1	24868168	24868274	923	At1g66670	CLPP3_NCLPP4__CLPP3 (Clp protease proteolytic subunit 3); endopeptidase Clp
chr1	24869103	24869363	813	At1g66670	CLPP3_NCLPP4__CLPP3 (Clp protease proteolytic subunit 3); endopeptidase Clp
chr1	24869907	24870121	909	At1g66680	AR401__AR401
chr1	24961240	24961494	999	At1g66890	similar to 50S ribosomal protein-related [Arabidopsis thaliana] (TAIR:AT5G16200.1); similar to hypothetical protein [Vitis vinifera] (GB:CAN81684.1)
chr1	24961636	24961711	811	At1g66890	similar to 50S ribosomal protein-related [Arabidopsis thaliana] (TAIR:AT5G16200.1); similar to hypothetical protein [Vitis vinifera] (GB:CAN81684.1)
chr1	24963230	24963523	998	At1g66900	similar to unknown protein [Arabidopsis thaliana] (TAIR:AT5G38220.1); similar to unknown protein [Arabidopsis thaliana] (TAIR:AT5G38220.3); similar to hypothetical protein [Vitis vinifera] (GB:CAN82502.1); contains domain PTHR12277:SF8 (PTHR12277:SF8); contains domain PTHR12277 (PTHR12277); contains domain SSF53474 (SSF53474); contains domain G3DSA:3.40.50.1820 (G3DSA:3.40.50.1820)
chr1	24964335	24964475	891	At1g66900	similar to unknown protein [Arabidopsis thaliana] (TAIR:AT5G38220.1); similar to unknown protein [Arabidopsis thaliana] (TAIR:AT5G38220.3); similar to hypothetical protein [Vitis vinifera] (GB:CAN82502.1); contains domain PTHR12277:SF8 (PTHR12277:SF8); contains domain PTHR12277 (PTHR12277); contains domain SSF53474 (SSF53474); contains domain G3DSA:3.40.50.1820 (G3DSA:3.40.50.1820)
chr1	24964730	24965120	936	At1g66900	similar to unknown protein [Arabidopsis thaliana] (TAIR:AT5G38220.1); similar to unknown protein [Arabidopsis thaliana] (TAIR:AT5G38220.3); similar to hypothetical protein [Vitis vinifera] (GB:CAN82502.1); contains domain PTHR12277:SF8 (PTHR12277:SF8); contains domain PTHR12277 (PTHR12277); contains domain SSF53474 (SSF53474); contains domain G3DSA:3.40.50.1820 (G3DSA:3.40.50.1820)
chr1	25052138	25052214	953	At1g67090	RBCS1A__RBCS1A; ribulose-bisphosphate carboxylase
chr1	25179282	25179318	893	At1g67265	gene DVL3/RTFL21 product DVL3/RTFL21 (ROTUNDIFOLIA LIKE 21)
chr1	25179462	25179501	935	At1g67265	gene DVL3/RTFL21 product DVL3/RTFL21 (ROTUNDIFOLIA LIKE 21)
chr1	25179651	25179722	962	At1g67265	gene DVL3/RTFL21 product DVL3/RTFL21 (ROTUNDIFOLIA LIKE 21)
chr1	25269117	25269406	937	At1g67440	EMB1688__EMB1688 (EMBRYO DEFECTIVE 1688); GTP binding / GTPase
chr1	25331090	25331266	997	At1g67580	protein kinase family protein
chr1	25332939	25333074	961	At1g67580	protein kinase family protein
chr1	25334696	25334988	999	At1g67580	protein kinase family protein
chr1	25430151	25430925	999	At1g67810	Fe-S metabolism associated domain-containing protein
chr1	25475122	25475394	999	At1g67910	similar to unknown protein [Arabidopsis thaliana] (TAIR:AT1G24577.1); similar to unknown [Populus trichocarpa] (GB:ABK93048.1)
chr1	25501596	25501710	802	At1g68020	ATTPS6_TPS6__ATTPS6 (Arabidopsis thaliana trehalose phosphatase/synthase 6); trehalose-phosphatase
chr1	25501854	25502188	999	At1g68020	ATTPS6_TPS6__ATTPS6 (Arabidopsis thaliana trehalose phosphatase/synthase 6); trehalose-phosphatase
chr1	25502414	25502774	977	At1g68020	ATTPS6_TPS6__ATTPS6 (Arabidopsis thaliana trehalose phosphatase/synthase 6); trehalose-phosphatase
chr1	25502924	25503141	999	At1g68020	ATTPS6_TPS6__ATTPS6 (Arabidopsis thaliana trehalose phosphatase/synthase 6); trehalose-phosphatase
chr1	25503735	25503976	988	At1g68020	ATTPS6_TPS6__ATTPS6 (Arabidopsis thaliana trehalose phosphatase/synthase 6); trehalose-phosphatase
chr1	25513651	25513931	997	At1g68050	FKF1_ADO3__FKF1 (FLAVIN-BINDING KELCH DOMAIN F BOX PROTEIN); ubiquitin-protein ligase
chr1	25514074	25514512	999	At1g68050	FKF1_ADO3__FKF1 (FLAVIN-BINDING KELCH DOMAIN F BOX PROTEIN); ubiquitin-protein ligase
chr1	25528696	25528912	999	At1g68110	epsin N-terminal homology (ENTH) domain-containing protein / clathrin assembly protein-related
chr1	25529136	25529251	994	At1g68110	epsin N-terminal homology (ENTH) domain-containing protein / clathrin assembly protein-related
chr1	25529642	25529756	891	At1g68110	epsin N-terminal homology (ENTH) domain-containing protein / clathrin assembly protein-related
chr1	25563160	25563489	999	At1g68190	zinc finger (B-box type) family protein
chr1	25563733	25563913	985	At1g68190	zinc finger (B-box type) family protein
chr1	25564100	25564236	987	At1g68190	zinc finger (B-box type) family protein
chr1	25564375	25564543	998	At1g68190	zinc finger (B-box type) family protein
chr1	25564681	25564895	999	At1g68190	zinc finger (B-box type) family protein
chr1	25602094	25602236	974	At1g68300	universal stress protein (USP) family protein
chr1	25738114	25739620	999	At1g68560	ATXYL1_XYL1__ATXYL1/XYL1 (ALPHA-XYLOSIDASE 1); alpha-N-arabinofuranosidase/ hydrolase, hydrolyzing O-glycosyl compounds / xylan 1,4-beta-xylosidase
chr1	25740589	25741534	999	At1g68560	ATXYL1_XYL1__ATXYL1/XYL1 (ALPHA-XYLOSIDASE 1); alpha-N-arabinofuranosidase/ hydrolase, hydrolyzing O-glycosyl compounds / xylan 1,4-beta-xylosidase
chr1	25864960	25864969	999	At1g68810	basic helix-loop-helix (bHLH) family protein
chr1	25962603	25963105	993	At1g69040	ACR4__ACR4 (ACT REPEAT 4); amino acid binding
chr1	25963389	25963525	853	At1g69040	ACR4__ACR4 (ACT REPEAT 4); amino acid binding
chr1	25963670	25963917	998	At1g69040	ACR4__ACR4 (ACT REPEAT 4); amino acid binding
chr1	26023842	26023919	940	At1g69220	SIK1__SIK1 (ERINE/THREONINE KINASE 1); kinase
chr1	26024343	26024481	817	At1g69220	SIK1__SIK1 (ERINE/THREONINE KINASE 1); kinase
chr1	26040479	26041241	999	At1g69250=utr3=int=At1g69260=p800	intergenic
chr1	26089722	26090068	907	At1g69390	ATMINE1__ATMINE1 (ARABIDOPSIS HOMOLOGUE OF BACTERIAL MINE 1); protein binding
chr1	26108713	26108760	999	At1g69440	AGO7_ZIP__AGO7 (ARGONAUTE7); nucleic acid binding
chr1	26166184	26166368	924	At1g69570	Dof-type zinc finger domain-containing protein
chr1	26292465	26292767	997	At1g69830	AMY3__AMY3/ATAMY3 (ALPHA-AMYLASE-LIKE 3); alpha-amylase
chr1	26293992	26294317	998	At1g69830	AMY3__AMY3/ATAMY3 (ALPHA-AMYLASE-LIKE 3); alpha-amylase
chr1	26300531	26300687	963	At1g69850	ATNRT1:2_NTL1__ATNRT1:2 (NITRATE TRANSPORTER 1:2); calcium ion binding / transporter
chr1	26301753	26302042	996	At1g69850	ATNRT1:2_NTL1__ATNRT1:2 (NITRATE TRANSPORTER 1:2); calcium ion binding / transporter
chr1	26326888	26327462	999	At1g69890	similar to unknown protein [Arabidopsis thaliana] (TAIR:AT1G27100.1); similar to unknown [Populus trichocarpa] (GB:ABK94560.1); contains InterPro domain Protein of unknown function DUF569 (InterPro:IPR007679); contains InterPro domain Actin-crosslinking proteins (InterPro:IPR008999)
chr1	26327645	26327854	999	At1g69890	similar to unknown protein [Arabidopsis thaliana] (TAIR:AT1G27100.1); similar to unknown [Populus trichocarpa] (GB:ABK94560.1); contains InterPro domain Protein of unknown function DUF569 (InterPro:IPR007679); contains InterPro domain Actin-crosslinking proteins (InterPro:IPR008999)
chr1	26327929	26328219	999	At1g69890	similar to unknown protein [Arabidopsis thaliana] (TAIR:AT1G27100.1); similar to unknown [Populus trichocarpa] (GB:ABK94560.1); contains InterPro domain Protein of unknown function DUF569 (InterPro:IPR007679); contains InterPro domain Actin-crosslinking proteins (InterPro:IPR008999)
chr1	26327964	26328219	961	At1g69890	similar to unknown protein [Arabidopsis thaliana] (TAIR:AT1G27100.1); similar to unknown [Populus trichocarpa] (GB:ABK94560.1); contains InterPro domain Protein of unknown function DUF569 (InterPro:IPR007679); contains InterPro domain Actin-crosslinking proteins (InterPro:IPR008999)
chr1	26423864	26424038	898	At1g70160	similar to unknown protein [Arabidopsis thaliana] (TAIR:AT5G54870.1); similar to unknown protein [Arabidopsis thaliana] (TAIR:AT4G27020.1); similar to unknown [Picea sitchensis] (GB:ABK24649.1); similar to hypothetical protein OsI_030218 [Oryza sativa (indica cultivar-group)] (GB:EAZ08986.1); similar to unnamed protein product [Vitis vinifera] (GB:CAO40967.1)
chr1	26424623	26424842	984	At1g70160	similar to unknown protein [Arabidopsis thaliana] (TAIR:AT5G54870.1); similar to unknown protein [Arabidopsis thaliana] (TAIR:AT4G27020.1); similar to unknown [Picea sitchensis] (GB:ABK24649.1); similar to hypothetical protein OsI_030218 [Oryza sativa (indica cultivar-group)] (GB:EAZ08986.1); similar to unnamed protein product [Vitis vinifera] (GB:CAO40967.1)
chr1	26476485	26477095	998	At1g70290	ATTPS8_ATTPSC_TPS8__ATTPS8 (Arabidopsis thaliana trehalose phosphatase/synthase 8); transferase, transferring glycosyl groups
chr1	26482136	26482278	981	At1g70300	KUP6__KUP6 (K+ uptake permease 6); potassium ion transmembrane transporter
chr1	26483177	26483548	998	At1g70300	KUP6__KUP6 (K+ uptake permease 6); potassium ion transmembrane transporter
chr1	26489335	26489689	927	At1g70310	SPDS2__SPDS2 (SPERMIDINE SYNTHASE 2)
chr1	26543435	26544006	999	At1g70420	similar to unknown protein [Arabidopsis thaliana] (TAIR:AT1G23710.1); similar to unnamed protein product [Vitis vinifera] (GB:CAO66069.1); contains InterPro domain Protein of unknown function DUF1645 (InterPro:IPR012442)
chr1	26544215	26544290	981	At1g70420	similar to unknown protein [Arabidopsis thaliana] (TAIR:AT1G23710.1); similar to unnamed protein product [Vitis vinifera] (GB:CAO66069.1); contains InterPro domain Protein of unknown function DUF1645 (InterPro:IPR012442)
chr1	26632875	26633052	873	At1g70620	cyclin-related
chr1	26634319	26634631	964	At1g70620	cyclin-related
chr1	26799012	26799439	999	At1g71030	ATMYBL2__ATMYBL2 (Arabidopsis myb-like 2); DNA binding / transcription factor
chr1	26799550	26799623	858	At1g71030	ATMYBL2__ATMYBL2 (Arabidopsis myb-like 2); DNA binding / transcription factor
chr1	26867267	26867286	999	At1g71270	POK_TTD8__POK (POKY POLLEN TUBE)
chr1	26916350	26916962	999	At1g71410	protein kinase family protein
chr1	26917075	26917358	999	At1g71410	protein kinase family protein
chr1	26917975	26918085	958	At1g71410	protein kinase family protein
chr1	26920696	26921010	999	At1g71410	protein kinase family protein
chr1	27058607	27059034	970	At1g71880	SUC1__SUC1 (SUCROSE-PROTON SYMPORTER 1); carbohydrate transmembrane transporter/ sucrose:hydrogen symporter/ sugar:hydrogen ion symporter
chr1	27097260	27097440	963	At1g71970	similar to unknown protein [Arabidopsis thaliana] (TAIR:AT1G22680.1); similar to unknown [Populus trichocarpa] (GB:ABK94498.1)
chr1	27097555	27097623	888	At1g71970	similar to unknown protein [Arabidopsis thaliana] (TAIR:AT1G22680.1); similar to unknown [Populus trichocarpa] (GB:ABK94498.1)
chr1	27102306	27102819	999	At1g71980	protease-associated zinc finger (C3HC4-type RING finger) family protein
chr1	27102957	27103495	999	At1g71980	protease-associated zinc finger (C3HC4-type RING finger) family protein
chr1	27122333	27122475	999	At1g72070	DNAJ heat shock N-terminal domain-containing protein
chr1	27122580	27122616	922	At1g72070	DNAJ heat shock N-terminal domain-containing protein
chr1	27152179	27152551	999	At1g72150	PATL1__PATL1 (PATELLIN 1); transporter
chr1	27152587	27153161	999	At1g72150	PATL1__PATL1 (PATELLIN 1); transporter
chr1	27152620	27153382	999	At1g72150	PATL1__PATL1 (PATELLIN 1); transporter
chr1	27153644	27153717	953	At1g72150	PATL1__PATL1 (PATELLIN 1); transporter
chr1	27153868	27153943	998	At1g72150	PATL1__PATL1 (PATELLIN 1); transporter
chr1	27154094	27154311	999	At1g72150	PATL1__PATL1 (PATELLIN 1); transporter
chr1	27156255	27156325	903	At1g72150	PATL1__PATL1 (PATELLIN 1); transporter
chr1	27157502	27157680	876	At1g72160	SEC14 cytosolic factor family protein / phosphoglyceride transfer family protein
chr1	27157905	27158167	998	At1g72160	SEC14 cytosolic factor family protein / phosphoglyceride transfer family protein
chr1	27158447	27159223	999	At1g72160	SEC14 cytosolic factor family protein / phosphoglyceride transfer family protein
chr1	27255409	27255514	973	At1g72410	COP1-interacting protein-related
chr1	27258325	27258393	842	At1g72410	COP1-interacting protein-related
chr1	27262797	27263055	999	At1g72416	heat shock protein binding
chr1	27263547	27263894	998	At1g72416	heat shock protein binding
chr1	27354277	27354425	941	At1g72650	TRFL6__TRFL6 (TRF-LIKE 6); DNA binding / transcription factor
chr1	27355115	27355379	805	At1g72650	TRFL6__TRFL6 (TRF-LIKE 6); DNA binding / transcription factor
chr1	27375906	27376254	999	At1g72710	CKL2__CKL2; casein kinase I/ kinase
chr1	27377655	27377836	994	At1g72710	CKL2__CKL2; casein kinase I/ kinase
chr1	27379591	27379950	999	At1g72710	CKL2__CKL2; casein kinase I/ kinase
chr1	27407279	27407468	872	At1g72820	mitochondrial substrate carrier family protein
chr1	27555618	27555633	860	At1g73270	SCPL6__SCPL6 (serine carboxypeptidase-like 6); serine carboxypeptidase
chr1	27593045	27593296	999	At1g73380	similar to unnamed protein product [Vitis vinifera] (GB:CAO62045.1); contains InterPro domain Protein of unknown function DUF1308 (InterPro:IPR010733)
chr1	27593364	27593740	999	At1g73380	similar to unnamed protein product [Vitis vinifera] (GB:CAO62045.1); contains InterPro domain Protein of unknown function DUF1308 (InterPro:IPR010733)
chr1	27594140	27594421	999	At1g73380	similar to unnamed protein product [Vitis vinifera] (GB:CAO62045.1); contains InterPro domain Protein of unknown function DUF1308 (InterPro:IPR010733)
chr1	27631248	27631326	813	At1g73470	similar to unnamed protein product [Vitis vinifera] (GB:CAO68549.1)
chr1	27694090	27694453	999	At1g73655	immunophilin / FKBP-type peptidyl-prolyl cis-trans isomerase family protein
chr1	27695222	27695407	985	At1g73655	immunophilin / FKBP-type peptidyl-prolyl cis-trans isomerase family protein
chr1	27790844	27791315	999	At1g73885	unknown protein
chr1	27994945	27995539	999	At1g74470	geranylgeranyl reductase
chr1	27995427	27995574	894	At1g74470	geranylgeranyl reductase
chr1	27995759	27996000	925	At1g74470	geranylgeranyl reductase
chr1	27996214	27996591	999	At1g74470	geranylgeranyl reductase
chr1	28056999	28057102	999	At1g74670	gibberellin-responsive protein, putative
chr1	28057383	28057636	999	At1g74670	gibberellin-responsive protein, putative
chr1	28057713	28057820	943	At1g74670	gibberellin-responsive protein, putative
chr1	28083669	28083867	993	At1g74740	CPK30_CDPK1A__CPK30 (calcium-dependent protein kinase 30); calmodulin-dependent protein kinase/ kinase/ protein kinase
chr1	28119737	28120115	999	At1g74840	myb family transcription factor
chr1	28120716	28121022	999	At1g74840	myb family transcription factor
chr1	28134523	28134667	916	At1g74880	NDH-O__NDH-O (NAD(P)H:PLASTOQUINONE DEHYDROGENASE COMPLEX SUBUNIT O)
chr1	28139178	28139358	982	At1g74910	ADP-glucose pyrophosphorylase family protein
chr1	28139779	28140222	999	At1g74910	ADP-glucose pyrophosphorylase family protein
chr1	28140405	28140477	959	At1g74910	ADP-glucose pyrophosphorylase family protein
chr1	28142040	28142266	999	At1g74910	ADP-glucose pyrophosphorylase family protein
chr1	28147542	28147837	996	At1g74930	ORA47; DNA binding / transcription factor
chr1	28149908	28150404	999	At1g74940	senescence-associated protein-related
chr1	28219601	28219930	998	At1g75180	similar to unknown protein [Arabidopsis thaliana] (TAIR:AT1G19400.1); similar to unknown protein [Arabidopsis thaliana] (TAIR:AT1G19400.2); similar to unnamed protein product [Vitis vinifera] (GB:CAO47631.1); contains domain PTHR10996:SF1 (PTHR10996:SF1); contains domain PTHR10996 (PTHR10996)
chr1	28220821	28221614	999	At1g75180	similar to unknown protein [Arabidopsis thaliana] (TAIR:AT1G19400.1); similar to unknown protein [Arabidopsis thaliana] (TAIR:AT1G19400.2); similar to unnamed protein product [Vitis vinifera] (GB:CAO47631.1); contains domain PTHR10996:SF1 (PTHR10996:SF1); contains domain PTHR10996 (PTHR10996)
chr1	28259060	28259128	819	At1g75300	isoflavone reductase, putative
chr1	28259306	28259627	999	At1g75300	isoflavone reductase, putative
chr1	28276044	28276437	997	At1g75350	EMB2184__EMB2184 (EMBRYO DEFECTIVE 2184); structural constituent of ribosome
chr1	28285100	28285339	999	At1g75380	wound-responsive protein-related
chr1	28285141	28285339	995	At1g75380	wound-responsive protein-related
chr1	28285476	28285972	999	At1g75380	wound-responsive protein-related
chr1	28286086	28286152	921	At1g75380	wound-responsive protein-related
chr1	28286256	28286291	913	At1g75380	wound-responsive protein-related
chr1	28286575	28287307	999	At1g75380	wound-responsive protein-related
chr1	28287159	28287266	828	At1g75380	wound-responsive protein-related
chr1	28287565	28287670	999	At1g75380	wound-responsive protein-related
chr1	28317401	28317471	876	At1g75440	UBC16__UBC16 (UBIQUITIN-CONJUGATING ENZYME 16); ubiquitin-protein ligase
chr1	28340097	28340277	939	At1g75490	DNA binding / transcription factor
chr1	28370067	28370174	957	At1g75540	STH2 (SALT TOLERANCE HOMOLOG2); transcription factor/ zinc ion binding
chr1	28370767	28371239	999	At1g75540	STH2 (SALT TOLERANCE HOMOLOG2); transcription factor/ zinc ion binding
chr1	28418565	28418703	875	At1g75660	XRN3__XRN3 (5'-3' exoribonuclease 3); 5'-3' exoribonuclease
chr1	28445198	28445616	999	At1g75750	GASA1__GASA1 (GAST1 PROTEIN HOMOLOG 1)
chr1	28445872	28445973	999	At1g75750	GASA1__GASA1 (GAST1 PROTEIN HOMOLOG 1)
chr1	28450491	28450596	907	At1g75750	GASA1__GASA1 (GAST1 PROTEIN HOMOLOG 1)
chr1	28453550	28453805	912	At1g75770	unknown protein
chr1	28454375	28454487	850	At1g75770	unknown protein
chr1	28455406	28455633	906	At1g75780	TUB1__TUB1 (tubulin beta-1 chain); structural molecule
chr1	28455848	28456090	999	At1g75780	TUB1__TUB1 (tubulin beta-1 chain); structural molecule
chr1	28456908	28457189	994	At1g75780	TUB1__TUB1 (tubulin beta-1 chain); structural molecule
chr1	28462525	28462596	977	At1g75800	pathogenesis-related thaumatin family protein
chr1	28462713	28462992	999	At1g75800	pathogenesis-related thaumatin family protein
chr1	28463029	28463353	999	At1g75800	pathogenesis-related thaumatin family protein
chr1	28463898	28464355	999	At1g75800	pathogenesis-related thaumatin family protein
chr1	28467280	28467460	822	At1g75820	CLV1_FAS3_FLO5__CLV1 (CLAVATA 1); ATP binding / kinase/ protein serine/threonine kinase
chr1	28518922	28519191	996	At1g75940=utr3=int=At1g75950=p800	intergenic
chr1	28536804	28537049	841	At1g76030=p800	unknown protein
chr1	28674123	28674378	998	At1g76140	similar to prolyl oligopeptidase, putative / prolyl endopeptidase, putative / post-proline cleaving enzyme, putative [Arabidopsis thaliana] (TAIR:AT1G20380.1); similar to unnamed protein product [Vitis vinifera] (GB:CAO61995.1); similar to hypothetical protein [Vitis vinifera] (GB:CAN70125.1); similar to hypothetical protein OsI_000071 [Oryza sativa (indica cultivar-group)] (GB:EAY72224.1); conta…
chr1	28579960	28580135	996	At1g76150	maoC-like dehydratase domain-containing protein
chr1	28580352	28580459	989	At1g76150	maoC-like dehydratase domain-containing protein
chr1	28580930	28581223	989	At1g76150	maoC-like dehydratase domain-containing protein
chr1	28581648	28581789	920	At1g76150	maoC-like dehydratase domain-containing protein
chr1	28581900	28582148	991	At1g76150	maoC-like dehydratase domain-containing protein
chr1	28691082	28691766	999	At1g76460	RNA recognition motif (RRM)-containing protein
chr1	28692131	28692464	999	At1g76460	RNA recognition motif (RRM)-containing protein
chr1	28692605	28692676	979	At1g76460	RNA recognition motif (RRM)-containing protein
chr1	28692787	28692896	993	At1g76460	RNA recognition motif (RRM)-containing protein
chr1	28693222	28693745	999	At1g76460	RNA recognition motif (RRM)-containing protein
chr1	28700824	28701815	999	At1g76490	HMG1_HMGR1__HMG1 (3-HYDROXY-3-METHYLGLUTARYL COA REDUCTASE)
chr1	28702079	28702191	996	At1g76490	HMG1_HMGR1__HMG1 (3-HYDROXY-3-METHYLGLUTARYL COA REDUCTASE)
chr1	28702407	28702735	999	At1g76490	HMG1_HMGR1__HMG1 (3-HYDROXY-3-METHYLGLUTARYL COA REDUCTASE)
chr1	28702879	28703244	999	At1g76490	HMG1_HMGR1__HMG1 (3-HYDROXY-3-METHYLGLUTARYL COA REDUCTASE)
chr1	28703349	28703453	856	At1g76490	HMG1_HMGR1__HMG1 (3-HYDROXY-3-METHYLGLUTARYL COA REDUCTASE)
chr1	28745920	28746158	999	At1g76590	zinc-binding family protein
chr1	28746235	28746344	999	At1g76590	zinc-binding family protein
chr1	28746493	28747048	999	At1g76590	zinc-binding family protein
chr1	28897603	28898525	999	At1g76920	F-box family protein (FBX3)
chr1	28938925	28939549	999	At1g76990	ACR3__ACR3 (ACT Domain Repeat 3)
chr1	28939727	28940211	999	At1g76990	ACR3__ACR3 (ACT Domain Repeat 3)
chr1	28945768	28945912	966	At1g77000	ATSKP2;2_SKP2B__ATSKP2;2/SKP2B (ARABIDOPSIS HOMOLOG OF HOMOLOG OF HUMAN SKP2 2); ubiquitin-protein ligase
chr1	28946880	28947311	999	At1g77000	ATSKP2;2_SKP2B__ATSKP2;2/SKP2B (ARABIDOPSIS HOMOLOG OF HOMOLOG OF HUMAN SKP2 2); ubiquitin-protein ligase
chr1	29000650	29000652	957	At1g77160	unknown protein
chr1	29004534	29005865	998	At1g77180	chromatin protein family
chr1	29006199	29006530	999	At1g77180	chromatin protein family
chr1	29013951	29014851	999	At1g77210	sugar transporter, putative
chr1	29014924	29015362	999	At1g77210	sugar transporter, putative
chr1	29015744	29015928	999	At1g77210	sugar transporter, putative
chr1	29343626	29343985	999	At1g78020	senescence-associated protein-related
chr1	29344348	29344514	944	At1g78020	senescence-associated protein-related
chr1	29406487	29406738	845	At1g78130	UNE2__UNE2 (unfertilized embryo sac 2); carbohydrate transmembrane transporter/ sugar:hydrogen ion symporter
chr1	29419613	29419942	976	At1g78170	similar to unknown protein [Arabidopsis thaliana] (TAIR:AT1G22250.1); similar to unnamed protein product [Vitis vinifera] (GB:CAO61724.1)
chr1	29455477	29455627	999	At1g78270	ATUGT85A4__ATUGT85A4 (UDP-GLUCOSYL TRANSFERASE 85A4); UDP-glycosyltransferase/ glucuronosyltransferase/ transferase, transferring hexosyl groups
chr1	29455732	29456532	999	At1g78270	ATUGT85A4__ATUGT85A4 (UDP-GLUCOSYL TRANSFERASE 85A4); UDP-glycosyltransferase/ glucuronosyltransferase/ transferase, transferring hexosyl groups
chr1	29456606	29457121	999	At1g78270	ATUGT85A4__ATUGT85A4 (UDP-GLUCOSYL TRANSFERASE 85A4); UDP-glycosyltransferase/ glucuronosyltransferase/ transferase, transferring hexosyl groups
chr1	29523309	29523787	999	At1g78460	SOUL heme-binding family protein
chr1	29523933	29524178	999	At1g78460	SOUL heme-binding family protein
chr1	29524008	29524178	967	At1g78460	SOUL heme-binding family protein
chr1	29595984	29596276	974	At1g78670	ATGGH3__ATGGH3 (GAMMA-GLUTAMYL HYDROLASE 3); gamma-glutamyl hydrolase
chr1	29606358	29606507	818	At1g78700	brassinosteroid signalling positive regulator-related
chr1	29657640	29657905	925	At1g78880	balbiani ring 1-related / BR1-related
chr1	29662993	29663275	999	At1g78895	similar to pentatricopeptide (PPR) repeat-containing protein [Arabidopsis thaliana] (TAIR:AT1G16830.1); similar to unnamed protein product [Vitis vinifera] (GB:CAO41680.1)
chr1	29664584	29664691	828	At1g78895	similar to pentatricopeptide (PPR) repeat-containing protein [Arabidopsis thaliana] (TAIR:AT1G16830.1); similar to unnamed protein product [Vitis vinifera] (GB:CAO41680.1)
chr1	29712107	29712180	919	At1g78970	LUP1__LUP1 (LUPEOL SYNTHASE 1); lupeol synthase
chr1	29859156	29859630	999	At1g79360	ATOCT2__ATOCT2 (ARABIDOPSIS THALIANA ORGANIC CATION/CARNITINE TRANSPORTER2); carbohydrate transmembrane transporter/ sugar:hydrogen ion symporter
chr1	29859738	29860266	999	At1g79360	ATOCT2__ATOCT2 (ARABIDOPSIS THALIANA ORGANIC CATION/CARNITINE TRANSPORTER2); carbohydrate transmembrane transporter/ sugar:hydrogen ion symporter
chr1	29889598	29889817	877	At1g79440	ALDH5F1_SSADH__ALDH5F1 (SUCCINIC SEMIALDEHYDE DEHYDROGENASE); 3-chloroallyl aldehyde dehydrogenase/ succinate-semialdehyde dehydrogenase
chr1	29890249	29890316	878	At1g79440	ALDH5F1_SSADH__ALDH5F1 (SUCCINIC SEMIALDEHYDE DEHYDROGENASE); 3-chloroallyl aldehyde dehydrogenase/ succinate-semialdehyde dehydrogenase
chr1	29892026	29892174	822	At1g79440	ALDH5F1_SSADH__ALDH5F1 (SUCCINIC SEMIALDEHYDE DEHYDROGENASE); 3-chloroallyl aldehyde dehydrogenase/ succinate-semialdehyde dehydrogenase
chr1	29953056	29953393	999	At1g79590	SYP52__SYP52 (SYNTAXIN OF PLANTS 52)
chr1	29981494	29981633	905	At1g79660	similar to unknown protein [Arabidopsis thaliana] (TAIR:AT1G16170.1); similar to unnamed protein product [Vitis vinifera] (GB:CAO23158.1)
chr1	29995295	29995721	999	At1g79700	ovule development protein, putative
chr1	29997542	29997720	967	At1g79700	ovule development protein, putative
chr1	29998190	29998261	905	At1g79700	ovule development protein, putative
chr1	29998446	29998583	998	At1g79700	ovule development protein, putative
chr1	30022091	30022498	944	At1g79790	haloacid dehalogenase-like hydrolase family protein
chr1	30161660	30162338	999	At1g80180	similar to unknown protein [Arabidopsis thaliana] (TAIR:AT1G15400.2); similar to unknown protein [Arabidopsis thaliana] (TAIR:AT1G15400.3); similar to unknown protein [Arabidopsis thaliana] (TAIR:AT1G15400.1); similar to hypothetical protein MtrDRAFT_AC148340g12v2 [Medicago truncatula] (GB:ABD28396.1)
chr1	30162408	30162578	999	At1g80180	similar to unknown protein [Arabidopsis thaliana] (TAIR:AT1G15400.2); similar to unknown protein [Arabidopsis thaliana] (TAIR:AT1G15400.3); similar to unknown protein [Arabidopsis thaliana] (TAIR:AT1G15400.1); similar to hypothetical protein MtrDRAFT_AC148340g12v2 [Medicago truncatula] (GB:ABD28396.1)
chr1	30164015	30164183	999	At1g80190	PSF1__PSF1
chr1	30164850	30164926	806	At1g80190	PSF1__PSF1
chr1	30165345	30165453	995	At1g80190	PSF1__PSF1
chr1	30200268	30200735	999	At1g80310	sulfate transmembrane transporter
chr1	30200806	30200984	999	At1g80310	sulfate transmembrane transporter
chr1	30201055	30201337	999	At1g80310	sulfate transmembrane transporter
chr1	30240229	30240978	999	At1g80420	DNA repair protein, putative (XRCC1)
chr1	30241630	30241704	913	At1g80420	DNA repair protein, putative (XRCC1)
chr1	30242070	30242172	959	At1g80420	DNA repair protein, putative (XRCC1)
chr1	30246521	30246744	996	At1g80440	kelch repeat-containing F-box family protein
chr1	30246813	30247862	999	At1g80440	kelch repeat-containing F-box family protein
chr1	30263061	30263327	998	At1g80480	PTAC17__PTAC17 (PLASTID TRANSCRIPTIONALLY ACTIVE17)
chr1	30264437	30264586	943	At1g80480	PTAC17__PTAC17 (PLASTID TRANSCRIPTIONALLY ACTIVE17)
chr1	30295772	30295878	802	At1g80570	F-box family protein (FBL14)
chr1	30297036	30297210	976	At1g80570	F-box family protein (FBL14)
chr1	30363297	30363588	977	At1g80780	CCR4-NOT transcription complex protein, putative
chr1	30363696	30364159	999	At1g80780	CCR4-NOT transcription complex protein, putative
chr1	30408588	30409526	999	At1g80920	J8__J8; heat shock protein binding / unfolded protein binding
chr2	3178	3722	999	At2g01010	RRNA00001
chr2	5167	5569	996	At2g01010	rRNA
chr2	5492	5642	998	At2g01010	RRNA00001
chr2	7125	7341	906	At2g01010	rRNA
chr2	8783	9230	999	At2g01010	rRNA
chr2	5786	5997	999	At2g01020	RRNA00001
chr2	9016	9473	999	At2g01020	RRNA00001
chr2	78015	78602	998	At2g01080	similar to unknown protein [Arabidopsis thaliana] (TAIR:AT3G54200.1); similar to Os03g0262700 [Oryza sativa (japonica cultivar-group)] (GB:NP_001049630.1); similar to unnamed protein product [Vitis vinifera] (GB:CAO43392.1); contains InterPro domain Harpin-induced 1 (InterPro:IPR010847)
chr2	82182	82408	999	At2g01100	similar to Os01g0120700 [Oryza sativa (japonica cultivar-group)] (GB:NP_001041870.1); similar to hypothetical protein OsI_000168 [Oryza sativa (indica cultivar-group)] (GB:EAY72321.1)
chr2	82483	82782	999	At2g01100	similar to Os01g0120700 [Oryza sativa (japonica cultivar-group)] (GB:NP_001041870.1); similar to hypothetical protein OsI_000168 [Oryza sativa (indica cultivar-group)] (GB:EAY72321.1)
chr2	82886	83214	999	At2g01100	similar to Os01g0120700 [Oryza sativa (japonica cultivar-group)] (GB:NP_001041870.1); similar to hypothetical protein OsI_000168 [Oryza sativa (indica cultivar-group)] (GB:EAY72321.1)
chr2	102378	102559	993	At2g01170	amino acid permease family protein
chr2	102799	103142	953	At2g01170	amino acid permease family protein
chr2	104043	104249	996	At2g01170	amino acid permease family protein
chr2	115441	115689	970	At2g01190	octicosapeptide/Phox/Bem1p (PB1) domain-containing protein
chr2	116465	116822	984	At2g01190	octicosapeptide/Phox/Bem1p (PB1) domain-containing protein
chr2	117264	117540	999	At2g01190	octicosapeptide/Phox/Bem1p (PB1) domain-containing protein
chr2	222715	222830	879	At2g01490	phytanoyl-CoA dioxygenase (PhyH) family protein
chr2	388769	389089	990	At2g01860	EMB975__EMB975 (EMBRYO DEFECTIVE 975)
chr2	427339	428096	999	At2g01930	ATBPC1_BBR/BPC1_BPC1__ATBPC1/BBR/BPC1/BPC1 (BASIC PENTACYSTEINE1)
chr2	497435	497616	998	At2g02060	transcription factor
chr2	505989	506176	881	At2g02070	ATIDD5__ATIDD5 (ARABIDOPSIS THALIANA INDETERMINATE(ID)-DOMAIN 5); nucleic acid binding / transcription factor/ zinc ion binding
chr2	518212	519248	999	At2g02080	ATIDD4__ATIDD4 (ARABIDOPSIS THALIANA INDETERMINATE(ID)-DOMAIN 4)
chr2	520282	520611	981	At2g02080	ATIDD4__ATIDD4 (ARABIDOPSIS THALIANA INDETERMINATE(ID)-DOMAIN 4)
chr2	521069	521544	996	At2g02080	ATIDD4__ATIDD4 (ARABIDOPSIS THALIANA INDETERMINATE(ID)-DOMAIN 4)
chr2	553683	553977	985	At2g02160	zinc finger (CCCH-type) family protein
chr2	554116	555337	999	At2g02160	zinc finger (CCCH-type) family protein
chr2	555754	556011	999	At2g02160	zinc finger (CCCH-type) family protein
chr2	698066	698468	997	At2g02570	nucleic acid binding
chr2	699638	700297	999	At2g02570	nucleic acid binding
chr2	758781	758848	839	At2g02710	PAC motif-containing protein
chr2	759163	759645	944	At2g02710	PAC motif-containing protein
chr2	760052	760864	999	At2g02710	PAC motif-containing protein
chr2	773651	773899	999	At2g02760	ATUBC2_UBC2__ATUBC2 (UBIQUITING-CONJUGATING ENZYME 2); ubiquitin-protein ligase
chr2	775031	775317	999	At2g02760	ATUBC2_UBC2__ATUBC2 (UBIQUITING-CONJUGATING ENZYME 2); ubiquitin-protein ligase
chr2	851197	852158	999	At2g02930	ATGSTF3_GST16__ATGSTF3 (GLUTATHIONE S-TRANSFERASE 16); glutathione transferase
chr2	914174	914214	899	At2g03080	copia-like retrotransposon family
chr2	1006660	1007027	999	At2g03310	unknown protein
chr2	1013254	1013666	999	At2g03330	similar to unknown protein [Arabidopsis thaliana] (TAIR:AT3G11810.1); similar to hypothetical protein OsI_036713 [Oryza sativa (indica cultivar-group)] (GB:EAY82754.1)
chr2	1013934	1014242	999	At2g03330	similar to unknown protein [Arabidopsis thaliana] (TAIR:AT3G11810.1); similar to hypothetical protein OsI_036713 [Oryza sativa (indica cultivar-group)] (GB:EAY82754.1)
chr2	1185950	1186539	999	At2g03890	phosphatidylinositol 3- and 4-kinase family protein
chr2	1186684	1186912	999	At2g03890	phosphatidylinositol 3- and 4-kinase family protein
chr2	1187059	1188107	999	At2g03890	phosphatidylinositol 3- and 4-kinase family protein
chr2	1281163	1281226	839	At2g04030=p800	intergenic
chr2	1399351	1399424	956	At2g04140	copia-like retrotransposon family
chr2	1461654	1462329	999	At2g04240	XERICO__XERICO; protein binding / zinc ion binding
chr2	1525391	1525827	999	At2g04380	unknown protein
chr2	1526147	1526669	995	At2g04380	unknown protein
chr2	1644641	1644747	999	At2g04690	cellular repressor of E1A-stimulated genes (CREG) family
chr2	1645477	1645627	999	At2g04690	cellular repressor of E1A-stimulated genes (CREG) family
chr2	1645920	1646029	999	At2g04690	cellular repressor of E1A-stimulated genes (CREG) family
chr2	1721488	1721637	977	At2g04890	gene SCL21 function Encodes a scarecrow-like protein (SCL21). Member of GRAS gene family.
chr2	1761179	1761196	999	At2g04990	pseudogene, hypothetical protein
chr2	1877671	1877918	908	At2g05185	unknown protein
chr2	1967551	1968014	999	At2g05380	GRP3S__GRP3S (GLYCINE-RICH PROTEIN 3 SHORT ISOFORM)
chr2	2023312	2023562	999	At2g05510=utr3=int=At2g05520=p800	oRNA
chr2	2033716	2034154	998	At2g05540	glycine-rich protein
chr2	2331207	2331420	991	At2g06000=p800=int=At2g06005=p800	intergenic
chr2	2490442	2490453	972	At2g06310	gypsy-like retrotransposon family (Athila)
chr2	2681973	2682010	965	At2g06740	CACTA-like transposase family (Tnp2/En/Spm)
chr2	2767995	2768169	810	At2g06860	Ulp1 protease family protein
chr2	2931000	2931433	999	At2g07050=utr3=int=At2g07070=utr3	intergenic
chr2	2958292	2958492	999	At2g07140	F-box family protein
chr2	2981096	2981381	999	At2g07180	protein kinase, putative
chr2	2981198	2981488	998	At2g07180	protein kinase, putative
chr2	2981454	2981557	999	At2g07180	protein kinase, putative
chr2	2981780	2981857	992	At2g07180	protein kinase, putative
chr2	2982078	2982153	991	At2g07180	protein kinase, putative
chr2	2982078	2982153	895	At2g07180	protein kinase, putative
chr2	2982481	2982877	999	At2g07180	protein kinase, putative
chr2	2982583	2982877	999	At2g07180	protein kinase, putative
chr2	3574035	3574064	912	At2g07740=p800=int=At2g07750=p800	intergenic
chr2	3614953	3614984	819	At2g07981	unknown protein
chr2	3616367	3616398	827	At2g07981	unknown protein
chr2	3627421	3627452	827	At2g08986	unknown protein
chr2	3741017	3741020	817	At2g09870	gypsy-like retrotransposon family (Athila)
chr2	3741020	3741023	899	At2g09870	gypsy-like retrotransposon family (Athila)
chr2	3878963	3878966	935	At2g10180	gypsy-like retrotransposon family (Athila)
chr2	4013213	4014019	999	At2g10410	gene SADHU1-1 function Member of Sadhu non-coding retrotransposon family
chr2	4297335	4297338	941	At2g10890	gypsy-like retrotransposon family (Athila)
chr2	4486837	4487045	878	At2g11240	non-LTR retrotransposon family (LINE)
chr2	4490187	4490622	997	At2g11240	non-LTR retrotransposon family (LINE)
chr2	4491073	4491253	817	At2g11240	non-LTR retrotransposon family (LINE)
chr2	4740792	4740982	961	At2g11780=utr3=int=At2g11790=utr3	intergenic
chr2	4929392	4929590	975	At2g12280	ligase, putative
chr2	5029464	5029576	843	At2g12407=utr3=int=At2g12410=utr3	intergenic
chr2	5084134	5084249	920	At2g12490	copia-like retrotransposon family
chr2	5259957	5259966	969	At2g12800	gypsy-like retrotransposon family (Athila)
chr2	5268052	5268066	827	At2g12815	pseudo note hypothetical protein
chr2	5297930	5297957	986	At2g12880=p800	unknown protein
chr2	5546585	5546870	926	At2g13360	AGT__AGT (ALANINE:GLYOXYLATE AMINOTRANSFERASE)
chr2	5547260	5547953	999	At2g13360	AGT__AGT (ALANINE:GLYOXYLATE AMINOTRANSFERASE)
chr2	5597922	5598403	999	At2g13430	unknown protein
chr2	5984509	5985061	999	At2g14170	ALDH6B2__ALDH6B2 (Aldehyde dehydrogenase 6B2)
chr2	5985205	5985311	993	At2g14170	ALDH6B2__ALDH6B2 (Aldehyde dehydrogenase 6B2)
chr2	5985468	5985654	972	At2g14170	ALDH6B2__ALDH6B2 (Aldehyde dehydrogenase 6B2)
chr2	5985830	5986124	995	At2g14170	ALDH6B2__ALDH6B2 (Aldehyde dehydrogenase 6B2)
chr2	5986454	5986554	999	At2g14170	ALDH6B2__ALDH6B2 (Aldehyde dehydrogenase 6B2)
chr2	5987267	5987307	842	At2g14170	ALDH6B2__ALDH6B2 (Aldehyde dehydrogenase 6B2)
chr2	5987776	5987881	999	At2g14170	ALDH6B2__ALDH6B2 (Aldehyde dehydrogenase 6B2)
chr2	5988036	5988614	999	At2g14170	ALDH6B2__ALDH6B2 (Aldehyde dehydrogenase 6B2)
chr2	6031248	6031427	932	At2g14220	copia-like retrotransposon family
chr2	6370862	6371073	924	At2g14830	similar to unknown protein [Arabidopsis thaliana] (TAIR:AT1G51900.1); similar to unnamed protein product [Vitis vinifera] (GB:CAO24094.1); contains InterPro domain Protein of unknown function DUF292, eukaryotic (InterPro:IPR005061)
chr2	6399333	6399597	999	At2g14870=utr3=int=At2g14880=utr3	intergenic
chr2	6399743	6400028	999	At2g14870=utr3=int=At2g14880=utr3	intergenic
chr2	6413685	6414533	999	At2g14910	similar to amine oxidase/ copper ion binding / quinone binding [Arabidopsis thaliana] (TAIR:AT5G14970.1); similar to unnamed protein product [Vitis vinifera] (GB:CAO70864.1)
chr2	6414908	6415120	997	At2g14910	similar to amine oxidase/ copper ion binding / quinone binding [Arabidopsis thaliana] (TAIR:AT5G14970.1); similar to unnamed protein product [Vitis vinifera] (GB:CAO70864.1)
chr2	6415668	6416104	999	At2g14910	similar to amine oxidase/ copper ion binding / quinone binding [Arabidopsis thaliana] (TAIR:AT5G14970.1); similar to unnamed protein product [Vitis vinifera] (GB:CAO70864.1)
chr2	6622103	6622360	999	At2g15230	ATLIP1__ATLIP1 (ARABIDOPSIS THALIANA LIPASE 1); galactolipase/ hydrolase/ phospholipase/ triacylglycerol lipase
chr2	6622911	6623252	999	At2g15240	UNC-50 family protein
chr2	6623402	6623477	974	At2g15240	UNC-50 family protein
chr2	6651385	6652386	999	At2g15290	gene ATTIC21/CIA5/TIC21 function Encodes a protein located in the chloroplast inner envelope. The study of mutant defective in the gene product suggests that the protein is involved in the translocation of protein across the envelope membrane into the chloroplast stroma.
chr2	6773758	6774167	984	At2g15510	non-LTR retrotransposon family (LINE)
chr2	6805137	6805416	998	At2g15580	zinc finger (C3HC4-type RING finger) family protein
chr2	6841495	6841757	999	At2g15695	similar to unknown protein [Arabidopsis thaliana] (TAIR:AT5G44250.1); similar to unnamed protein product [Vitis vinifera] (GB:CAO47790.1); contains InterPro domain Protein of unknown function DUF829, eukaryotic (InterPro:IPR008547)
chr2	6841976	6842376	999	At2g15695	similar to unknown protein [Arabidopsis thaliana] (TAIR:AT5G44250.1); similar to unnamed protein product [Vitis vinifera] (GB:CAO47790.1); contains InterPro domain Protein of unknown function DUF829, eukaryotic (InterPro:IPR008547)
chr2	6843180	6843323	987	At2g15695	similar to unknown protein [Arabidopsis thaliana] (TAIR:AT5G44250.1); similar to unnamed protein product [Vitis vinifera] (GB:CAO47790.1); contains InterPro domain Protein of unknown function DUF829, eukaryotic (InterPro:IPR008547)
chr2	6843427	6843467	805	At2g15695	similar to unknown protein [Arabidopsis thaliana] (TAIR:AT5G44250.1); similar to unnamed protein product [Vitis vinifera] (GB:CAO47790.1); contains InterPro domain Protein of unknown function DUF829, eukaryotic (InterPro:IPR008547)
chr2	6924818	6924999	998	At2g15880	leucine-rich repeat family protein / extensin family protein
chr2	6927648	6928404	999	At2g15890	MEE14__MEE14 (maternal effect embryo arrest 14)
chr2	6928366	6928572	996	At2g15890	MEE14__MEE14 (maternal effect embryo arrest 14)
chr2	6928466	6928572	999	At2g15890	MEE14__MEE14 (maternal effect embryo arrest 14)
chr2	6928699	6929026	999	At2g15890	MEE14__MEE14 (maternal effect embryo arrest 14)
chr2	6939552	6939753	905	At2g15900	phox (PX) domain-containing protein
chr2	6954413	6954694	997	At2g15960	unknown protein
chr2	6954624	6954899	999	At2g15960	unknown protein
chr2	6954252	6954337	998	At2g15960=p200	unknown protein
chr2	6957157	6957301	952	At2g15970	COR413-PM1_FL3-5A3_WCOR413__COR413-PM1 (cold regulated 413 plasma membrane 1)
chr2	6957699	6958242	999	At2g15970	COR413-PM1_FL3-5A3_WCOR413__COR413-PM1 (cold regulated 413 plasma membrane 1)
chr2	7081983	7082688	999	At2g16365	F-box family protein
chr2	7082835	7083498	999	At2g16365	F-box family protein
chr2	7093258	7093330	876	At2g16380	SEC14 cytosolic factor family protein / phosphoglyceride transfer family protein
chr2	7094502	7094570	995	At2g16380	SEC14 cytosolic factor family protein / phosphoglyceride transfer family protein
chr2	7095318	7095541	998	At2g16380	SEC14 cytosolic factor family protein / phosphoglyceride transfer family protein
chr2	7095922	7096030	923	At2g16380	SEC14 cytosolic factor family protein / phosphoglyceride transfer family protein
chr2	7198277	7198600	999	At2g16586	unknown protein
chr2	7348961	7349288	908	At2g16930	ribosomal protein L27 family protein
chr2	7402425	7402497	832	At2g17010	mechanosensitive ion channel domain-containing protein / MS ion channel domain-containing protein
chr2	7411274	7411625	998	At2g17036	F-box family protein
chr2	7624974	7625156	905	At2g17520	IRE1A__IRE1A (Yeast endoribonuclease/protein kinase IRE1-like gene); kinase
chr2	7625261	7625572	995	At2g17520	IRE1A__IRE1A (Yeast endoribonuclease/protein kinase IRE1-like gene); kinase
chr2	7625982	7626089	882	At2g17520	IRE1A__IRE1A (Yeast endoribonuclease/protein kinase IRE1-like gene); kinase
chr2	7627178	7627359	974	At2g17520	IRE1A__IRE1A (Yeast endoribonuclease/protein kinase IRE1-like gene); kinase
chr2	7627499	7627715	989	At2g17520	IRE1A__IRE1A (Yeast endoribonuclease/protein kinase IRE1-like gene); kinase
chr2	7652473	7652985	999	At2g17570	undecaprenyl pyrophosphate synthetase family protein / UPP synthetase family protein
chr2	7712165	7712290	944	At2g17730	zinc finger (C3HC4-type RING finger) family protein
chr2	7739451	7739925	999	At2g17787	unknown protein
chr2	7774069	7774726	999	At2g17880	DNAJ heat shock protein, putative
chr2	7853422	7853529	999	At2g18050	HIS1-3__HIS1-3 (HISTONE H1-3); DNA binding
chr2	7853529	7853883	948	At2g18050	HIS1-3__HIS1-3 (HISTONE H1-3); DNA binding
chr2	7853604	7853883	999	At2g18050	HIS1-3__HIS1-3 (HISTONE H1-3); DNA binding
chr2	7915042	7915219	990	At2g18170	ATMPK7__ATMPK7 (MAP KINASE 7); MAP kinase/ kinase
chr2	7915455	7916215	995	At2g18170	ATMPK7__ATMPK7 (MAP KINASE 7); MAP kinase/ kinase
chr2	7953139	7953584	999	At2g18280	AtTLP2__AtTLP2 (TUBBY LIKE PROTEIN 2); phosphoric diester hydrolase/ transcription factor
chr2	7953759	7954119	999	At2g18280	AtTLP2__AtTLP2 (TUBBY LIKE PROTEIN 2); phosphoric diester hydrolase/ transcription factor
chr2	7954450	7954517	995	At2g18280	AtTLP2__AtTLP2 (TUBBY LIKE PROTEIN 2); phosphoric diester hydrolase/ transcription factor
chr2	7954619	7955433	999	At2g18280	AtTLP2__AtTLP2 (TUBBY LIKE PROTEIN 2); phosphoric diester hydrolase/ transcription factor
chr2	7959863	7960326	998	At2g18300	basic helix-loop-helix (bHLH) family protein
chr2	7960048	7960116	844	At2g18300	basic helix-loop-helix (bHLH) family protein
chr2	7961158	7961660	999	At2g18300	basic helix-loop-helix (bHLH) family protein
chr2	8002820	8003066	999	At2g18440	GUT15__
chr2	8003328	8003904	999	At2g18440	GUT15__
chr2	8004056	8004235	999	At2g18440	GUT15__
chr2	8100574	8100683	984	At2g18670	zinc finger (C3HC4-type RING finger) family protein
chr2	8100865	8100974	999	At2g18670	zinc finger (C3HC4-type RING finger) family protein
chr2	8101049	8101083	929	At2g18670	zinc finger (C3HC4-type RING finger) family protein
chr2	8101541	8101860	999	At2g18670	zinc finger (C3HC4-type RING finger) family protein
chr2	8116023	8117022	999	At2g18700	ATTPS11_ATTPSB_TPS11__ATTPS11 (Arabidopsis thaliana trehalose phosphatase/synthase 11); transferase, transferring glycosyl groups
chr2	8117207	8118045	999	At2g18700	ATTPS11_ATTPSB_TPS11__ATTPS11 (Arabidopsis thaliana trehalose phosphatase/synthase 11); transferase, transferring glycosyl groups
chr2	8118262	8118406	999	At2g18700	ATTPS11_ATTPSB_TPS11__ATTPS11 (Arabidopsis thaliana trehalose phosphatase/synthase 11); transferase, transferring glycosyl groups
chr2	8118544	8118871	999	At2g18700	ATTPS11_ATTPSB_TPS11__ATTPS11 (Arabidopsis thaliana trehalose phosphatase/synthase 11); transferase, transferring glycosyl groups
chr2	8118957	8119032	998	At2g18700	ATTPS11_ATTPSB_TPS11__ATTPS11 (Arabidopsis thaliana trehalose phosphatase/synthase 11); transferase, transferring glycosyl groups
chr2	8119243	8119464	928	At2g18710	SCY1__SCY1 (SECY HOMOLOG 1); P-P-bond-hydrolysis-driven protein transmembrane transporter
chr2	8119615	8120010	994	At2g18710	SCY1__SCY1 (SECY HOMOLOG 1); P-P-bond-hydrolysis-driven protein transmembrane transporter
chr2	8129476	8129690	834	At2g18750	calmodulin-binding protein
chr2	8135181	8135677	993	At2g18750	calmodulin-binding protein
chr2	8202922	8203247	955	At2g18915	LKP2_ADO2__LKP2 (LOV KELCH PROTEIN 2); ubiquitin-protein ligase
chr2	8383290	8383552	999	At2g19350	similar to unknown protein [Arabidopsis thaliana] (TAIR:AT4G29850.1); similar to hypothetical protein [Vitis vinifera] (GB:CAN75495.1); contains InterPro domain Protein of unknown function DUF872, eukaryotic (InterPro:IPR008590)
chr2	8384137	8384444	999	At2g19350	similar to unknown protein [Arabidopsis thaliana] (TAIR:AT4G29850.1); similar to hypothetical protein [Vitis vinifera] (GB:CAN75495.1); contains InterPro domain Protein of unknown function DUF872, eukaryotic (InterPro:IPR008590)
chr2	8435020	8435092	855	At2g19450	TAG1_ABX45_AS11_ATDGAT_DGAT1_RDS1__TAG1 (TRIACYLGLYCEROL BIOSYNTHESIS DEFECT 1); diacylglycerol O-acyltransferase
chr2	8436395	8436572	990	At2g19450	TAG1_ABX45_AS11_ATDGAT_DGAT1_RDS1__TAG1 (TRIACYLGLYCEROL BIOSYNTHESIS DEFECT 1); diacylglycerol O-acyltransferase
chr2	8534365	8534545	967	At2g19790	clathrin adaptor complex small chain family protein
chr2	8538694	8538878	928	At2g19800	MIOX2__MIOX2 (MYO-INOSITOL OXYGENASE 2)
chr2	8557473	8558634	999	At2g19810	zinc finger (CCCH-type) family protein
chr2	8558724	8558862	998	At2g19810	zinc finger (CCCH-type) family protein
chr2	8694521	8694704	999	At2g20120	COV1__COV1 (CONTINUOUS VASCULAR RING)
chr2	8695347	8695634	994	At2g20120	COV1__COV1 (CONTINUOUS VASCULAR RING)
chr2	8696242	8696494	983	At2g20120	COV1__COV1 (CONTINUOUS VASCULAR RING)
chr2	8698380	8698479	867	At2g20130	LCV1__LCV1 (LIKE COV 1)
chr2	8698646	8698686	823	At2g20130	LCV1__LCV1 (LIKE COV 1)
chr2	8728574	8728718	963	At2g20210	leucine-rich repeat family protein
chr2	8729218	8729511	942	At2g20210	leucine-rich repeat family protein
chr2	8732816	8732928	980	At2g20230	similar to unknown protein [Arabidopsis thaliana] (TAIR:AT4G28770.1); similar to unknown [Populus trichocarpa] (GB:ABK93408.1); similar to unknown [Populus trichocarpa] (GB:ABK93560.1); contains InterPro domain CD9/CD37/CD63 antigen; (InterPro:IPR000301)
chr2	8733004	8733113	945	At2g20230	similar to unknown protein [Arabidopsis thaliana] (TAIR:AT4G28770.1); similar to unknown [Populus trichocarpa] (GB:ABK93408.1); similar to unknown [Populus trichocarpa] (GB:ABK93560.1); contains InterPro domain CD9/CD37/CD63 antigen; (InterPro:IPR000301)
chr2	8733537	8733613	902	At2g20230	similar to unknown protein [Arabidopsis thaliana] (TAIR:AT4G28770.1); similar to unknown [Populus trichocarpa] (GB:ABK93408.1); similar to unknown [Populus trichocarpa] (GB:ABK93560.1); contains InterPro domain CD9/CD37/CD63 antigen; (InterPro:IPR000301)
chr2	8734139	8734290	988	At2g20230	similar to unknown protein [Arabidopsis thaliana] (TAIR:AT4G28770.1); similar to unknown [Populus trichocarpa] (GB:ABK93408.1); similar to unknown [Populus trichocarpa] (GB:ABK93560.1); contains InterPro domain CD9/CD37/CD63 antigen; (InterPro:IPR000301)
chr2	8734475	8734660	999	At2g20230	similar to unknown protein [Arabidopsis thaliana] (TAIR:AT4G28770.1); similar to unknown [Populus trichocarpa] (GB:ABK93408.1); similar to unknown [Populus trichocarpa] (GB:ABK93560.1); contains InterPro domain CD9/CD37/CD63 antigen; (InterPro:IPR000301)
chr2	8743825	8744100	999	At2g20260	PSAE-2__PSAE-2 (photosystem I subunit E-2); catalytic
chr2	8744468	8744787	994	At2g20260	PSAE-2__PSAE-2 (photosystem I subunit E-2); catalytic
chr2	8919010	8919183	988	At2g20670	similar to unknown protein [Arabidopsis thaliana] (TAIR:AT4G32480.1); similar to unnamed protein product [Vitis vinifera] (GB:CAO69754.1); contains InterPro domain Protein of unknown function DUF506, plant (InterPro:IPR006502)
chr2	8919083	8919575	999	At2g20670	similar to unknown protein [Arabidopsis thaliana] (TAIR:AT4G32480.1); similar to unnamed protein product [Vitis vinifera] (GB:CAO69754.1); contains InterPro domain Protein of unknown function DUF506, plant (InterPro:IPR006502)
chr2	8940832	8941445	999	At2g20725	CAAX amino terminal protease family protein
chr2	8942699	8943003	999	At2g20740	similar to unknown protein [Arabidopsis thaliana] (TAIR:AT2G20230.1); similar to unnamed protein product [Vitis vinifera] (GB:CAO23953.1)
chr2	8943523	8943636	997	At2g20740	similar to unknown protein [Arabidopsis thaliana] (TAIR:AT2G20230.1); similar to unnamed protein product [Vitis vinifera] (GB:CAO23953.1)
chr2	8943774	8943841	958	At2g20740	similar to unknown protein [Arabidopsis thaliana] (TAIR:AT2G20230.1); similar to unnamed protein product [Vitis vinifera] (GB:CAO23953.1)
chr2	8944157	8944430	999	At2g20740	similar to unknown protein [Arabidopsis thaliana] (TAIR:AT2G20230.1); similar to unnamed protein product [Vitis vinifera] (GB:CAO23953.1)
chr2	8955489	8955782	920	At2g20780	mannitol transporter, putative
chr2	8977014	8977587	991	At2g20830	folic acid binding / transferase
chr2	9006308	9006557	999	At2g20920	similar to unnamed protein product [Vitis vinifera] (GB:CAO47410.1)
chr2	9108415	9108945	999	At2g21240	ATBPC4_BBR/BPC4_BPC4__ATBPC4/BBR/BPC4/BPC4 (BASIC PENTACYSTEINE 4)
chr2	9109053	9109569	999	At2g21240	ATBPC4_BBR/BPC4_BPC4__ATBPC4/BBR/BPC4/BPC4 (BASIC PENTACYSTEINE 4)
chr2	9178598	9178648	999	At2g21420	zinc finger protein-related
chr2	9179709	9179814	999	At2g21430	cysteine proteinase A494, putative / thiol protease, putative
chr2	9266690	9266834	999	At2g21650	MEE3__MEE3 (maternal effect embryo arrest 3); DNA binding / transcription factor
chr2	9266906	9266976	981	At2g21650	MEE3__MEE3 (maternal effect embryo arrest 3); DNA binding / transcription factor
chr2	9272303	9273421	999	At2g21660	GRP7_GR-RBP7_ATGRP7_CCR2__ATGRP7 (COLD, CIRCADIAN RHYTHM, AND RNA BINDING 2); RNA binding
chr2	9360437	9360864	999	At2g21950	SKIP6__SKIP6 (SKP1 INTERACTING PARTNER 6); ubiquitin-protein ligase
chr2	9361178	9361650	999	At2g21950	SKIP6__SKIP6 (SKP1 INTERACTING PARTNER 6); ubiquitin-protein ligase
chr2	9394794	9394909	851	At2g22080	unknown protein
chr2	9395127	9395228	833	At2g22080	unknown protein
chr2	9512511	9513017	999	At2g22400	NOL1/NOP2/sun family protein
chr2	9533359	9533982	999	At2g22430	ATHB6__ATHB6 (ARABIDOPSIS THALIANA HOMEOBOX PROTEIN 6); transcription factor
chr2	9534185	9534302	963	At2g22430	ATHB6__ATHB6 (ARABIDOPSIS THALIANA HOMEOBOX PROTEIN 6); transcription factor
chr2	9538130	9538234	999	At2g22450	riboflavin biosynthesis protein, putative
chr2	9538778	9538926	998	At2g22450	riboflavin biosynthesis protein, putative
chr2	9539108	9539183	989	At2g22450	riboflavin biosynthesis protein, putative
chr2	9539433	9539535	998	At2g22450	riboflavin biosynthesis protein, putative
chr2	9539676	9539923	999	At2g22450	riboflavin biosynthesis protein, putative
chr2	9634834	9634937	993	At2g22660	similar to glycine-rich protein [Arabidopsis thaliana] (TAIR:AT4G37900.1); similar to unnamed protein product [Vitis vinifera] (GB:CAO44607.1); similar to unnamed protein product [Vitis vinifera] (GB:CAO38708.1); similar to glycine-rich protein [Medicago truncatula] (GB:ABY48136.1); contains InterPro domain Protein of unknown function DUF1399 (InterPro:IPR009836)
chr2	9635325	9635503	999	At2g22660	similar to glycine-rich protein [Arabidopsis thaliana] (TAIR:AT4G37900.1); similar to unnamed protein product [Vitis vinifera] (GB:CAO44607.1); similar to unnamed protein product [Vitis vinifera] (GB:CAO38708.1); similar to glycine-rich protein [Medicago truncatula] (GB:ABY48136.1); contains InterPro domain Protein of unknown function DUF1399 (InterPro:IPR009836)
chr2	9635619	9636051	999	At2g22660	similar to glycine-rich protein [Arabidopsis thaliana] (TAIR:AT4G37900.1); similar to unnamed protein product [Vitis vinifera] (GB:CAO44607.1); similar to unnamed protein product [Vitis vinifera] (GB:CAO38708.1); similar to glycine-rich protein [Medicago truncatula] (GB:ABY48136.1); contains InterPro domain Protein of unknown function DUF1399 (InterPro:IPR009836)
chr2	9636188	9636433	999	At2g22660	similar to glycine-rich protein [Arabidopsis thaliana] (TAIR:AT4G37900.1); similar to unnamed protein product [Vitis vinifera] (GB:CAO44607.1); similar to unnamed protein product [Vitis vinifera] (GB:CAO38708.1); similar to glycine-rich protein [Medicago truncatula] (GB:ABY48136.1); contains InterPro domain Protein of unknown function DUF1399 (InterPro:IPR009836)
chr2	9636510	9636650	999	At2g22660	similar to glycine-rich protein [Arabidopsis thaliana] (TAIR:AT4G37900.1); similar to unnamed protein product [Vitis vinifera] (GB:CAO44607.1); similar to unnamed protein product [Vitis vinifera] (GB:CAO38708.1); similar to glycine-rich protein [Medicago truncatula] (GB:ABY48136.1); contains InterPro domain Protein of unknown function DUF1399 (InterPro:IPR009836)
chr2	9636877	9636913	805	At2g22660	similar to glycine-rich protein [Arabidopsis thaliana] (TAIR:AT4G37900.1); similar to unnamed protein product [Vitis vinifera] (GB:CAO44607.1); similar to unnamed protein product [Vitis vinifera] (GB:CAO38708.1); similar to glycine-rich protein [Medicago truncatula] (GB:ABY48136.1); contains InterPro domain Protein of unknown function DUF1399 (InterPro:IPR009836)
chr2	9637475	9637937	999	At2g22660	similar to glycine-rich protein [Arabidopsis thaliana] (TAIR:AT4G37900.1); similar to unnamed protein product [Vitis vinifera] (GB:CAO44607.1); similar to unnamed protein product [Vitis vinifera] (GB:CAO38708.1); similar to glycine-rich protein [Medicago truncatula] (GB:ABY48136.1); contains InterPro domain Protein of unknown function DUF1399 (InterPro:IPR009836)
chr2	9638006	9638084	988	At2g22660	similar to glycine-rich protein [Arabidopsis thaliana] (TAIR:AT4G37900.1); similar to unnamed protein product [Vitis vinifera] (GB:CAO44607.1); similar to unnamed protein product [Vitis vinifera] (GB:CAO38708.1); similar to glycine-rich protein [Medicago truncatula] (GB:ABY48136.1); contains InterPro domain Protein of unknown function DUF1399 (InterPro:IPR009836)
chr2	9666485	9666849	867	At2g22720	similar to unknown protein [Arabidopsis thaliana] (TAIR:AT4G37860.1); similar to unnamed protein product [Vitis vinifera] (GB:CAO41059.1); contains InterPro domain Chromatin SPT2 (InterPro:IPR013256)
chr2	9727011	9727356	999	At2g22810=p800	intergenic
chr2	9731213	9731352	956	At2g22830	SQE2__SQE2 (SQUALENE EPOXIDASE 2); oxidoreductase
chr2	9762985	9763097	904	At2g22920	SCPL12__SCPL12; serine carboxypeptidase
chr2	9785106	9785530	921	At2g22980	SCPL13__SCPL13
chr2	9786033	9786175	999	At2g22980	SCPL13__SCPL13
chr2	9786317	9786558	999	At2g22980	SCPL13__SCPL13
chr2	9786583	9786784	974	At2g22980	SCPL13__SCPL13
chr2	9787157	9787268	999	At2g22980	SCPL13__SCPL13
chr2	9787433	9787509	990	At2g22980	SCPL13__SCPL13
chr2	9787979	9788122	998	At2g22980	SCPL13__SCPL13
chr2	9788269	9788373	997	At2g22980	SCPL13__SCPL13
chr2	9789061	9789210	999	At2g22980	SCPL13__SCPL13
chr2	9789134	9789210	973	At2g22980	SCPL13__SCPL13
chr2	9789723	9789971	999	At2g22980	SCPL13__SCPL13
chr2	9790108	9790284	999	At2g22980	SCPL13__SCPL13
chr2	9793873	9793997	857	At2g22990	SNG1_SCPL8__SNG1 (SINAPOYLGLUCOSE 1); serine carboxypeptidase
chr2	9832830	9832942	989	At2g23070	casein kinase II alpha chain, putative
chr2	9833584	9833846	989	At2g23070	casein kinase II alpha chain, putative
chr2	9924702	9925028	973	At2g23310	ATRER1C1__ATRER1C1 (Arabidopsis thaliana endoplasmatic reticulum retrieval protein 1C)
chr2	9925672	9925816	803	At2g23310	ATRER1C1__ATRER1C1 (Arabidopsis thaliana endoplasmatic reticulum retrieval protein 1C)
chr2	9925964	9926185	999	At2g23310	ATRER1C1__ATRER1C1 (Arabidopsis thaliana endoplasmatic reticulum retrieval protein 1C)
chr2	10115062	10115275	999	At2g23760	BLH4_SAW2__BLH4 (SAWTOOTH 2); DNA binding
chr2	10117713	10117932	998	At2g23760	BLH4_SAW2__BLH4 (SAWTOOTH 2); DNA binding
chr2	10119326	10119614	998	At2g23760	BLH4_SAW2__BLH4 (SAWTOOTH 2); DNA binding
chr2	10400217	10400317	981	At2g24450	FLA3__FLA3 (FASCICLIN-LIKE ARABINOGALACTAN PROTEIN 3 PRECURSOR)
chr2	10572029	10572158	844	At2g24765	ARF3_ARL1__ARF3/ARL1/ATARL1 (ADP-RIBOSYLATION FACTOR 3)
chr2	10670377	10670717	999	At2g25070	protein phosphatase 2C, putative / PP2C, putative
chr2	10671473	10671543	885	At2g25070	protein phosphatase 2C, putative / PP2C, putative
chr2	10675156	10675422	999	At2g25080	ATGPX1__ATGPX1 (GLUTATHIONE PEROXIDASE 1); glutathione peroxidase
chr2	10743698	10744074	994	At2g25200	similar to unknown protein [Arabidopsis thaliana] (TAIR:AT5G11000.1); similar to unnamed protein product [Vitis vinifera] (GB:CAO44287.1); contains InterPro domain Protein of unknown function DUF868, plant (InterPro:IPR008586)
chr2	10899796	10900050	999	At2g25590	agenet domain-containing protein
chr2	10963560	10963956	998	At2g25730	binding / heme binding
chr2	10969061	10969311	847	At2g25730	binding / heme binding
chr2	10996525	10996567	876	At2g25760=p800	intergenic
chr2	11032645	11033033	990	At2g25850	nucleotidyltransferase family protein
chr2	11048916	11049936	999	At2g25900	ATCTH__ATCTH (Arabidopsis thaliana Cys3His zinc finger protein); transcription factor
chr2	11067236	11067840	999	At2g25930	ELF3_PYK20__ELF3 (EARLY FLOWERING 3)
chr2	11069389	11069749	999	At2g25930	ELF3_PYK20__ELF3 (EARLY FLOWERING 3)
chr2	11069895	11070043	991	At2g25930	ELF3_PYK20__ELF3 (EARLY FLOWERING 3)
chr2	11070246	11070351	990	At2g25930	ELF3_PYK20__ELF3 (EARLY FLOWERING 3)
chr2	11077779	11078482	999	At2g25950=utr3=int=At2g25970=utr3	intergenic
chr2	11089421	11089602	861	At2g26000	zinc finger (C3HC4-type RING finger) family protein
chr2	11098744	11099037	952	At2g26030	F-box family protein
chr2	11166078	11166308	999	At2g26210	ankyrin repeat family protein
chr2	11174394	11174673	999	At2g26240	Identical to UPF0136 membrane protein At2g26240 [Arabidopsis Thaliana] (GB:O64847); similar to unknown protein [Arabidopsis thaliana] (TAIR:AT3G43520.1); similar to predicted protein [Physcomitrella patens subsp. patens] (GB:EDQ63811.1); contains InterPro domain Protein of unknown function UPF0136, Transmembrane; (InterPro:IPR005349)
chr2	11227881	11228367	999	At2g26360	binding
chr2	11250388	11250572	999	At2g26430	RCY1__RCY1 (ARGININE-RICH CYCLIN 1)
chr2	11251212	11251572	999	At2g26430	RCY1__RCY1 (ARGININE-RICH CYCLIN 1)
chr2	11300869	11301017	854	At2g26560	PLA2A_PLA IIA_PLP2_PLA IIA__PLP2 (PHOSPHOLIPASE A 2A); nutrient reservoir
chr2	11301168	11301311	999	At2g26560	PLA2A_PLA IIA_PLP2_PLA IIA__PLP2 (PHOSPHOLIPASE A 2A); nutrient reservoir
chr2	11301416	11301599	999	At2g26560	PLA2A_PLA IIA_PLP2_PLA IIA__PLP2 (PHOSPHOLIPASE A 2A); nutrient reservoir
chr2	11302039	11302475	999	At2g26560	PLA2A_PLA IIA_PLP2_PLA IIA__PLP2 (PHOSPHOLIPASE A 2A); nutrient reservoir
chr2	11302655	11302769	912	At2g26560	PLA2A_PLA IIA_PLP2_PLA IIA__PLP2 (PHOSPHOLIPASE A 2A); nutrient reservoir
chr2	11341950	11342224	869	At2g26650	AKT1__AKT1 (ARABIDOPSIS K TRANSPORTER 1); cyclic nucleotide binding / inward rectifier potassium channel
chr2	11348847	11349300	999	At2g26670	HY1_ATHO1_GUN2_HO1_HY6_TED 4__HY1 (HEME OXYGENASE 1)
chr2	11350364	11350624	998	At2g26670	HY1_ATHO1_GUN2_HO1_HY6_TED 4__HY1 (HEME OXYGENASE 1)
chr2	11388899	11389218	996	At2g26710	BAS1_CYP734A1__BAS1/CYP734A1 (PHYB ACTIVATION TAGGED SUPPRESSOR 1); oxygen binding / steroid hydroxylase
chr2	11390047	11390403	999	At2g26710	BAS1_CYP734A1__BAS1/CYP734A1 (PHYB ACTIVATION TAGGED SUPPRESSOR 1); oxygen binding / steroid hydroxylase
chr2	11397719	11398117	999	At2g26730	leucine-rich repeat transmembrane protein kinase, putative
chr2	11587586	11587801	991	At2g27110	FRS3__FRS3 (FAR1-RELATED SEQUENCE 3); zinc ion binding
chr2	11634588	11635053	998	At2g27200	GTP-binding family protein
chr2	11723670	11724090	999	At2g27385	unknown protein
chr2	11867659	11868398	999	At2g27830	similar to pentatricopeptide (PPR) repeat-containing protein [Arabidopsis thaliana] (TAIR:AT4G22760.1); similar to hypothetical protein [Catharanthus roseus] (GB:CAC09928.1)
chr2	12031560	12031776	997	At2g28200	nucleic acid binding / transcription factor/ zinc ion binding
chr2	12031849	12032212	999	At2g28200	nucleic acid binding / transcription factor/ zinc ion binding
chr2	12140427	12140690	997	At2g28370	Identical to UPF0497 membrane protein At2g28370 [Arabidopsis Thaliana] (GB:Q9SKN3); similar to integral membrane protein, putative [Arabidopsis thaliana] (TAIR:AT2G37200.1); similar to unnamed protein product [Vitis vinifera] (GB:CAO21850.1); contains InterPro domain Protein of unknown function DUF588 (InterPro:IPR006702)
chr2	12282399	12282713	995	At2g28630	beta-ketoacyl-CoA synthase family protein
chr2	12283070	12283621	999	At2g28630	beta-ketoacyl-CoA synthase family protein
chr2	12283774	12284147	992	At2g28630	beta-ketoacyl-CoA synthase family protein
chr2	12302544	12302805	993	At2g28660	copper-binding family protein
chr2	12303908	12304058	812	At2g28660	copper-binding family protein
chr2	12334240	12334676	999	At2g28720	histone H2B, putative
chr2	12363628	12364171	992	At2g28800	ALB3_ABL3__ALB3 (ALBINO 3)
chr2	12365013	12365520	997	At2g28800	ALB3_ABL3__ALB3 (ALBINO 3)
chr2	12365862	12366256	999	At2g28800	ALB3_ABL3__ALB3 (ALBINO 3)
chr2	12385452	12385918	999	At2g28840	ankyrin repeat family protein
chr2	12386020	12386255	999	At2g28840	ankyrin repeat family protein
chr2	12386408	12386477	999	At2g28840	ankyrin repeat family protein
chr2	12386624	12386692	998	At2g28840	ankyrin repeat family protein
chr2	12386806	12387014	999	At2g28840	ankyrin repeat family protein
chr2	12387121	12387535	999	At2g28840	ankyrin repeat family protein
chr2	12421366	12421765	999	At2g28900	ATOEP16-1_ATOEP16-L_OEP16__OEP16 (OUTER ENVELOPE PROTEIN 16); P-P-bond-hydrolysis-driven protein transmembrane transporter
chr2	12421981	12422129	997	At2g28900	ATOEP16-1_ATOEP16-L_OEP16__OEP16 (OUTER ENVELOPE PROTEIN 16); P-P-bond-hydrolysis-driven protein transmembrane transporter
chr2	12422281	12422496	999	At2g28900	ATOEP16-1_ATOEP16-L_OEP16__OEP16 (OUTER ENVELOPE PROTEIN 16); P-P-bond-hydrolysis-driven protein transmembrane transporter
chr2	12422902	12423328	999	At2g28910	CXIP4__CXIP4 (CAX INTERACTING PROTEIN 4); nucleic acid binding / zinc ion binding
chr2	12423398	12424059	999	At2g28910	CXIP4__CXIP4 (CAX INTERACTING PROTEIN 4); nucleic acid binding / zinc ion binding
chr2	12433498	12433758	999	At2g28930	APK1B__APK1B (Arabidopsis protein kinase 1B); kinase
chr2	12478457	12478710	999	At2g29020	Rab5-interacting family protein
chr2	12620188	12620406	999	At2g29400	TOPP1_PP1-AT__TOPP1 (TYPE ONE PROTEIN PHOSPHATASE 1); protein serine/threonine phosphatase
chr2	12620856	12621633	999	At2g29400	TOPP1_PP1-AT__TOPP1 (TYPE ONE PROTEIN PHOSPHATASE 1); protein serine/threonine phosphatase
chr2	12622154	12622437	999	At2g29400	TOPP1_PP1-AT__TOPP1 (TYPE ONE PROTEIN PHOSPHATASE 1); protein serine/threonine phosphatase
chr2	12674409	12674733	999	At2g29630	thiamine biosynthesis family protein / thiC family protein
chr2	12675068	12675855	999	At2g29630	thiamine biosynthesis family protein / thiC family protein
chr2	12676028	12676556	999	At2g29630	thiamine biosynthesis family protein / thiC family protein
chr2	12676846	12677536	999	At2g29630	thiamine biosynthesis family protein / thiC family protein
chr2	12690740	12691092	998	At2g29670	binding
chr2	12691601	12691854	988	At2g29670	binding
chr2	12791731	12791990	999	At2g29980	FAD3__FAD3 (FATTY ACID DESATURASE 3); omega-3 fatty acid desaturase
chr2	12811017	12811384	822	At2g30000	Identical to Uncharacterized protein At1g07170/At2g30000 [Arabidopsis Thaliana] (GB:O80873); similar to unknown protein [Arabidopsis thaliana] (TAIR:AT1G07170.2); similar to unknown protein [Arabidopsis thaliana] (TAIR:AT1G07170.1); similar to Os04g0663300 [Oryza sativa (japonica cultivar-group)] (GB:NP_001054163.1); similar to unknown [Picea sitchensis] (GB:ABK20981.1); contains InterPro domain …
chr2	12912653	12913085	998	At2g30260	U2B''__U2B'' (U2 small nuclear ribonucleoprotein B); RNA binding
chr2	12941857	12941963	904	At2g30350	endo/excinuclease amino terminal domain-containing protein
chr2	12979968	12980614	999	At2g30440	chloroplast thylakoidal processing peptidase
chr2	12980750	12980890	983	At2g30440	chloroplast thylakoidal processing peptidase
chr2	12982010	12982517	999	At2g30440	chloroplast thylakoidal processing peptidase
chr2	13009090	13009124	998	At2g30505	unknown protein
chr2	13044491	13045265	999	At2g30600	BTB/POZ domain-containing protein
chr2	13045442	13045725	999	At2g30600	BTB/POZ domain-containing protein
chr2	13045834	13046047	999	At2g30600	BTB/POZ domain-containing protein
chr2	13046118	13046332	998	At2g30600	BTB/POZ domain-containing protein
chr2	13046401	13046582	999	At2g30600	BTB/POZ domain-containing protein
chr2	13047477	13047552	995	At2g30600	BTB/POZ domain-containing protein
chr2	13047909	13047979	924	At2g30600	BTB/POZ domain-containing protein
chr2	13048132	13048702	999	At2g30600	BTB/POZ domain-containing protein
chr2	13052475	13052556	939	At2g30620	histone H1.2
chr2	13052742	13053318	999	At2g30620	histone H1.2
chr2	13169428	13169720	999	At2g30930	similar to unknown protein [Arabidopsis thaliana] (TAIR:AT1G06540.1)
chr2	13169833	13169971	968	At2g30930	similar to unknown protein [Arabidopsis thaliana] (TAIR:AT1G06540.1)
chr2	13170148	13170454	968	At2g30930	similar to unknown protein [Arabidopsis thaliana] (TAIR:AT1G06540.1)
chr2	13195416	13195745	998	At2g30990	similar to unknown protein [Arabidopsis thaliana] (TAIR:AT1G29240.1); similar to hypothetical protein [Vitis vinifera] (GB:CAN81695.1); contains InterPro domain Protein of unknown function DUF688 (InterPro:IPR007789)
chr2	13195847	13196098	981	At2g30990	similar to unknown protein [Arabidopsis thaliana] (TAIR:AT1G29240.1); similar to hypothetical protein [Vitis vinifera] (GB:CAN81695.1); contains InterPro domain Protein of unknown function DUF688 (InterPro:IPR007789)
chr2	13377832	13377934	922	At2g31350	GLX2-5__GLX2-5 (GLYOXALASE 2-5); hydroxyacylglutathione hydrolase/ iron ion binding / zinc ion binding
chr2	13379004	13379358	999	At2g31360	ADS2__ADS2 (16:0DELTA9 ARABIDOPSIS DESATURASE 2); oxidoreductase
chr2	13379787	13379852	962	At2g31360	ADS2__ADS2 (16:0DELTA9 ARABIDOPSIS DESATURASE 2); oxidoreductase
chr2	13380030	13380103	985	At2g31360	ADS2__ADS2 (16:0DELTA9 ARABIDOPSIS DESATURASE 2); oxidoreductase
chr2	13380304	13380599	999	At2g31360	ADS2__ADS2 (16:0DELTA9 ARABIDOPSIS DESATURASE 2); oxidoreductase
chr2	13453098	13453742	999	At2g31590	similar to unknown protein [Arabidopsis thaliana] (TAIR:AT4G04730.1)
chr2	13527858	13528135	999	At2g31800	ankyrin protein kinase, putative
chr2	13528551	13528588	860	At2g31800	ankyrin protein kinase, putative
chr2	13529354	13529423	977	At2g31800	ankyrin protein kinase, putative
chr2	13529882	13530162	998	At2g31800	ankyrin protein kinase, putative
chr2	13530313	13530708	999	At2g31800	ankyrin protein kinase, putative
chr2	13531282	13531556	999	At2g31810	acetolactate synthase small subunit, putative
chr2	13531699	13531843	999	At2g31810	acetolactate synthase small subunit, putative
chr2	13532245	13532281	923	At2g31810	acetolactate synthase small subunit, putative
chr2	13533099	13533140	864	At2g31810	acetolactate synthase small subunit, putative
chr2	13533861	13534157	999	At2g31810	acetolactate synthase small subunit, putative
chr2	13534502	13534609	999	At2g31810	acetolactate synthase small subunit, putative
chr2	13534887	13534921	868	At2g31810	acetolactate synthase small subunit, putative
chr2	13535261	13535399	999	At2g31810	acetolactate synthase small subunit, putative
chr2	13649584	13649906	999	At2g32080	PUR ALPHA-1__PUR ALPHA-1 (purin-rich alpha 1); nucleic acid binding
chr2	13650049	13650388	994	At2g32080	PUR ALPHA-1__PUR ALPHA-1 (purin-rich alpha 1); nucleic acid binding
chr2	13650789	13651010	992	At2g32080	PUR ALPHA-1__PUR ALPHA-1 (purin-rich alpha 1); nucleic acid binding
chr2	13651515	13651588	808	At2g32090	lactoylglutathione lyase family protein / glyoxalase I family protein
chr2	13652001	13652181	999	At2g32090	lactoylglutathione lyase family protein / glyoxalase I family protein
chr2	13652650	13652873	999	At2g32090	lactoylglutathione lyase family protein / glyoxalase I family protein
chr2	13666105	13666174	930	At2g32150	haloacid dehalogenase-like hydrolase family protein
chr2	13667274	13667659	999	At2g32150	haloacid dehalogenase-like hydrolase family protein
chr2	13882480	13882838	972	At2g32710	KRP4_ACK2_ICK7__KRP4 (KIP-RELATED PROTEIN 4)
chr2	13951960	13952187	999	At2g32870	meprin and TRAF homology domain-containing protein / MATH domain-containing protein
chr2	13952646	13952872	999	At2g32870	meprin and TRAF homology domain-containing protein / MATH domain-containing protein
chr2	13955881	13956029	996	At2g32880	meprin and TRAF homology domain-containing protein / MATH domain-containing protein
chr2	13956699	13957058	976	At2g32880	meprin and TRAF homology domain-containing protein / MATH domain-containing protein
chr2	14054655	14054913	993	At2g33150	KAT2_PED1__KAT2/PED1 (PEROXISOME DEFECTIVE 1); acetyl-CoA C-acyltransferase
chr2	14057981	14058125	956	At2g33150	KAT2_PED1__KAT2/PED1 (PEROXISOME DEFECTIVE 1); acetyl-CoA C-acyltransferase
chr2	14133382	14133594	996	At2g33340	transducin family protein / WD-40 repeat family protein
chr2	14136515	14136802	997	At2g33340	transducin family protein / WD-40 repeat family protein
chr2	14236947	14237058	987	At2g33610	ATSWI3B_CHB2__ATSWI3B (Arabidopsis thaliana switching protein 3B); DNA binding
chr2	14238140	14238318	958	At2g33610	ATSWI3B_CHB2__ATSWI3B (Arabidopsis thaliana switching protein 3B); DNA binding
chr2	14307847	14308213	963	At2g33800	ribosomal protein S5 family protein
chr2	14312560	14312737	999	At2g33810	SPL3__SPL3 (SQUAMOSA PROMOTER BINDING PROTEIN-LIKE 3); transcription factor
chr2	14312806	14313024	999	At2g33810	SPL3__SPL3 (SQUAMOSA PROMOTER BINDING PROTEIN-LIKE 3); transcription factor
chr2	14316543	14317375	999	At2g33830	dormancy/auxin associated family protein
chr2	14316804	14317121	926	At2g33830	dormancy/auxin associated family protein
chr2	14380857	14380887	920	At2g34020	calcium ion binding
chr2	14435416	14435526	933	At2g34170	unknown protein
chr2	14529618	14529911	912	At2g34420	LHB1B2_LHCB1.5__LHB1B2 (Photosystem II light harvesting complex gene 1.5); chlorophyll binding
chr2	14531788	14532011	999	At2g34430	LHB1B1_LHCB1.4__LHB1B1 (Photosystem II light harvesting complex gene 1.4); chlorophyll binding
chr2	14532518	14532853	999	At2g34430	LHB1B1_LHCB1.4__LHB1B1 (Photosystem II light harvesting complex gene 1.4); chlorophyll binding
chr2	14575957	14576347	999	At2g34590	transketolase family protein
chr2	14576525	14576917	999	At2g34590	transketolase family protein
chr2	14577829	14577937	979	At2g34590	transketolase family protein
chr2	14637924	14638069	976	At2g34690	ACD11__ACD11 (ACCELERATED CELL DEATH 11)
chr2	14638321	14638394	934	At2g34690	ACD11__ACD11 (ACCELERATED CELL DEATH 11)
chr2	14638756	14638826	893	At2g34690	ACD11__ACD11 (ACCELERATED CELL DEATH 11)
chr2	14638896	14638967	947	At2g34690	ACD11__ACD11 (ACCELERATED CELL DEATH 11)
chr2	14776666	14777264	999	At2g35050	protein kinase family protein
chr2	14777524	14777952	998	At2g35050	protein kinase family protein
chr2	14835213	14835350	977	At2g35170	MORN (Membrane Occupation and Recognition Nexus) repeat-containing protein /phosphatidylinositol-4-phosphate 5-kinase-related
chr2	14836605	14836713	832	At2g35170	MORN (Membrane Occupation and Recognition Nexus) repeat-containing protein /phosphatidylinositol-4-phosphate 5-kinase-related
chr2	15005156	15005231	807	At2g35680	dual specificity protein phosphatase family protein
chr2	15005400	15005546	980	At2g35680	dual specificity protein phosphatase family protein
chr2	15150322	15150394	888	At2g36060	MMZ3__MMZ3/UEV1C (MMS ZWEI HOMOLOGE 3)
chr2	15150545	15150616	912	At2g36060	MMZ3__MMZ3/UEV1C (MMS ZWEI HOMOLOGE 3)
chr2	15199590	15200638	999	At2g36220	similar to unknown protein [Arabidopsis thaliana] (TAIR:AT3G52710.1); similar to unnamed protein product [Vitis vinifera] (GB:CAO15901.1)
chr2	15204498	15204716	960	At2g36250	FTSZ2-1__FTSZ2-1 (FtsZ homolog 2-1); structural molecule
chr2	15205992	15206171	850	At2g36250	FTSZ2-1__FTSZ2-1 (FtsZ homolog 2-1); structural molecule
chr2	15236268	15236409	999	At2g36320	zinc finger (AN1-like) family protein
chr2	15236484	15236665	995	At2g36320	zinc finger (AN1-like) family protein
chr2	15236769	15237045	999	At2g36320	zinc finger (AN1-like) family protein
chr2	15277224	15277479	997	At2g36400	AtGRF3__AtGRF3 (GROWTH-REGULATING FACTOR 3)
chr2	15285982	15286241	896	At2g36410	similar to hematopoietin/interferon-class (D200-domain) cytokine receptor binding [Arabidopsis thaliana] (TAIR:AT3G52920.2); similar to unknown [Populus trichocarpa] (GB:ABK93998.1); contains InterPro domain Protein of unknown function DUF662 (InterPro:IPR007033)
chr2	15298261	15298611	994	At2g36430	similar to unknown protein [Arabidopsis thaliana] (TAIR:AT5G22540.1); similar to unnamed protein product [Vitis vinifera] (GB:CAO15956.1); contains InterPro domain Protein of unknown function DUF247, plant (InterPro:IPR004158)
chr2	15303855	15304231	988	At2g36460	fructose-bisphosphate aldolase, putative
chr2	15307346	15307569	833	At2g36470	similar to unknown protein [Arabidopsis thaliana] (TAIR:AT2G27770.1); similar to unnamed protein product [Vitis vinifera] (GB:CAO15960.1); contains InterPro domain Protein of unknown function DUF868, plant (InterPro:IPR008586)
chr2	15390273	15390340	984	At2g36695	unknown protein
chr2	15498561	15499052	999	At2g36900	MEMB11__MEMB11 (Golgi SNARE protein membrin 11); SNAP receptor
chr2	15499417	15499565	999	At2g36900	MEMB11__MEMB11 (Golgi SNARE protein membrin 11); SNAP receptor
chr2	15517624	15517747	845	At2g36930	zinc finger (C2H2 type) family protein
chr2	15537447	15537676	867	At2g36970	UDP-glucoronosyl/UDP-glucosyl transferase family protein
chr2	15605144	15605211	851	At2g37130	peroxidase 21 (PER21) (P21) (PRXR5)
chr2	15605287	15605688	999	At2g37130	peroxidase 21 (PER21) (P21) (PRXR5)
chr2	15606126	15606560	999	At2g37130	peroxidase 21 (PER21) (P21) (PRXR5)
chr2	15607006	15607042	934	At2g37130	peroxidase 21 (PER21) (P21) (PRXR5)
chr2	15676265	15677267	999	At2g37330	ALS3__ALS3 (ALUMINUM SENSITIVE 3)
chr2	15678530	15678706	962	At2g37340	ATRSZ33_RSZ33__RSZ33 (ARGININE/SERINE-RICH ZINC KNUCKLE-CONTAINING PROTEIN 33); nucleic acid binding / nucleotide binding / zinc ion binding
chr2	15705105	15705243	920	At2g37410	ATTIM17-2_TIM17__ATTIM17-2 (Arabidopsis thaliana translocase inner membrane subunit 17-2); P-P-bond-hydrolysis-driven protein transmembrane transporter
chr2	15705602	15705891	999	At2g37410	ATTIM17-2_TIM17__ATTIM17-2 (Arabidopsis thaliana translocase inner membrane subunit 17-2); P-P-bond-hydrolysis-driven protein transmembrane transporter
chr2	15744150	15744399	972	At2g37470	histone H2B, putative
chr2	15744983	15745451	999	At2g37480	similar to unknown protein [Arabidopsis thaliana] (TAIR:AT3G53670.1); similar to hypothetical protein [Vitis vinifera] (GB:CAN77855.1)
chr2	15745707	15745958	999	At2g37480	similar to unknown protein [Arabidopsis thaliana] (TAIR:AT3G53670.1); similar to hypothetical protein [Vitis vinifera] (GB:CAN77855.1)
chr2	15746343	15746525	997	At2g37480	similar to unknown protein [Arabidopsis thaliana] (TAIR:AT3G53670.1); similar to hypothetical protein [Vitis vinifera] (GB:CAN77855.1)
chr2	15746632	15746839	999	At2g37480	similar to unknown protein [Arabidopsis thaliana] (TAIR:AT3G53670.1); similar to hypothetical protein [Vitis vinifera] (GB:CAN77855.1)
chr2	15889606	15889681	988	At2g37950	zinc finger (C3HC4-type RING finger) family protein
chr2	15890390	15890921	999	At2g37950	zinc finger (C3HC4-type RING finger) family protein
chr2	15910315	15910659	998	At2g38000	chaperone protein dnaJ-related
chr2	15924629	15924994	979	At2g38040	CAC3__CAC3 (acetyl co-enzyme A carboxylase carboxyltransferase alpha subunit); acetyl-CoA carboxylase
chr2	15925803	15926123	999	At2g38040	CAC3__CAC3 (acetyl co-enzyme A carboxylase carboxyltransferase alpha subunit); acetyl-CoA carboxylase
chr2	15926740	15926990	858	At2g38040	CAC3__CAC3 (acetyl co-enzyme A carboxylase carboxyltransferase alpha subunit); acetyl-CoA carboxylase
chr2	15927101	15927281	949	At2g38040	CAC3__CAC3 (acetyl co-enzyme A carboxylase carboxyltransferase alpha subunit); acetyl-CoA carboxylase
chr2	15927492	15927633	964	At2g38040	CAC3__CAC3 (acetyl co-enzyme A carboxylase carboxyltransferase alpha subunit); acetyl-CoA carboxylase
chr2	15927738	15928140	994	At2g38040	CAC3__CAC3 (acetyl co-enzyme A carboxylase carboxyltransferase alpha subunit); acetyl-CoA carboxylase
chr2	16035832	16036391	999	At2g38260=p200	intergenic
chr2	16090867	16091111	999	At2g38400	AGT3__AGT3 (ALANINE:GLYOXYLATE AMINOTRANSFERASE 3); alanine-glyoxylate transaminase
chr2	16091478	16091955	999	At2g38400	AGT3__AGT3 (ALANINE:GLYOXYLATE AMINOTRANSFERASE 3); alanine-glyoxylate transaminase
chr2	16092096	16092207	990	At2g38400	AGT3__AGT3 (ALANINE:GLYOXYLATE AMINOTRANSFERASE 3); alanine-glyoxylate transaminase
chr2	16092356	16092498	999	At2g38400	AGT3__AGT3 (ALANINE:GLYOXYLATE AMINOTRANSFERASE 3); alanine-glyoxylate transaminase
chr2	16092649	16092911	999	At2g38400	AGT3__AGT3 (ALANINE:GLYOXYLATE AMINOTRANSFERASE 3); alanine-glyoxylate transaminase
chr2	16093019	16093167	999	At2g38400	AGT3__AGT3 (ALANINE:GLYOXYLATE AMINOTRANSFERASE 3); alanine-glyoxylate transaminase
chr2	16093053	16093131	985	At2g38400	AGT3__AGT3 (ALANINE:GLYOXYLATE AMINOTRANSFERASE 3); alanine-glyoxylate transaminase
chr2	16224316	16224633	999	At2g38800	calmodulin-binding protein-related
chr2	16224850	16225168	999	At2g38800	calmodulin-binding protein-related
chr2	16225494	16225885	999	At2g38800	calmodulin-binding protein-related
chr2	16229206	16229625	999	At2g38820	similar to unknown protein [Arabidopsis thaliana] (TAIR:AT3G22970.1); similar to unnamed protein product [Vitis vinifera] (GB:CAO22614.1); contains InterPro domain Protein of unknown function DUF506, plant (InterPro:IPR006502)
chr2	16230169	16230642	999	At2g38820	similar to unknown protein [Arabidopsis thaliana] (TAIR:AT3G22970.1); similar to unnamed protein product [Vitis vinifera] (GB:CAO22614.1); contains InterPro domain Protein of unknown function DUF506, plant (InterPro:IPR006502)
chr2	16231205	16231383	998	At2g38823	unknown protein
chr2	16233179	16233586	931	At2g38830	tumor susceptibility protein-related
chr2	16284123	16284427	999	At2g38980	pseudogene, similar to fiber protein Fb12
chr2	16285160	16285272	924	At2g38980	pseudogene, similar to fiber protein Fb12
chr2	16293371	16293823	999	At2g39000	GCN5-related N-acetyltransferase (GNAT) family protein
chr2	16294074	16294411	999	At2g39000	GCN5-related N-acetyltransferase (GNAT) family protein
chr2	16294880	16294918	913	At2g39000	GCN5-related N-acetyltransferase (GNAT) family protein
chr2	16326047	16326219	929	At2g39100	zinc finger (C3HC4-type RING finger) family protein
chr2	16439549	16439556	987	At2g39350	ABC transporter family protein
chr2	16460000	16460072	969	At2g39400	hydrolase, alpha/beta fold family protein
chr2	16460222	16460294	998	At2g39400	hydrolase, alpha/beta fold family protein
chr2	16460443	16460519	993	At2g39400	hydrolase, alpha/beta fold family protein
chr2	16461008	16461113	995	At2g39400	hydrolase, alpha/beta fold family protein
chr2	16461524	16461834	999	At2g39400	hydrolase, alpha/beta fold family protein
chr2	16514930	16515153	999	At2g39570	ACT domain-containing protein
chr2	16515374	16515521	999	At2g39570	ACT domain-containing protein
chr2	16515671	16515743	999	At2g39570	ACT domain-containing protein
chr2	16515852	16516140	999	At2g39570	ACT domain-containing protein
chr2	16516251	16516547	999	At2g39570	ACT domain-containing protein
chr2	16516251	16516547	945	At2g39570	ACT domain-containing protein
chr2	16516671	16517052	999	At2g39570	ACT domain-containing protein
chr2	16564168	16564497	999	At2g39705	DVL11_RTFL8__DVL11/RTFL8 (ROTUNDIFOLIA LIKE 8)
chr2	16667106	16667494	999	At2g39900	LIM domain-containing protein
chr2	16881301	16881665	997	At2g40410	Ca(2+)-dependent nuclease, putative
chr2	16884392	16884710	999	At2g40420	amino acid transporter family protein
chr2	16884842	16885024	999	At2g40420	amino acid transporter family protein
chr2	16885096	16885131	880	At2g40420	amino acid transporter family protein
chr2	16885424	16886101	999	At2g40420	amino acid transporter family protein
chr2	16955377	16955488	891	At2g40600	appr-1-p processing enzyme family protein
chr2	16956073	16956294	999	At2g40610	ATEXPA8_ATEXP8_ATHEXP ALPHA 1.11_EXP8__ATEXPA8 (ARABIDOPSIS THALIANA EXPANSIN A8)
chr2	16956367	16956524	984	At2g40610	ATEXPA8_ATEXP8_ATHEXP ALPHA 1.11_EXP8__ATEXPA8 (ARABIDOPSIS THALIANA EXPANSIN A8)
chr2	16956992	16957437	999	At2g40610	ATEXPA8_ATEXP8_ATHEXP ALPHA 1.11_EXP8__ATEXPA8 (ARABIDOPSIS THALIANA EXPANSIN A8)
chr2	17019004	17019116	987	At2g40760	rhodanese-like domain-containing protein
chr2	17104872	17105131	975	At2g40970	myb family transcription factor
chr2	17115507	17115588	999	At2g40995=p800	intergenic
chr2	17276810	17277134	999	At2g41430	ERD15_CID1_LSR1__ERD15 (EARLY RESPONSIVE TO DEHYDRATION 15)
chr2	17277237	17277516	857	At2g41430	ERD15_CID1_LSR1__ERD15 (EARLY RESPONSIVE TO DEHYDRATION 15)
chr2	17311768	17312260	999	At2g41500	EMB2776_LIS__EMB2776/LIS (LACHESIS); nucleotide binding
chr2	17313281	17313495	854	At2g41500	EMB2776_LIS__EMB2776/LIS (LACHESIS); nucleotide binding
chr2	17339210	17339886	999	At2g41560	ACA4__ACA4 (AUTO-INHIBITED CA(2+)-ATPASE, ISOFORM 4); calcium-transporting ATPase/ calmodulin binding
chr2	17340625	17342000	999	At2g41560	ACA4__ACA4 (AUTO-INHIBITED CA(2+)-ATPASE, ISOFORM 4); calcium-transporting ATPase/ calmodulin binding
chr2	17342211	17342276	904	At2g41560	ACA4__ACA4 (AUTO-INHIBITED CA(2+)-ATPASE, ISOFORM 4); calcium-transporting ATPase/ calmodulin binding
chr2	17344114	17344225	997	At2g41560	ACA4__ACA4 (AUTO-INHIBITED CA(2+)-ATPASE, ISOFORM 4); calcium-transporting ATPase/ calmodulin binding
chr2	17406774	17407030	993	At2g41705	camphor resistance CrcB family protein
chr2	17407204	17407948	999	At2g41710	ovule development protein, putative
chr2	17429521	17429779	992	At2g41750	DTW domain-containing protein
chr2	17431222	17431369	910	At2g41760	similar to unnamed protein product [Vitis vinifera] (GB:CAO23603.1); contains domain PTHR13035 (PTHR13035)
chr2	17515308	17515623	955	At2g41940	ZFP8__ZFP8 (ZINC FINGER PROTEIN 8); nucleic acid binding / transcription factor/ zinc ion binding
chr2	17534399	17534674	971	At2g41990	similar to unknown protein [Arabidopsis thaliana] (TAIR:AT4G35170.1); similar to hypothetical protein [Vitis vinifera] (GB:CAN73167.1)
chr2	17535337	17535711	999	At2g41990	similar to unknown protein [Arabidopsis thaliana] (TAIR:AT4G35170.1); similar to hypothetical protein [Vitis vinifera] (GB:CAN73167.1)
chr2	17550340	17550415	944	At2g42040	similar to unnamed protein product [Vitis vinifera] (GB:CAO23408.1); contains InterPro domain WRC (InterPro:IPR014977)
chr2	17551790	17552265	999	At2g42040	similar to unnamed protein product [Vitis vinifera] (GB:CAO23408.1); contains InterPro domain WRC (InterPro:IPR014977)
chr2	17582849	17583060	989	At2g42160	zinc finger (ubiquitin-hydrolase) domain-containing protein
chr2	17585810	17586027	830	At2g42170	actin, putative
chr2	17586724	17586842	964	At2g42170	actin, putative
chr2	17618321	17618600	999	At2g42280	basic helix-loop-helix (bHLH) family protein
chr2	17618911	17619160	983	At2g42280	basic helix-loop-helix (bHLH) family protein
chr2	17620045	17620305	993	At2g42280	basic helix-loop-helix (bHLH) family protein
chr2	17623885	17624010	921	At2g42280	basic helix-loop-helix (bHLH) family protein
chr2	17704877	17705097	976	At2g42500	PP2A-4__PP2A-4 (protein phosphatase 2A-4); protein serine/threonine phosphatase
chr2	17707149	17707335	866	At2g42500	PP2A-4__PP2A-4 (protein phosphatase 2A-4); protein serine/threonine phosphatase
chr2	17708233	17708379	987	At2g42500	PP2A-4__PP2A-4 (protein phosphatase 2A-4); protein serine/threonine phosphatase
chr2	17716215	17716348	802	At2g42530	COR15B
chr2	17735903	17736190	999	At2g42580	TTL3__TTL3 (TETRATRICOPETIDE-REPEAT THIOREDOXIN-LIKE 3); protein binding
chr2	17737210	17737355	993	At2g42580	TTL3__TTL3 (TETRATRICOPETIDE-REPEAT THIOREDOXIN-LIKE 3); protein binding
chr2	17737568	17737755	999	At2g42580	TTL3__TTL3 (TETRATRICOPETIDE-REPEAT THIOREDOXIN-LIKE 3); protein binding
chr2	17738478	17738674	999	At2g42580	TTL3__TTL3 (TETRATRICOPETIDE-REPEAT THIOREDOXIN-LIKE 3); protein binding
chr2	17740359	17740502	838	At2g42590	GRF9_GF14 MU__GRF9 (GENERAL REGULATORY FACTOR 9); protein phosphorylated amino acid binding
chr2	17809963	17810531	997	At2g42790	CSY3__CSY3 (CITRATE SYNTHASE 3); citrate (SI)-synthase
chr2	17811388	17811504	989	At2g42790	CSY3__CSY3 (CITRATE SYNTHASE 3); citrate (SI)-synthase
chr2	17812072	17812140	825	At2g42790	CSY3__CSY3 (CITRATE SYNTHASE 3); citrate (SI)-synthase
chr2	17812586	17812698	998	At2g42790	CSY3__CSY3 (CITRATE SYNTHASE 3); citrate (SI)-synthase
chr2	17843670	17844259	999	At2g42870	PAR1__HLH1/PAR1 (PHY RAPIDLY REGULATED 1); transcription regulator
chr2	17858144	17858400	999	At2g42890	AML2__AML2
chr2	17858657	17858692	821	At2g42890	AML2__AML2
chr2	17859499	17859717	999	At2g42890	AML2__AML2
chr2	17859791	17860047	999	At2g42890	AML2__AML2
chr2	17860119	17860335	999	At2g42890	AML2__AML2
chr2	17860851	17861002	999	At2g42890	AML2__AML2
chr2	17861184	17861571	999	At2g42890	AML2__AML2
chr2	17893543	17893690	998	At2g43010	PIF4_SRL2__PIF4 (PHYTOCHROME INTERACTING FACTOR 4); DNA binding / transcription factor
chr2	17894225	17894519	999	At2g43010	PIF4_SRL2__PIF4 (PHYTOCHROME INTERACTING FACTOR 4); DNA binding / transcription factor
chr2	17894747	17894851	999	At2g43010	PIF4_SRL2__PIF4 (PHYTOCHROME INTERACTING FACTOR 4); DNA binding / transcription factor
chr2	17894998	17895038	923	At2g43010	PIF4_SRL2__PIF4 (PHYTOCHROME INTERACTING FACTOR 4); DNA binding / transcription factor
chr2	17895349	17895999	999	At2g43010	PIF4_SRL2__PIF4 (PHYTOCHROME INTERACTING FACTOR 4); DNA binding / transcription factor
chr2	17916279	17916837	999	At2g43060	transcription factor
chr2	17958632	17959163	999	At2g43160	epsin N-terminal homology (ENTH) domain-containing protein
chr2	17959949	17960556	999	At2g43160	epsin N-terminal homology (ENTH) domain-containing protein
chr2	18028562	18028706	999	At2g43400	ETFQO__ETFQO (ELECTRON-TRANSFER FLAVOPROTEIN:UBIQUINONE OXIDOREDUCTASE); catalytic/ electron acceptor
chr2	18029996	18030101	930	At2g43400	ETFQO__ETFQO (ELECTRON-TRANSFER FLAVOPROTEIN:UBIQUINONE OXIDOREDUCTASE); catalytic/ electron acceptor
chr2	18030934	18031192	934	At2g43400	ETFQO__ETFQO (ELECTRON-TRANSFER FLAVOPROTEIN:UBIQUINONE OXIDOREDUCTASE); catalytic/ electron acceptor
chr2	18031627	18031707	815	At2g43400	ETFQO__ETFQO (ELECTRON-TRANSFER FLAVOPROTEIN:UBIQUINONE OXIDOREDUCTASE); catalytic/ electron acceptor
chr2	18042509	18042945	956	At2g43430	GLY1_GLX2-1__GLX2-1 (GLYOXALASE 2-1); hydroxyacylglutathione hydrolase
chr2	18045047	18045297	999	At2g43430	GLY1_GLX2-1__GLX2-1 (GLYOXALASE 2-1); hydroxyacylglutathione hydrolase
chr2	18079502	18079960	999	At2g43540	similar to hypothetical protein [Vitis vinifera] (GB:CAN65294.1)
chr2	18117586	18117803	901	At2g43680	IQD14__IQD14; calmodulin binding
chr2	18118025	18118790	999	At2g43680	IQD14__IQD14; calmodulin binding
chr2	18146924	18147069	884	At2g43790	ATMPK6_MPK6__ATMPK6 (MAP KINASE 6); MAP kinase/ kinase
chr2	18159577	18159752	838	At2g43820	GT__GT/UGT74F2 (UDP-GLUCOSYLTRANSFERASE 74F2); UDP-glucosyltransferase/ UDP-glycosyltransferase/ transferase, transferring glycosyl groups / transferase, transferring hexosyl groups
chr2	18162714	18162794	940	At2g43830	pseudogene, NPK1-related protein kinase 3, identical to NPK1-related protein kinase 3
chr2	18200920	18201000	940	At2g43930	protein kinase family protein
chr2	18214675	18215031	990	At2g43970	La domain-containing protein
chr2	18335936	18336866	999	At2g44410	protein binding / zinc ion binding
chr2	18337154	18337307	962	At2g44410	protein binding / zinc ion binding
chr2	18445619	18445692	865	At2g44730	transcription factor
chr2	18450046	18450193	989	At2g44740	CYCP4;1__CYCP4;1 (cyclin p4;1); cyclin-dependent protein kinase
chr2	18459459	18459850	912	At2g44750	TPK2__TPK2 (THIAMIN PYROPHOSPHOKINASE 2); thiamin diphosphokinase
chr2	18507597	18507885	937	At2g44860	60S ribosomal protein L24, putative
chr2	18533548	18533763	999	At2g44920	thylakoid lumenal 15 kDa protein, chloroplast
chr2	18631370	18631408	868	At2g45170	ATG8E_AtATG8e__AtATG8e (AUTOPHAGY 8E); microtubule binding
chr2	18631787	18632072	986	At2g45170	ATG8E_AtATG8e__AtATG8e (AUTOPHAGY 8E); microtubule binding
chr2	18632398	18632722	999	At2g45170	ATG8E_AtATG8e__AtATG8e (AUTOPHAGY 8E); microtubule binding
chr2	18633390	18634092	999	At2g45180	protease inhibitor/seed storage/lipid transfer protein (LTP) family protein
chr2	18644657	18644811	884	At2g45200	GOS12__GOS12 (GOLGI SNARE 12); SNARE binding
chr2	18689668	18689740	842	At2g45310	GAE4__GAE4 (UDP-D-GLUCURONATE 4-EPIMERASE 4); catalytic
chr2	18690638	18690715	891	At2g45310	GAE4__GAE4 (UDP-D-GLUCURONATE 4-EPIMERASE 4); catalytic
chr2	18707795	18707945	942	At2g45380	similar to glycine-rich protein [Arabidopsis thaliana] (TAIR:AT4G22740.2); similar to glycine-rich protein [Arabidopsis thaliana] (TAIR:AT4G22740.1); similar to unnamed protein product [Vitis vinifera] (GB:CAO16973.1); similar to Os06g0134900 [Oryza sativa (japonica cultivar-group)] (GB:NP_001056719.1); similar to unnamed protein product [Vitis vinifera] (GB:CAO70287.1); contains domain PD351140 …
chr2	18708566	18708715	856	At2g45380	similar to glycine-rich protein [Arabidopsis thaliana] (TAIR:AT4G22740.2); similar to glycine-rich protein [Arabidopsis thaliana] (TAIR:AT4G22740.1); similar to unnamed protein product [Vitis vinifera] (GB:CAO16973.1); similar to Os06g0134900 [Oryza sativa (japonica cultivar-group)] (GB:NP_001056719.1); similar to unnamed protein product [Vitis vinifera] (GB:CAO70287.1); contains domain PD351140 …
chr2	18799971	18800667	999	At2g45620	nucleotidyltransferase family protein
chr2	18800751	18801039	999	At2g45620	nucleotidyltransferase family protein
chr2	18801404	18801726	999	At2g45620	nucleotidyltransferase family protein
chr2	18801913	18802062	990	At2g45620	nucleotidyltransferase family protein
chr2	18802303	18802482	999	At2g45620	nucleotidyltransferase family protein
chr2	18802589	18802902	999	At2g45620	nucleotidyltransferase family protein
chr2	18814664	18814924	999	At2g45660	AGL20_SOC1__AGL20 (AGAMOUS-LIKE 20); transcription factor
chr2	18817756	18817912	985	At2g45660	AGL20_SOC1__AGL20 (AGAMOUS-LIKE 20); transcription factor
chr2	18821940	18822227	998	At2g45670	calcineurin B subunit-related
chr2	18824981	18825442	999	At2g45670	calcineurin B subunit-related
chr2	18865617	18865797	872	At2g45800	LIM domain-containing protein
chr2	18878839	18878953	983	At2g45840	similar to unknown protein [Arabidopsis thaliana] (TAIR:AT3G61280.1); similar to unnamed protein product [Vitis vinifera] (GB:CAO39562.1); contains InterPro domain Protein of unknown function DUF821, CAP10-like (InterPro:IPR008539); contains InterPro domain Lipopolysaccharide-modifying protein (InterPro:IPR006598)
chr2	18879273	18879414	954	At2g45850	DNA-binding family protein
chr2	18880602	18880709	933	At2g45850	DNA-binding family protein
chr2	18924510	18924845	999	At2g45980	similar to unknown protein [Arabidopsis thaliana] (TAIR:AT4G00355.2); similar to unknown protein [Arabidopsis thaliana] (TAIR:AT4G00355.3); similar to unknown protein [Arabidopsis thaliana] (TAIR:AT4G00355.1); similar to unknown [Populus trichocarpa] (GB:ABK94390.1)
chr2	18924654	18924770	919	At2g45980	similar to unknown protein [Arabidopsis thaliana] (TAIR:AT4G00355.2); similar to unknown protein [Arabidopsis thaliana] (TAIR:AT4G00355.3); similar to unknown protein [Arabidopsis thaliana] (TAIR:AT4G00355.1); similar to unknown [Populus trichocarpa] (GB:ABK94390.1)
chr2	18924995	18925656	999	At2g45980	similar to unknown protein [Arabidopsis thaliana] (TAIR:AT4G00355.2); similar to unknown protein [Arabidopsis thaliana] (TAIR:AT4G00355.3); similar to unknown protein [Arabidopsis thaliana] (TAIR:AT4G00355.1); similar to unknown [Populus trichocarpa] (GB:ABK94390.1)
chr2	18926054	18926085	837	At2g45980	similar to unknown protein [Arabidopsis thaliana] (TAIR:AT4G00355.2); similar to unknown protein [Arabidopsis thaliana] (TAIR:AT4G00355.3); similar to unknown protein [Arabidopsis thaliana] (TAIR:AT4G00355.1); similar to unknown [Populus trichocarpa] (GB:ABK94390.1)
chr2	18978093	18978096	976	At2g46180	intracellular protein transport protein USO1-related
chr2	18986513	18986909	999	At2g46220	similar to unknown protein [Arabidopsis thaliana] (TAIR:AT1G79510.2); similar to unknown protein [Arabidopsis thaliana] (TAIR:AT1G16320.1); similar to unknown protein [Arabidopsis thaliana] (TAIR:AT1G79510.1); similar to unnamed protein product [Vitis vinifera] (GB:CAO39696.1); contains domain NTF2-like (SSF54427)
chr2	18987259	18987745	999	At2g46220	similar to unknown protein [Arabidopsis thaliana] (TAIR:AT1G79510.2); similar to unknown protein [Arabidopsis thaliana] (TAIR:AT1G16320.1); similar to unknown protein [Arabidopsis thaliana] (TAIR:AT1G79510.1); similar to unnamed protein product [Vitis vinifera] (GB:CAO39696.1); contains domain NTF2-like (SSF54427)
chr2	19004430	19004574	975	At2g46260	BTB/POZ domain-containing protein
chr2	19004944	19005241	993	At2g46260	BTB/POZ domain-containing protein
chr2	19005421	19005632	996	At2g46260	BTB/POZ domain-containing protein
chr2	19086475	19086940	999	At2g46490	similar to unknown protein [Arabidopsis thaliana] (TAIR:AT5G35110.1); similar to hypothetical protein [Vitis vinifera] (GB:CAN80242.1)
chr2	19119162	19120727	999	At2g46550	similar to unknown protein [Arabidopsis thaliana] (TAIR:AT1G01240.3); similar to unknown protein [Arabidopsis thaliana] (TAIR:AT1G01240.1); similar to unknown protein [Arabidopsis thaliana] (TAIR:AT1G01240.2); similar to unnamed protein product [Vitis vinifera] (GB:CAO14395.1)
chr2	19143170	19143353	901	At2g46600	calcium-binding protein, putative
chr2	19147443	19147754	999	At2g46620	AAA-type ATPase family protein
chr2	19170074	19170115	989	At2g46660=p800=int=At2g46670=utr3	intergenic
chr2	19277796	19278659	999	At2g46900	similar to unnamed protein product [Vitis vinifera] (GB:CAO24357.1); contains InterPro domain Basic helix-loop-helix, Nulp1-type (InterPro:IPR006994)
chr2	19278769	19279188	999	At2g46900	similar to unnamed protein product [Vitis vinifera] (GB:CAO24357.1); contains InterPro domain Basic helix-loop-helix, Nulp1-type (InterPro:IPR006994)
chr2	19453951	19454265	993	At2g47400	CP12-1_CP12__CP12-1 (CP12 domain-containing protein 1)
chr2	19454296	19454365	842	At2g47400	CP12-1_CP12__CP12-1 (CP12 domain-containing protein 1)
chr2	19465226	19465662	999	At2g47420	dimethyladenosine transferase, putative
chr2	19465772	19465927	995	At2g47420	dimethyladenosine transferase, putative
chr2	19559529	19559684	905	At2g47700	zinc finger (C3HC4-type RING finger) family protein
chr2	19560012	19560229	998	At2g47700	zinc finger (C3HC4-type RING finger) family protein
chr2	19560688	19560834	910	At2g47700	zinc finger (C3HC4-type RING finger) family protein
chr2	19561242	19561564	999	At2g47700	zinc finger (C3HC4-type RING finger) family protein
chr2	19615272	19615532	998	At2g47890	zinc finger (B-box type) family protein
chr2	19615677	19615741	927	At2g47890	zinc finger (B-box type) family protein
chr2	19615924	19615997	898	At2g47890	zinc finger (B-box type) family protein
chr2	19616131	19616319	999	At2g47890	zinc finger (B-box type) family protein
chr2	19616458	19616664	999	At2g47890	zinc finger (B-box type) family protein
chr2	19621672	19621889	999	At2g47910	CRR6__CRR6 (CHLORORESPIRATORY REDUCTION 6)
chr2	19624294	19624573	998	At2g47930	AGP26__AGP26/ATAGP26 (ARABINOGALACTAN PROTEINS 26)
chr2	19635961	19636069	887	At2g47960	similar to unnamed protein product [Vitis vinifera] (GB:CAO16918.1); contains InterPro domain Protein of unknown function DUF974 (InterPro:IPR010378)
chr3	94270	94586	999	At3g01310	acid phosphatase/ oxidoreductase/ transition metal ion binding
chr3	94688	95473	999	At3g01310	acid phosphatase/ oxidoreductase/ transition metal ion binding
chr3	95809	95845	808	At3g01310	acid phosphatase/ oxidoreductase/ transition metal ion binding
chr3	96134	96348	999	At3g01310	acid phosphatase/ oxidoreductase/ transition metal ion binding
chr3	96611	96685	973	At3g01310	acid phosphatase/ oxidoreductase/ transition metal ion binding
chr3	97653	97724	990	At3g01310	acid phosphatase/ oxidoreductase/ transition metal ion binding
chr3	98636	98672	929	At3g01310	acid phosphatase/ oxidoreductase/ transition metal ion binding
chr3	99028	99273	992	At3g01310	acid phosphatase/ oxidoreductase/ transition metal ion binding
chr3	99523	99561	942	At3g01310	acid phosphatase/ oxidoreductase/ transition metal ion binding
chr3	100282	100380	962	At3g01310	acid phosphatase/ oxidoreductase/ transition metal ion binding
chr3	100625	100780	965	At3g01310	acid phosphatase/ oxidoreductase/ transition metal ion binding
chr3	183971	184342	984	At3g01470	ATHB-1_ATHB1_HAT5_HD-ZIP-1__ATHB-1 (Homeobox-leucine zipper protein HAT5); transcription factor
chr3	191062	191645	999	At3g01490	protein kinase, putative
chr3	208524	208667	999	At3g01520	universal stress protein (USP) family protein
chr3	209110	209193	936	At3g01520	universal stress protein (USP) family protein
chr3	209845	209989	995	At3g01520	universal stress protein (USP) family protein
chr3	214645	214979	999	At3g01540	DRH1__DRH1 (DEAD box RNA helicase 1)
chr3	215999	216137	974	At3g01540	DRH1__DRH1 (DEAD box RNA helicase 1)
chr3	220387	220532	917	At3g01560	proline-rich family protein
chr3	221341	221839	965	At3g01560	proline-rich family protein
chr3	256561	256712	998	At3g01690	similar to unknown protein [Arabidopsis thaliana] (TAIR:AT5G14390.1); similar to unnamed protein product [Vitis vinifera] (GB:CAO14651.1); contains InterPro domain Alpha/beta hydrolase fold-1 (InterPro:IPR000073)
chr3	256777	257109	999	At3g01690	similar to unknown protein [Arabidopsis thaliana] (TAIR:AT5G14390.1); similar to unnamed protein product [Vitis vinifera] (GB:CAO14651.1); contains InterPro domain Alpha/beta hydrolase fold-1 (InterPro:IPR000073)
chr3	257479	257659	999	At3g01690	similar to unknown protein [Arabidopsis thaliana] (TAIR:AT5G14390.1); similar to unnamed protein product [Vitis vinifera] (GB:CAO14651.1); contains InterPro domain Alpha/beta hydrolase fold-1 (InterPro:IPR000073)
chr3	257948	258547	999	At3g01690	similar to unknown protein [Arabidopsis thaliana] (TAIR:AT5G14390.1); similar to unnamed protein product [Vitis vinifera] (GB:CAO14651.1); contains InterPro domain Alpha/beta hydrolase fold-1 (InterPro:IPR000073)
chr3	275475	275835	999	At3g01770	ATBET10__ATBET10 (ARABIDOPSIS THALIANA BROMODOMAIN AND EXTRATERMINAL DOMAIN PROTEIN 10); DNA binding
chr3	277674	277942	999	At3g01770	ATBET10__ATBET10 (ARABIDOPSIS THALIANA BROMODOMAIN AND EXTRATERMINAL DOMAIN PROTEIN 10); DNA binding
chr3	278012	278367	999	At3g01770	ATBET10__ATBET10 (ARABIDOPSIS THALIANA BROMODOMAIN AND EXTRATERMINAL DOMAIN PROTEIN 10); DNA binding
chr3	285984	285984	930	At3g01800	ribosome recycling factor family protein / ribosome releasing factor family protein
chr3	300105	300276	999	At3g01850	ribulose-phosphate 3-epimerase, cytosolic, putative / pentose-5-phosphate 3-epimerase, putative
chr3	301901	301976	925	At3g01850	ribulose-phosphate 3-epimerase, cytosolic, putative / pentose-5-phosphate 3-epimerase, putative
chr3	360475	360735	899	At3g02065	DEAD/DEAH box helicase family protein
chr3	477107	477326	999	At3g02340	zinc finger (C3HC4-type RING finger) family protein
chr3	477448	478029	999	At3g02340	zinc finger (C3HC4-type RING finger) family protein
chr3	478104	478145	809	At3g02340	zinc finger (C3HC4-type RING finger) family protein
chr3	532843	533179	999	At3g02540	RAD23-3__RAD23-3 (PUTATIVE DNA REPAIR PROTEIN RAD23-3)
chr3	533597	534138	993	At3g02540	RAD23-3__RAD23-3 (PUTATIVE DNA REPAIR PROTEIN RAD23-3)
chr3	562944	563125	894	At3g02630	acyl-(acyl-carrier-protein) desaturase, putative / stearoyl-ACP desaturase, putative
chr3	563852	564100	882	At3g02630	acyl-(acyl-carrier-protein) desaturase, putative / stearoyl-ACP desaturase, putative
chr3	564510	564724	999	At3g02630	acyl-(acyl-carrier-protein) desaturase, putative / stearoyl-ACP desaturase, putative
chr3	581610	582376	999	At3g02700	NC domain-containing protein
chr3	727647	727958	925	At3g03150	similar to unknown protein [Arabidopsis thaliana] (TAIR:AT5G17165.1); similar to seed specific protein Bn15D1B [Brassica napus] (GB:AAP37967.1)
chr3	734395	734544	903	At3g03180	Got1-like family protein
chr3	783454	783634	985	At3g03330	short-chain dehydrogenase/reductase (SDR) family protein
chr3	805971	806076	903	At3g03380	DEGP7__DEGP7 (DEGP PROTEASE 7); serine-type peptidase/ trypsin
chr3	807253	807395	858	At3g03380	DEGP7__DEGP7 (DEGP PROTEASE 7); serine-type peptidase/ trypsin
chr3	824535	824863	999	At3g03470	CYP89A9__CYP89A9 (cytochrome P450, family 87, subfamily A, polypeptide 9); oxygen binding
chr3	825151	826000	999	At3g03470	CYP89A9__CYP89A9 (cytochrome P450, family 87, subfamily A, polypeptide 9); oxygen binding
chr3	995461	995816	999	At3g03870	similar to unknown protein [Arabidopsis thaliana] (TAIR:AT5G18130.2)
chr3	996035	996108	924	At3g03870	similar to unknown protein [Arabidopsis thaliana] (TAIR:AT5G18130.2)
chr3	997085	997279	999	At3g03870	similar to unknown protein [Arabidopsis thaliana] (TAIR:AT5G18130.2)
chr3	1100069	1100282	999	At3g04180=p800=int=At3g04190=utr3	intergenic
chr3	1100572	1100686	830	At3g04180=p800=int=At3g04190=utr3	intergenic
chr3	1136181	1136287	956	At3g04290	ATLTL1_LTL1__ATLTL1/LTL1 (LI-TOLERANT LIPASE 1); carboxylesterase
chr3	1153757	1154578	997	At3g04350	similar to unknown protein [Arabidopsis thaliana] (TAIR:AT5G18490.1); similar to unknown protein [Arabidopsis thaliana] (TAIR:AT5G43950.1); similar to unknown protein [Arabidopsis thaliana] (TAIR:AT1G04090.1); similar to hypothetical protein [Vitis vinifera] (GB:CAN77840.1); similar to hypothetical protein [Vitis vinifera] (GB:CAN61465.1); similar to unnamed protein product [Vitis vinifera] (GB:C…
chr3	1154786	1155044	834	At3g04350	similar to unknown protein [Arabidopsis thaliana] (TAIR:AT5G18490.1); similar to unknown protein [Arabidopsis thaliana] (TAIR:AT5G43950.1); similar to unknown protein [Arabidopsis thaliana] (TAIR:AT1G04090.1); similar to hypothetical protein [Vitis vinifera] (GB:CAN77840.1); similar to hypothetical protein [Vitis vinifera] (GB:CAN61465.1); similar to unnamed protein product [Vitis vinifera] (GB:C…
chr3	1346296	1347332	999	At3g04880	DRT102__DRT102 (DNA-DAMAGE-REPAIR/TOLERATION 2)
chr3	1349046	1349121	841	At3g04890	similar to unknown protein [Arabidopsis thaliana] (TAIR:AT2G46100.1); similar to unknown [Picea sitchensis] (GB:ABK21558.1)
chr3	1356402	1357779	999	At3g04910	WNK1_ZIK4__WNK1 (WITH NO LYSINE (K) 1)
chr3	1363654	1363839	984	At3g04930	transcription regulator
chr3	1453158	1453610	999	At3g05160	sugar transporter, putative
chr3	1454937	1455185	999	At3g05160	sugar transporter, putative
chr3	1455468	1455686	952	At3g05160	sugar transporter, putative
chr3	1456890	1456960	885	At3g05160	sugar transporter, putative
chr3	1490559	1490804	917	At3g05220	heavy-metal-associated domain-containing protein
chr3	1491136	1491344	999	At3g05220	heavy-metal-associated domain-containing protein
chr3	1755586	1755729	814	At3g05880	RCI2A__RCI2A (RARE-COLD-INDUCIBLE 2A)
chr3	1761235	1762301	998	At3g05900	neurofilament protein-related
chr3	1762405	1762522	945	At3g05900	neurofilament protein-related
chr3	1844431	1844714	922	At3g06110	MKP2__MKP2; protein tyrosine/serine/threonine phosphatase
chr3	1882516	1882816	998	At3g06210	binding
chr3	1882939	1883090	987	At3g06210	binding
chr3	1937171	1937453	996	At3g06380	AtTLP9_ATTLP9__ATTLP9 (TUBBY-LIKE PROTEIN 9); phosphoric diester hydrolase/ protein binding / transcription factor
chr3	1937568	1937781	993	At3g06380	AtTLP9_ATTLP9__ATTLP9 (TUBBY-LIKE PROTEIN 9); phosphoric diester hydrolase/ protein binding / transcription factor
chr3	1937853	1938178	999	At3g06380	AtTLP9_ATTLP9__ATTLP9 (TUBBY-LIKE PROTEIN 9); phosphoric diester hydrolase/ protein binding / transcription factor
chr3	1956631	1957759	999	At3g06430	gene EMB2750 product EMB2750 (EMBRYO DEFECTIVE 2750); binding
chr3	1958042	1958383	999	At3g06430	gene EMB2750 product EMB2750 (EMBRYO DEFECTIVE 2750); binding
chr3	1974645	1974855	965	At3g06440	galactosyltransferase family protein
chr3	1980917	1981250	999	At3g06455	splicing factor-related
chr3	1980917	1980993	957	At3g06455	splicing factor-related
chr3	1981356	1981610	997	At3g06455	splicing factor-related
chr3	1982112	1982188	817	At3g06455	splicing factor-related
chr3	1991270	1991625	992	At3g06483	PDK_ATPDHK__PDK (PYRUVATE DEHYDROGENASE KINASE); ATP binding / pyruvate dehydrogenase (acetyl-transferring) kinase
chr3	2143517	2143799	999	At3g06780	glycine-rich protein
chr3	2158217	2159487	999	At3g06850	BCE2_DIN3_LTA1__DIN3/LTA1 (DARK INDUCIBLE 3); alpha-ketoacid dehydrogenase
chr3	2159932	2160036	801	At3g06850	BCE2_DIN3_LTA1__DIN3/LTA1 (DARK INDUCIBLE 3); alpha-ketoacid dehydrogenase
chr3	2160330	2160579	980	At3g06850	BCE2_DIN3_LTA1__DIN3/LTA1 (DARK INDUCIBLE 3); alpha-ketoacid dehydrogenase
chr3	2194744	2194932	868	At3g06960	PDE320__PDE320 (PIGMENT DEFECTIVE 320)
chr3	2212791	2213098	991	At3g07010	pectate lyase family protein
chr3	2213775	2214171	995	At3g07010	pectate lyase family protein
chr3	2217939	2218202	999	At3g07020	UDP-glucose:sterol glucosyltransferase (UGT80A2)
chr3	2297949	2298385	999	At3g07220	transcriptional activator, putative
chr3	2299235	2299532	994	At3g07220	transcriptional activator, putative
chr3	2384553	2384737	999	At3g07460	unknown protein
chr3	2385181	2385683	999	At3g07460	unknown protein
chr3	2399220	2399365	953	At3g07525	autophagocytosis-associated family protein
chr3	2411317	2411997	999	At3g07560	APM2_PEX13__APM2/PEX13 (ABERRANT PEROXISOME MORPHOLOGY 2); protein binding
chr3	2412133	2412775	999	At3g07560	APM2_PEX13__APM2/PEX13 (ABERRANT PEROXISOME MORPHOLOGY 2); protein binding
chr3	2439199	2439378	952	At3g07640	similar to unnamed protein product [Vitis vinifera] (GB:CAO41126.1)
chr3	2441700	2441700	957	At3g07650	COL9__COL9 (CONSTANS-LIKE 9)
chr3	2441728	2441777	994	At3g07650	COL9__COL9 (CONSTANS-LIKE 9)
chr3	2442489	2442844	999	At3g07650	COL9__COL9 (CONSTANS-LIKE 9)
chr3	2442914	2442985	955	At3g07650	COL9__COL9 (CONSTANS-LIKE 9)
chr3	2443160	2443233	899	At3g07650	COL9__COL9 (CONSTANS-LIKE 9)
chr3	2443410	2443600	999	At3g07650	COL9__COL9 (CONSTANS-LIKE 9)
chr3	2443843	2444277	999	At3g07650	COL9__COL9 (CONSTANS-LIKE 9)
chr3	2485110	2485652	999	At3g07780	protein binding / zinc ion binding
chr3	2485722	2486181	999	At3g07780	protein binding / zinc ion binding
chr3	2486758	2486970	999	At3g07780	protein binding / zinc ion binding
chr3	2510791	2510796	888	At3g07870	F-box family protein
chr3	2510968	2511640	999	At3g07870	F-box family protein
chr3	2511752	2512149	999	At3g07870	F-box family protein
chr3	2515486	2515598	969	At3g07880	Rho GDP-dissociation inhibitor family protein
chr3	2585306	2585701	994	At3g08510	ATPLC2__ATPLC2 (PHOSPHOLIPASE C 2); phospholipase C
chr3	2626439	2626648	916	At3g08650	metal transporter family protein
chr3	2632681	2632894	887	At3g08660	phototropic-responsive protein, putative
chr3	2713030	2713208	980	At3g08920	rhodanese-like domain-containing protein
chr3	2717709	2718061	953	At3g08940	LHCB4.2__LHCB4.2 (LIGHT HARVESTING COMPLEX PSII)
chr3	2717890	2718025	829	At3g08940	LHCB4.2__LHCB4.2 (LIGHT HARVESTING COMPLEX PSII)
chr3	2718330	2718624	986	At3g08940	LHCB4.2__LHCB4.2 (LIGHT HARVESTING COMPLEX PSII)
chr3	2755220	2756001	999	At3g09030	potassium channel tetramerisation domain-containing protein
chr3	2861956	2862109	811	At3g09320	zinc finger (DHHC type) family protein
chr3	2863847	2864062	992	At3g09320	zinc finger (DHHC type) family protein
chr3	2913016	2913161	883	At3g09470	Identical to UNC93-like protein [Arabidopsis Thaliana] (GB:Q94AA1;GB:Q67XL1;GB:Q67Y57;GB:Q9SF56); similar to hypothetical protein [Vitis vinifera] (GB:CAN76819.1); contains InterPro domain Protein of unknown function DUF895, eukaryotic (InterPro:IPR010291); contains InterPro domain MFS general substrate transporter (InterPro:IPR016196)
chr3	2913956	2914071	919	At3g09470	Identical to UNC93-like protein [Arabidopsis Thaliana] (GB:Q94AA1;GB:Q67XL1;GB:Q67Y57;GB:Q9SF56); similar to hypothetical protein [Vitis vinifera] (GB:CAN76819.1); contains InterPro domain Protein of unknown function DUF895, eukaryotic (InterPro:IPR010291); contains InterPro domain MFS general substrate transporter (InterPro:IPR016196)
chr3	2914256	2914474	974	At3g09470	Identical to UNC93-like protein [Arabidopsis Thaliana] (GB:Q94AA1;GB:Q67XL1;GB:Q67Y57;GB:Q9SF56); similar to hypothetical protein [Vitis vinifera] (GB:CAN76819.1); contains InterPro domain Protein of unknown function DUF895, eukaryotic (InterPro:IPR010291); contains InterPro domain MFS general substrate transporter (InterPro:IPR016196)
chr3	2989550	2989654	810	At3g09740	SYP71__SYP71 (SYNTAXIN OF PLANTS 71)
chr3	3030783	3030917	977	At3g09880	ATB' BETA__ATB' BETA (Arabidopsis thaliana serine/threonine protein phosphatase 2A 55 kDa regulatory subunit B prime beta); protein phosphatase type 2A regulator
chr3	3091235	3091706	988	At3g10020	similar to unnamed protein product [Vitis vinifera] (GB:CAO15981.1)
chr3	3092684	3093126	999	At3g10030	aspartate/glutamate/uridylate kinase family protein
chr3	3094305	3094810	931	At3g10030	aspartate/glutamate/uridylate kinase family protein
chr3	3117732	3118442	999	At3g10113	myb family transcription factor
chr3	3118550	3118617	967	At3g10113	myb family transcription factor
chr3	3130555	3130627	992	At3g10120	similar to unknown protein [Arabidopsis thaliana] (TAIR:AT5G03890.1); similar to hypothetical protein [Vitis vinifera] (GB:CAN62766.1)
chr3	3276335	3276478	999	At3g10520	AHB2_ARATH GLB2_GLB2_NSHB2__AHB2 (NON-SYMBIOTIC HAEMOGLOBIN 2)
chr3	3276693	3276848	994	At3g10520	AHB2_ARATH GLB2_GLB2_NSHB2__AHB2 (NON-SYMBIOTIC HAEMOGLOBIN 2)
chr3	3277466	3277540	922	At3g10520	AHB2_ARATH GLB2_GLB2_NSHB2__AHB2 (NON-SYMBIOTIC HAEMOGLOBIN 2)
chr3	3305429	3305500	945	At3g10572	3-phosphoinositide-dependent protein kinase-1, putative
chr3	3357461	3357646	994	At3g10720	pectinesterase, putative
chr3	3360959	3361400	999	At3g10740	ASD1_ARAF__ASD1 (ALPHA-L-ARABINOFURANOSIDASE); hydrolase, acting on glycosyl bonds
chr3	3361519	3361663	999	At3g10740	ASD1_ARAF__ASD1 (ALPHA-L-ARABINOFURANOSIDASE); hydrolase, acting on glycosyl bonds
chr3	3362112	3362330	996	At3g10740	ASD1_ARAF__ASD1 (ALPHA-L-ARABINOFURANOSIDASE); hydrolase, acting on glycosyl bonds
chr3	3362957	3363068	996	At3g10740	ASD1_ARAF__ASD1 (ALPHA-L-ARABINOFURANOSIDASE); hydrolase, acting on glycosyl bonds
chr3	3363714	3363749	869	At3g10740	ASD1_ARAF__ASD1 (ALPHA-L-ARABINOFURANOSIDASE); hydrolase, acting on glycosyl bonds
chr3	3364236	3364564	999	At3g10740	ASD1_ARAF__ASD1 (ALPHA-L-ARABINOFURANOSIDASE); hydrolase, acting on glycosyl bonds
chr3	3372356	3373049	999	At3g10770	nucleic acid binding
chr3	3373121	3373561	999	At3g10770	nucleic acid binding
chr3	3373956	3374176	999	At3g10770	nucleic acid binding
chr3	3456416	3456597	921	At3g11020	DREB2B_DREB2__DREB2B (DRE-binding protein 2B); DNA binding / transcription activator/ transcription factor
chr3	3476219	3476465	999	At3g11100	transcription factor
chr3	3476898	3477039	975	At3g11100	transcription factor
chr3	3606759	3606864	845	At3g11450	DNAJ heat shock N-terminal domain-containing protein / cell division protein-related
chr3	3637622	3637909	999	At3g11540	SPY__SPY (SPINDLY)
chr3	3641268	3641594	999	At3g11560	similar to unknown protein [Arabidopsis thaliana] (TAIR:AT5G06220.1); similar to hypothetical protein OsJ_026592 [Oryza sativa (japonica cultivar-group)] (GB:EAZ43109.1); similar to hypothetical protein OsI_028617 [Oryza sativa (indica cultivar-group)] (GB:EAZ07385.1); similar to unknown protein [Oryza sativa (japonica cultivar-group)] (GB:BAD09288.1); contains InterPro domain LETM1-like (InterPr…
chr3	3642367	3642508	995	At3g11560	similar to unknown protein [Arabidopsis thaliana] (TAIR:AT5G06220.1); similar to hypothetical protein OsJ_026592 [Oryza sativa (japonica cultivar-group)] (GB:EAZ43109.1); similar to hypothetical protein OsI_028617 [Oryza sativa (indica cultivar-group)] (GB:EAZ07385.1); similar to unknown protein [Oryza sativa (japonica cultivar-group)] (GB:BAD09288.1); contains InterPro domain LETM1-like (InterPr…
chr3	3643232	3643376	998	At3g11560	similar to unknown protein [Arabidopsis thaliana] (TAIR:AT5G06220.1); similar to hypothetical protein OsJ_026592 [Oryza sativa (japonica cultivar-group)] (GB:EAZ43109.1); similar to hypothetical protein OsI_028617 [Oryza sativa (indica cultivar-group)] (GB:EAZ07385.1); similar to unknown protein [Oryza sativa (japonica cultivar-group)] (GB:BAD09288.1); contains InterPro domain LETM1-like (InterPr…
chr3	3644127	3644265	946	At3g11560	similar to unknown protein [Arabidopsis thaliana] (TAIR:AT5G06220.1); similar to hypothetical protein OsJ_026592 [Oryza sativa (japonica cultivar-group)] (GB:EAZ43109.1); similar to hypothetical protein OsI_028617 [Oryza sativa (indica cultivar-group)] (GB:EAZ07385.1); similar to unknown protein [Oryza sativa (japonica cultivar-group)] (GB:BAD09288.1); contains InterPro domain LETM1-like (InterPr…
chr3	3645490	3645775	999	At3g11570	unknown protein
chr3	3669383	3669668	986	At3g11620	BAS1__BAS1
chr3	3670297	3670434	993	At3g11620	BAS1__BAS1
chr3	3695219	3695424	994	At3g11690	similar to unknown protein [Arabidopsis thaliana] (TAIR:AT5G06380.1); similar to unnamed protein product [Vitis vinifera] (GB:CAO67416.1)
chr3	3696053	3696197	999	At3g11690	similar to unknown protein [Arabidopsis thaliana] (TAIR:AT5G06380.1); similar to unnamed protein product [Vitis vinifera] (GB:CAO67416.1)
chr3	3696302	3696412	975	At3g11690	similar to unknown protein [Arabidopsis thaliana] (TAIR:AT5G06380.1); similar to unnamed protein product [Vitis vinifera] (GB:CAO67416.1)
chr3	3725400	3725540	987	At3g11780	MD-2-related lipid recognition domain-containing protein / ML domain-containing protein
chr3	3727736	3728391	999	At3g11810	similar to unknown protein [Arabidopsis thaliana] (TAIR:AT2G03330.1); similar to hypothetical protein OsI_036713 [Oryza sativa (indica cultivar-group)] (GB:EAY82754.1)
chr3	3728525	3728848	999	At3g11810	similar to unknown protein [Arabidopsis thaliana] (TAIR:AT2G03330.1); similar to hypothetical protein OsI_036713 [Oryza sativa (indica cultivar-group)] (GB:EAY82754.1)
chr3	3831347	3831417	802	At3g12020	kinesin motor protein-related
chr3	3868939	3869156	943	At3g12140	emsy N terminus domain-containing protein / ENT domain-containing protein
chr3	3961228	3961410	957	At3g12490	cysteine protease inhibitor, putative / cystatin, putative
chr3	3989994	3990175	926	At3g12570	FYD
chr3	3990319	3990623	976	At3g12570	FYD
chr3	4006483	4006972	999	At3g12610	DRT100__DRT100 (DNA-DAMAGE REPAIR/TOLERATION 100); protein binding
chr3	4007564	4007698	922	At3g12610	DRT100__DRT100 (DNA-DAMAGE REPAIR/TOLERATION 100); protein binding
chr3	4012754	4013099	999	At3g12630	zinc finger (AN1-like) family protein
chr3	4013210	4013319	987	At3g12630	zinc finger (AN1-like) family protein
chr3	4017893	4018076	966	At3g12650	similar to unnamed protein product [Vitis vinifera] (GB:CAO15069.1)
chr3	4182716	4182788	931	At3g13060	ECT5__ECT5
chr3	4183043	4183621	999	At3g13060	ECT5__ECT5
chr3	4184612	4184717	885	At3g13062	similar to unknown protein [Arabidopsis thaliana] (TAIR:AT1G55960.1); similar to unnamed protein product [Vitis vinifera] (GB:CAO41766.1); contains InterPro domain Lipid-binding START (InterPro:IPR002913)
chr3	4184785	4184972	999	At3g13062	similar to unknown protein [Arabidopsis thaliana] (TAIR:AT1G55960.1); similar to unnamed protein product [Vitis vinifera] (GB:CAO41766.1); contains InterPro domain Lipid-binding START (InterPro:IPR002913)
chr3	4185287	4185542	997	At3g13062	similar to unknown protein [Arabidopsis thaliana] (TAIR:AT1G55960.1); similar to unnamed protein product [Vitis vinifera] (GB:CAO41766.1); contains InterPro domain Lipid-binding START (InterPro:IPR002913)
chr3	4185949	4185988	859	At3g13062	similar to unknown protein [Arabidopsis thaliana] (TAIR:AT1G55960.1); similar to unnamed protein product [Vitis vinifera] (GB:CAO41766.1); contains InterPro domain Lipid-binding START (InterPro:IPR002913)
chr3	4186198	4186337	999	At3g13062	similar to unknown protein [Arabidopsis thaliana] (TAIR:AT1G55960.1); similar to unnamed protein product [Vitis vinifera] (GB:CAO41766.1); contains InterPro domain Lipid-binding START (InterPro:IPR002913)
chr3	4186531	4187010	999	At3g13062	similar to unknown protein [Arabidopsis thaliana] (TAIR:AT1G55960.1); similar to unnamed protein product [Vitis vinifera] (GB:CAO41766.1); contains InterPro domain Lipid-binding START (InterPro:IPR002913)
chr3	4243893	4244062	998	At3g13200	EMB2769__EMB2769 (EMBRYO DEFECTIVE 2769)
[truncated: 2,246 more rows]
