# Supplementary material for: Two Plant Viral Suppressors of Silencing Require the Ethylene-Inducible Host Transcription Factor RAV2 to Block RNA Silencing
Source: PLoS Pathog. 2010 Jan 15;6(1):e1000729. doi: 10.1371/journal.ppat.1000729 (PMC2800190; doi:10.1371/journal.ppat.1000729)
Supplement: Table S4 — Tiling array results: Arabidopsis genomic regions up-regulated in HC-Pro compared to rav2/HC-Pro plants (0.09 MB XLS) [file ppat.1000729.s007.xls]

## Sheet: Sheet1
Table S4. Tiling array results: Arabidopsis genomic regions up-regulated in HC-Pro compared to rav2/HC-Pro plants
chr	bpstart	bpend	post.prob	Gene	Annotation - for multiple identifier mappings only the annotation for the first identifier is shown, except in the case of the multi-line output option
chr1	33766	34084	999	At1g01060	LHY__LHY (LATE ELONGATED HYPOCOTYL)
chr1	34698	34838	838	At1g01060	LHY__LHY (LATE ELONGATED HYPOCOTYL)
chr1	35275	35446	870	At1g01060	LHY__LHY (LATE ELONGATED HYPOCOTYL)
chr1	57342	58062	999	At1g01120	KCS1__KCS1 (3-KETOACYL-COA SYNTHASE 1); acyltransferase
chr1	58145	58525	999	At1g01120	KCS1__KCS1 (3-KETOACYL-COA SYNTHASE 1); acyltransferase
chr1	58592	58738	921	At1g01120	KCS1__KCS1 (3-KETOACYL-COA SYNTHASE 1); acyltransferase
chr1	121870	122110	979	At1g01320	tetratricopeptide repeat (TPR)-containing protein
chr1	122680	122935	849	At1g01320	tetratricopeptide repeat (TPR)-containing protein
chr1	126074	126219	804	At1g01320	tetratricopeptide repeat (TPR)-containing protein
chr1	269062	269308	876	At1g01720	ANAC002_ATAF1__ATAF1 (Arabidopsis NAC domain containing protein 2); transcription factor
chr1	624217	624435	999	At1g02820	late embryogenesis abundant 3 family protein / LEA3 family protein
chr1	1069002	1069142	879	At1g04120	ATMRP5_MRP5__ATMRP5 (Arabidopsis thaliana multidrug resistance-associated protein 5)
chr1	1119793	1120026	846	At1g04220	beta-ketoacyl-CoA synthase, putative
chr1	1645992	1646106	996	At1g05560	UGT1_UGT75B1_UGT1_UGT75B1__UGT1 (UDP-glucosyl transferase 75B1); UDP-glycosyltransferase/ transferase, transferring glycosyl groups
chr1	1703082	1703255	948	At1g05680	UDP-glucoronosyl/UDP-glucosyl transferase family protein
chr1	1703356	1703555	999	At1g05680	UDP-glucoronosyl/UDP-glucosyl transferase family protein
chr1	1703629	1703773	992	At1g05680	UDP-glucoronosyl/UDP-glucosyl transferase family protein
chr1	1704163	1704309	999	At1g05680	UDP-glucoronosyl/UDP-glucosyl transferase family protein
chr1	1820602	1820831	988	At1g06000	UDP-glucoronosyl/UDP-glucosyl transferase family protein
chr1	1820908	1821757	999	At1g06000	UDP-glucoronosyl/UDP-glucosyl transferase family protein
chr1	1871664	1871843	913	At1g06150	regulation of transcription
chr1	1940133	1940305	980	At1g06360	fatty acid desaturase family protein
chr1	2339047	2339188	984	At1g07600	MT1A_ATMT-2_ATMT-Q_LSR4_MT1_MT-Q__MT1A (METALLOTHIONEIN 1A)
chr1	2391517	2391773	987	At1g07720	beta-ketoacyl-CoA synthase family protein
chr1	3067922	3068142	999	At1g09500	cinnamyl-alcohol dehydrogenase
chr1	3397126	3397623	999	At1g10370	ATGSTU17_ERD9_GST30__ATGSTU17/ERD9/GST30/GST30B (EARLY-RESPONSIVE TO DEHYDRATION 9, GLUTATHIONE S-TRANSFERASE 30, GLUTATHIONE S-TRANSFERASE 30B); glutathione transferase
chr1	3397950	3398342	999	At1g10370	ATGSTU17_ERD9_GST30__ATGSTU17/ERD9/GST30/GST30B (EARLY-RESPONSIVE TO DEHYDRATION 9, GLUTATHIONE S-TRANSFERASE 30, GLUTATHIONE S-TRANSFERASE 30B); glutathione transferase
chr1	3493905	3494084	995	At1g10585	transcription factor
chr1	3494299	3494484	999	At1g10585	transcription factor
chr1	3515355	3515492	823	At1g10640	polygalacturonase, putative / pectinase, putative
chr1	3664470	3664896	998	At1g10960	ATFD1__ATFD1 (FERREDOXIN 1); electron carrier/ iron ion binding
chr1	4681139	4681392	999	At1g13650	similar to 18S pre-ribosomal assembly protein gar2-related [Arabidopsis thaliana] (TAIR:AT2G03810.3); similar to hypothetical protein [Trypanosoma cruzi strain CL Brener] (GB:XP_813437.1)
chr1	5257473	5257999	999	At1g15290	binding
chr1	5845148	5845476	886	At1g17100	SOUL heme-binding family protein
chr1	5870561	5870814	979	At1g17170	GST__ATGSTU24 (Arabidopsis thaliana Glutathione S-transferase (class tau) 24); glutathione transferase
chr1	5980635	5980965	995	At1g17420	LOX3__LOX3 (Lipoxygenase 3); iron ion binding / lipoxygenase
chr1	6578952	6579100	982	At1g19050	ARR7__ARR7 (RESPONSE REGULATOR 7); transcription regulator/ two-component response regulator
chr1	6731666	6731857	996	At1g19450	integral membrane protein, putative / sugar transporter family protein
chr1	6732430	6732566	957	At1g19450	integral membrane protein, putative / sugar transporter family protein
chr1	6734425	6734562	983	At1g19450	integral membrane protein, putative / sugar transporter family protein
chr1	6734635	6734739	950	At1g19450	integral membrane protein, putative / sugar transporter family protein
chr1	6914713	6914890	951	At1g19920	APS2_ASA1__APS2 (ATP SULFURYLASE PRECURSOR)
chr1	6916208	6916469	999	At1g19920	APS2_ASA1__APS2 (ATP SULFURYLASE PRECURSOR)
chr1	7696793	7697333	999	At1g21910	AP2 domain-containing transcription factor family protein
chr1	8197583	8197687	890	At1g23110	unknown protein
chr1	8234047	8234437	999	At1g23205	invertase/pectin methylesterase inhibitor family protein
chr1	8234617	8234760	999	At1g23205	invertase/pectin methylesterase inhibitor family protein
chr1	8778313	8778781	999	At1g24851	similar to unknown protein [Arabidopsis thaliana] (TAIR:AT1G25112.1); similar to unknown protein [Arabidopsis thaliana] (TAIR:AT1G25025.1); similar to unknown protein [Arabidopsis thaliana] (TAIR:AT1G25180.1); similar to PREDICTED: hypothetical protein [Homo sapiens] (GB:XP_001133382.1)
chr1	8800841	8801309	999	At1g25025	similar to unknown protein [Arabidopsis thaliana] (TAIR:AT1G25112.1); similar to unknown protein [Arabidopsis thaliana] (TAIR:AT1G25180.1); similar to PREDICTED: hypothetical protein [Homo sapiens] (GB:XP_001129546.1)
chr1	8815219	8815687	999	At1g25112	similar to unknown protein [Arabidopsis thaliana] (TAIR:AT1G25025.1); similar to unknown protein [Arabidopsis thaliana] (TAIR:AT1G25180.1); similar to PREDICTED: hypothetical protein [Homo sapiens] (GB:XP_001129546.1)
chr1	8829597	8830065	999	At1g25180	similar to unknown protein [Arabidopsis thaliana] (TAIR:AT1G25112.1); similar to unknown protein [Arabidopsis thaliana] (TAIR:AT1G25025.1); similar to PREDICTED: hypothetical protein [Homo sapiens] (GB:XP_001129546.1)
chr1	9260535	9260743	859	At1g26770	ATEXPA10_ATEXP10_AT-EXP10_ATHEXP ALPHA 1.1_EXP10__ATEXPA10 (ARABIDOPSIS THALIANA EXPANSIN A10)
chr1	10051180	10051462	999	At1g28600	carboxylic ester hydrolase
chr1	10052826	10053038	994	At1g28600	carboxylic ester hydrolase
chr1	10461686	10461974	999	At1g29880	glycyl-tRNA synthetase / glycine--tRNA ligase
chr1	10479393	10479576	848	At1g29940	NRPA2__NRPA2 (nuclear RNA polymerase A 2); DNA-directed RNA polymerase
chr1	11921023	11921171	951	At1g32900	starch synthase, putative
chr1	11923179	11923459	999	At1g32900	starch synthase, putative
chr1	12852443	12852911	999	At1g35140	PHI-1__PHI-1 (PHOSPHATE-INDUCED 1)
chr1	14081743	14081780	944	At1g37045	unknown protein
chr1	14161044	14161622	999	At1g37130	NIA2_B29_CHL3_NIA2-1_NR__NIA2 (NITRATE REDUCTASE 2)
chr1	14162831	14163629	999	At1g37130	NIA2_B29_CHL3_NIA2-1_NR__NIA2 (NITRATE REDUCTASE 2)
chr1	15606884	15607097	946	At1g41830	SKS6__SKS6 (SKU5 Similar 6); pectinesterase
chr1	16266704	16266994	980	At1g43160	RAP2.6__RAP2.6 (related to AP2 6); DNA binding / transcription factor
chr1	17986500	17986646	949	At1g48630	guanine nucleotide-binding family protein / activated protein kinase C receptor, putative / RACK, putative
chr1	18432957	18433279	997	At1g49780	U-box domain-containing protein
chr1	19163508	19163672	840	At1g51680	4CL1_4CL.1_AT4CL1__4CL1 (4-COUMARATE:COA LIGASE 1)
chr1	19164067	19164533	999	At1g51680	4CL1_4CL.1_AT4CL1__4CL1 (4-COUMARATE:COA LIGASE 1)
chr1	19624080	19624409	999	At1g52690	late embryogenesis abundant protein, putative / LEA protein, putative
chr1	20931552	20931887	999	At1g55960	similar to unknown protein [Arabidopsis thaliana] (TAIR:AT3G13062.1); similar to Lipid-binding START [Medicago truncatula] (GB:ABE91086.1); contains InterPro domain Lipid-binding START; (InterPro:IPR002913)
chr1	20933346	20933555	998	At1g55960	similar to unknown protein [Arabidopsis thaliana] (TAIR:AT3G13062.1); similar to Lipid-binding START [Medicago truncatula] (GB:ABE91086.1); contains InterPro domain Lipid-binding START; (InterPro:IPR002913)
chr1	20973516	20973868	995	At1g56070	LOS1__LOS1 (Low expression of osmotically responsive genes 1); translation elongation factor/ translation factor, nucleic acid binding
chr1	20974080	20974291	877	At1g56070	LOS1__LOS1 (Low expression of osmotically responsive genes 1); translation elongation factor/ translation factor, nucleic acid binding
chr1	20989900	20990049	974	At1g56110	NOP56__NOP56 (ARABIDOPSIS HOMOLOG OF NUCLEOLAR PROTEIN NOP56)
chr1	21129528	21129738	985	At1g56420=p800=int=At1g56430=p800	intergenic transcript
chr1	21237620	21237837	856	At1g56650	ATMYB75_PAP1_MYB75_SIAA1__PAP1 (PRODUCTION OF ANTHOCYANIN PIGMENT 1); DNA binding / transcription factor
chr1	21331093	21331165	838	At1g57590	carboxylic ester hydrolase
chr1	21739481	21739732	873	At1g58520	gene RXW8 function No information available for this gene.
chr1	22318216	22318354	989	At1g60590	polygalacturonase, putative / pectinase, putative
chr1	22318534	22318715	959	At1g60590	polygalacturonase, putative / pectinase, putative
chr1	22319289	22319472	974	At1g60590	polygalacturonase, putative / pectinase, putative
chr1	22361847	22361989	810	At1g60730	aldo/keto reductase family protein
chr1	22804119	22804405	998	At1g61740	similar to unknown protein [Arabidopsis thaliana] (TAIR:AT1G11540.1); similar to membrane protein-like [Oryza sativa (japonica cultivar-group)] (GB:BAD53257.1); similar to Os01g0786800 [Oryza sativa (japonica cultivar-group)] (GB:NP_001044474.1); contains InterPro domain Protein of unknown function DUF81; (InterPro:IPR002781)
chr1	22979925	22980350	999	At1g62180	APR2_APSR_ATAPR2_PRH__APR2 (5'ADENYLYLPHOSPHOSULFATE REDUCTASE 2)
chr1	24064596	24064784	999	At1g64780	ATAMT1;2__ATAMT1;2 (AMMONIUM TRANSPORTER 1;2); ammonium transporter
chr1	24065074	24065447	999	At1g64780	ATAMT1;2__ATAMT1;2 (AMMONIUM TRANSPORTER 1;2); ammonium transporter
chr1	24065524	24065768	999	At1g64780	ATAMT1;2__ATAMT1;2 (AMMONIUM TRANSPORTER 1;2); ammonium transporter
chr1	24516198	24516403	989	At1g65890	acyl-activating enzyme 12 (AAE12)
chr1	25752851	25753243	999	At1g68570	proton-dependent oligopeptide transport (POT) family protein
chr1	25884003	25884304	999	At1g68840	RAP2.8_RAV2__RAV2 (REGULATOR OF THE ATPASE OF THE VACUOLAR MEMBRANE); DNA binding / transcription factor
chr1	25884412	25885357	999	At1g68840	RAP2.8_RAV2__RAV2 (REGULATOR OF THE ATPASE OF THE VACUOLAR MEMBRANE); DNA binding / transcription factor
chr1	25884894	25884964	901	At1g68840	RAP2.8_RAV2__RAV2 (REGULATOR OF THE ATPASE OF THE VACUOLAR MEMBRANE); DNA binding / transcription factor
chr1	27443129	27443413	977	At1g72930	TIR__TIR (TOLL/INTERLEUKIN-1 RECEPTOR-LIKE); transmembrane receptor
chr1	27458577	27459148	995	At1g72970	EDA17_HTH__HTH (HOTHEAD); aldehyde-lyase
chr1	27468363	27468506	919	At1g73010	phosphoric monoester hydrolase
chr1	27469047	27469189	961	At1g73010	phosphoric monoester hydrolase
chr1	27550940	27551089	875	At1g73260	trypsin and protease inhibitor family protein / Kunitz family protein
chr1	27551159	27551675	999	At1g73260	trypsin and protease inhibitor family protein / Kunitz family protein
chr1	27571027	27571356	999	At1g73325	trypsin and protease inhibitor family protein / Kunitz family protein
chr1	27835879	27836275	999	At1g74010	strictosidine synthase family protein
chr1	27838922	27839431	999	At1g74020	SS2__SS2 (STRICTOSIDINE SYNTHASE 2); strictosidine synthase
chr1	27839766	27839979	999	At1g74020	SS2__SS2 (STRICTOSIDINE SYNTHASE 2); strictosidine synthase
chr1	27868330	27869064	999	At1g74100	sulfotransferase family protein
chr1	29184139	29184416	995	At1g77640	AP2 domain-containing transcription factor, putative
chr1	29241203	29241603	999	At1g77760	NIA1_GNR1_NR1__NIA1 (NITRATE REDUCTASE 1)
chr1	29241673	29242072	999	At1g77760	NIA1_GNR1_NR1__NIA1 (NITRATE REDUCTASE 1)
chr1	29243596	29243783	958	At1g77760	NIA1_GNR1_NR1__NIA1 (NITRATE REDUCTASE 1)
chr1	29917087	29917555	999	At1g79520	cation efflux family protein
chr1	29917630	29917902	999	At1g79520	cation efflux family protein
chr1	29919215	29919397	955	At1g79520	cation efflux family protein
chr1	30063532	30063740	908	At1g79920	heat shock protein 70, putative / HSP70, putative
chr1	30065600	30065783	997	At1g79920	heat shock protein 70, putative / HSP70, putative
chr1	30065954	30066379	999	At1g79920	heat shock protein 70, putative / HSP70, putative
chr1	30066529	30066865	999	At1g79920	heat shock protein 70, putative / HSP70, putative
chr1	30066973	30067076	932	At1g79920	heat shock protein 70, putative / HSP70, putative
chr1	30156617	30156860	993	At1g80160	lactoylglutathione lyase family protein / glyoxalase I family protein
chr2	4318279	4318649	999	At2g10940	protease inhibitor/seed storage/lipid transfer protein (LTP) family protein
chr2	4318841	4319090	993	At2g10940	protease inhibitor/seed storage/lipid transfer protein (LTP) family protein
chr2	5665777	5665896	845	At2g13580	pseudogene, similar to OSJNBa0072K14.8,
chr2	6499785	6499894	828	At2g15020	similar to unknown protein [Arabidopsis thaliana] (TAIR:AT5G64190.1); similar to hypothetical protein [Oryza sativa (japonica cultivar-group)] (GB:AAP46203.1)
chr2	6500158	6500432	998	At2g15020	similar to unknown protein [Arabidopsis thaliana] (TAIR:AT5G64190.1); similar to hypothetical protein [Oryza sativa (japonica cultivar-group)] (GB:AAP46203.1)
chr2	7086813	7087084	999	At2g16367	pseudo function Encodes a defensin-like (DEFL) family protein.
chr2	7158620	7158869	966	At2g16500	ADC1_ARGDC_SPE1__ADC1 (ARGININE DECARBOXYLASE 1)
chr2	7159289	7159597	918	At2g16500	ADC1_ARGDC_SPE1__ADC1 (ARGININE DECARBOXYLASE 1)
chr2	7225971	7226185	999	At2g16660	nodulin family protein
chr2	7226260	7226441	999	At2g16660	nodulin family protein
chr2	7227427	7227574	999	At2g16660	nodulin family protein
chr2	7227649	7227753	980	At2g16660	nodulin family protein
chr2	7227821	7227932	982	At2g16660	nodulin family protein
chr2	7228000	7228186	999	At2g16660	nodulin family protein
chr2	7228518	7228663	948	At2g16660	nodulin family protein
chr2	8530243	8530478	937	At2g19780	leucine-rich repeat family protein / extensin family protein
chr2	8949350	8949646	912	At2g20750	ATEXPB1_ATHEXP BETA 1.5_EXPB1__ATEXPB1 (ARABIDOPSIS THALIANA EXPANSIN B1)
chr2	8976619	8976830	980	At2g20830	folic acid binding / transferase
chr2	9092351	9092573	980	At2g21210	auxin-responsive protein, putative
chr2	9460244	9460534	999	At2g22240	inositol-3-phosphate synthase isozyme 2 / myo-inositol-1-phosphate synthase 2 / MI-1-P synthase 2 / IPS 2
chr2	9851457	9851786	991	At2g23130	AGP17__AGP17 (ARABINOGALACTAN PROTEIN 17)
chr2	10838347	10838555	871	At2g25450	2-oxoglutarate-dependent dioxygenase, putative
chr2	11118075	11118223	801	At2g26080	ATGLDP2__glycine dehydrogenase (decarboxylating), putative / glycine decarboxylase, putative / glycine cleavage system P-protein, putative
chr2	11118606	11118711	920	At2g26080	ATGLDP2__glycine dehydrogenase (decarboxylating), putative / glycine decarboxylase, putative / glycine cleavage system P-protein, putative
chr2	11119193	11119446	995	At2g26080	ATGLDP2__glycine dehydrogenase (decarboxylating), putative / glycine decarboxylase, putative / glycine cleavage system P-protein, putative
chr2	11120437	11120649	998	At2g26080	ATGLDP2__glycine dehydrogenase (decarboxylating), putative / glycine decarboxylase, putative / glycine cleavage system P-protein, putative
chr2	11355051	11355338	999	At2g26690	nitrate transporter (NTP2)
chr2	11574006	11574227	989	At2g27080	harpin-induced protein-related / HIN1-related / harpin-responsive protein-related
chr2	11733527	11733739	999	At2g27420	cysteine proteinase, putative
chr2	11985039	11985258	908	At2g28110	FRA8__FRA8 (FRAGILE FIBER8); transferase
chr2	11985942	11986130	981	At2g28110	FRA8__FRA8 (FRAGILE FIBER8); transferase
chr2	12609064	12609538	999	At2g29350	SAG13__SAG13 (Senescence-associated gene 13); oxidoreductase
chr2	12625116	12625305	996	At2g29420	ATGSTU7_GST25__ATGSTU7 (GLUTATHIONE S-TRANSFERASE 25); glutathione transferase
chr2	12627370	12627556	998	At2g29440	ATGSTU6_GST24__ATGSTU6 (GLUTATHIONE S-TRANSFERASE 24); glutathione transferase
chr2	12627867	12628003	882	At2g29440	ATGSTU6_GST24__ATGSTU6 (GLUTATHIONE S-TRANSFERASE 24); glutathione transferase
chr2	12631872	12632116	955	At2g29450	ATGSTU5_AT103-1A_ATGSTU1__ATGSTU5 (Arabidopsis thaliana Glutathione S-transferase (class tau) 5); glutathione transferase
chr2	12632330	12632574	999	At2g29450	ATGSTU5_AT103-1A_ATGSTU1__ATGSTU5 (Arabidopsis thaliana Glutathione S-transferase (class tau) 5); glutathione transferase
chr2	13002052	13002324	996	At2g30490	ATC4H_C4H_CYP73A5__ATC4H (CINNAMATE-4-HYDROXYLASE)
chr2	14153368	14153475	841	At2g33380	RD20__RD20 (RESPONSIVE TO DESSICATION 20); calcium ion binding
chr2	14394829	14394965	888	At2g34070	similar to unknown protein [Arabidopsis thaliana] (TAIR:AT1G29050.1); similar to unknown [Pisum sativum] (GB:ABA29157.1); contains InterPro domain Protein of unknown function DUF231, plant; (InterPro:IPR004253)
chr2	14744453	14744806	999	At2g34930	disease resistance family protein
chr2	14745947	14746056	866	At2g34930	disease resistance family protein
chr2	14746421	14746674	848	At2g34930	disease resistance family protein
chr2	15351210	15351357	848	At2g36590	ProT3_ATPROT3__ProT3 (PROLINE TRANSPORTER 3); amino acid permease
chr2	15351684	15351843	982	At2g36590	ProT3_ATPROT3__ProT3 (PROLINE TRANSPORTER 3); amino acid permease
chr2	15359849	15360029	999	At2g36630	similar to unknown protein [Arabidopsis thaliana] (TAIR:AT2G25737.1); similar to Os03g0726500 [Oryza sativa (japonica cultivar-group)] (GB:NP_001051136.1); similar to membrane protein-like protein [Glycine max] (GB:ABC47859.1); contains InterPro domain Protein of unknown function DUF81; (InterPro:IPR002781)
chr2	15360356	15360499	997	At2g36630	similar to unknown protein [Arabidopsis thaliana] (TAIR:AT2G25737.1); similar to Os03g0726500 [Oryza sativa (japonica cultivar-group)] (GB:NP_001051136.1); similar to membrane protein-like protein [Glycine max] (GB:ABC47859.1); contains InterPro domain Protein of unknown function DUF81; (InterPro:IPR002781)
chr2	15361279	15361353	956	At2g36630	similar to unknown protein [Arabidopsis thaliana] (TAIR:AT2G25737.1); similar to Os03g0726500 [Oryza sativa (japonica cultivar-group)] (GB:NP_001051136.1); similar to membrane protein-like protein [Glycine max] (GB:ABC47859.1); contains InterPro domain Protein of unknown function DUF81; (InterPro:IPR002781)
chr2	15430377	15430651	999	At2g36800	DOGT1_UGT73C5__DOGT1 (DON-GLUCOSYLTRANSFERASE); UDP-glycosyltransferase/ transferase, transferring glycosyl groups
chr2	15431455	15431591	990	At2g36800	DOGT1_UGT73C5__DOGT1 (DON-GLUCOSYLTRANSFERASE); UDP-glycosyltransferase/ transferase, transferring glycosyl groups
chr2	15431658	15431996	999	At2g36800	DOGT1_UGT73C5__DOGT1 (DON-GLUCOSYLTRANSFERASE); UDP-glycosyltransferase/ transferase, transferring glycosyl groups
chr2	15479860	15480156	999	At2g36870	xyloglucan:xyloglucosyl transferase, putative / xyloglucan endotransglycosylase, putative / endo-xyloglucan transferase, putative
chr2	15486726	15487811	999	At2g36880	MAT3__MAT3 (METHIONINE ADENOSYLTRANSFERASE 3); methionine adenosyltransferase
chr2	15564656	15565087	999	At2g37040	PAL1__PAL1 (PHE AMMONIA LYASE 1); phenylalanine ammonia-lyase
chr2	15565159	15566176	999	At2g37040	PAL1__PAL1 (PHE AMMONIA LYASE 1); phenylalanine ammonia-lyase
chr2	15566293	15566408	809	At2g37040	PAL1__PAL1 (PHE AMMONIA LYASE 1); phenylalanine ammonia-lyase
chr2	15566913	15567239	999	At2g37040	PAL1__PAL1 (PHE AMMONIA LYASE 1); phenylalanine ammonia-lyase
chr2	15647773	15647959	836	At2g37240	Identical to UPF0308 protein At2g37240, chloroplast precursor [Arabidopsis Thaliana] (GB:Q9ZUU2;GB:Q94A62); similar to unknown protein [Arabidopsis thaliana] (TAIR:AT5G65840.1); similar to Os03g0284600 [Oryza sativa (japonica cultivar-group)] (GB:NP_001049763.1); similar to PREDICTED: similar to TPA_exp: C9ORF21 isoform 2 [Pan troglodytes] (GB:XP_520707.2); similar to Os03g0729200 [Oryza sativa (…
chr2	15842975	15843190	999	At2g37770	oxidoreductase
chr2	15843300	15843495	999	At2g37770	oxidoreductase
chr2	15843605	15843780	962	At2g37770	oxidoreductase
chr2	16243573	16243792	976	At2g38870	protease inhibitor, putative
chr2	16544948	16545127	999	At2g39675	gene TAS1C function Trans-acting siRNA1c primary transcript (TAS1c).
chr2	17213914	17214652	999	At2g41260	M17__M17
chr2	17744902	17745228	998	At2g42600	ATPPC2__ATPPC2 (PHOSPHOENOLPYRUVATE CARBOXYLASE 2); phosphoenolpyruvate carboxylase
chr2	17784135	17784433	974	At2g42690	lipase, putative
chr2	17817198	17817340	906	At2g42800=p800	intergenic
chr2	17998102	17998834	999	At2g43290	MSS3__MSS3 (MULTICOPY SUPPRESSORS OF SNF4 DEFICIENCY IN YEAST 3); calcium ion binding
chr2	18786862	18787093	999	At2g45570	CYP76C2__CYP76C2 (cytochrome P450, family 76, subfamily C, polypeptide 2); oxygen binding
chr2	18787223	18787370	995	At2g45570	CYP76C2__CYP76C2 (cytochrome P450, family 76, subfamily C, polypeptide 2); oxygen binding
chr2	18787796	18788083	999	At2g45570	CYP76C2__CYP76C2 (cytochrome P450, family 76, subfamily C, polypeptide 2); oxygen binding
chr2	18788534	18788653	845	At2g45570	CYP76C2__CYP76C2 (cytochrome P450, family 76, subfamily C, polypeptide 2); oxygen binding
chr3	129226	130727	999	At3g01345	unknown protein
chr3	487267	487525	974	At3g02380	COL2__COL2 (CONSTANS-LIKE 2); transcription factor/ zinc ion binding
chr3	487995	488173	983	At3g02380	COL2__COL2 (CONSTANS-LIKE 2); transcription factor/ zinc ion binding
chr3	488242	488569	999	At3g02380	COL2__COL2 (CONSTANS-LIKE 2); transcription factor/ zinc ion binding
chr3	512780	512958	999	At3g02480	ABA-responsive protein-related
chr3	828443	828655	984	At3g03480	CHAT__CHAT (ACETYL COA:(Z)-3-HEXEN-1-OL ACETYLTRANSFERASE); acetyl CoA:(Z)-3-hexen-1-ol acetyltransferase
chr3	1309319	1309498	966	At3g04770	RPSAB__RPSAB (40S ribosomal protein SA B); structural constituent of ribosome
chr3	1414118	1414225	854	At3g05060	SAR DNA-binding protein, putative
chr3	1860224	1860364	936	At3g06145	product unknown protein
chr3	2172362	2172541	929	At3g06880	transducin family protein / WD-40 repeat family protein
chr3	2243035	2243282	999	At3g07090	similar to unknown protein [Arabidopsis thaliana] (TAIR:AT5G25170.1); similar to expressed protein [Oryza sativa (japonica cultivar-group)] (GB:ABB47783.1); similar to unknown protein [Oryza sativa] (GB:AAG16855.1); similar to Os02g0814000 [Oryza sativa (japonica cultivar-group)] (GB:NP_001048488.1); contains InterPro domain Protein of unknown function DUF862, eukaryotic; (InterPro:IPR008580)
chr3	2243642	2243854	995	At3g07090	similar to unknown protein [Arabidopsis thaliana] (TAIR:AT5G25170.1); similar to expressed protein [Oryza sativa (japonica cultivar-group)] (GB:ABB47783.1); similar to unknown protein [Oryza sativa] (GB:AAG16855.1); similar to Os02g0814000 [Oryza sativa (japonica cultivar-group)] (GB:NP_001048488.1); contains InterPro domain Protein of unknown function DUF862, eukaryotic; (InterPro:IPR008580)
chr3	2903241	2903618	999	At3g09440	heat shock cognate 70 kDa protein 3 (HSC70-3) (HSP70-3)
chr3	2903689	2904359	999	At3g09440	heat shock cognate 70 kDa protein 3 (HSC70-3) (HSP70-3)
chr3	2904431	2904571	999	At3g09440	heat shock cognate 70 kDa protein 3 (HSC70-3) (HSP70-3)
chr3	2904648	2905154	999	At3g09440	heat shock cognate 70 kDa protein 3 (HSC70-3) (HSP70-3)
chr3	2905446	2905512	806	At3g09440	heat shock cognate 70 kDa protein 3 (HSC70-3) (HSP70-3)
chr3	2905538	2905669	999	At3g09440	heat shock cognate 70 kDa protein 3 (HSC70-3) (HSP70-3)
chr3	3056367	3056491	836	At3g09940	ATMDAR3_MDHAR__MDHAR (MONODEHYDROASCORBATE REDUCTASE); monodehydroascorbate reductase (NADH)
chr3	3056676	3056782	800	At3g09940	ATMDAR3_MDHAR__MDHAR (MONODEHYDROASCORBATE REDUCTASE); monodehydroascorbate reductase (NADH)
chr3	3991378	3991839	999	At3g12580	HSP70__HSP70 (heat shock protein 70); ATP binding
chr3	3991905	3992041	985	At3g12580	HSP70__HSP70 (heat shock protein 70); ATP binding
chr3	3992327	3992638	999	At3g12580	HSP70__HSP70 (heat shock protein 70); ATP binding
chr3	3992714	3993068	999	At3g12580	HSP70__HSP70 (heat shock protein 70); ATP binding
chr3	3993495	3993643	823	At3g12580	HSP70__HSP70 (heat shock protein 70); ATP binding
chr3	4197056	4197307	930	At3g13080	ATMRP3_EST2_MRP3__ATMRP3 (Arabidopsis thaliana multidrug resistance-associated protein 3)
chr3	4215238	4215420	948	At3g13110	AtSerat2;2_SAT-1_SAT3_SAT-A__AtSerat2;2 (SERINE ACETYLTRANSFERASE 1); serine O-acetyltransferase
chr3	4286752	4286896	890	At3g13270	similar to unknown protein [Arabidopsis thaliana] (TAIR:AT2G14450.1); similar to unknown protein [Arabidopsis thaliana] (TAIR:AT1G35920.1); similar to hypothetical protein 31.t00031 [Brassica oleracea] (GB:ABD65118.1); contains InterPro domain Nucleic acid-binding, OB-fold, subgroup; (InterPro:IPR012340); contains InterPro domain Protein of unknown function DUF223, Arabidopsis thaliana; (InterPro…
chr3	4657345	4657483	882	At3g14060	similar to unknown protein [Arabidopsis thaliana] (TAIR:AT1G54120.1)
chr3	5169871	5170057	991	At3g15354	gene SPA3 function Encodes a member of the SPA (suppressor of phyA-105) protein family (SPA1-SPA4). SPA proteins contain an N-terminal serine/threonine kinase-like motif followed by a coiled-coil structure and a C-terminal WD-repeat domain. SPA proteins function redundantly in suppressing photomorphogenesis in dark- and light-grown seedlings.
chr3	5952662	5952911	986	At3g17390	MTO3_MAT4_SAMS3__MTO3 (S-adenosylmethionine synthase 3); methionine adenosyltransferase
chr3	5952980	5953659	999	At3g17390	MTO3_MAT4_SAMS3__MTO3 (S-adenosylmethionine synthase 3); methionine adenosyltransferase
chr3	6091267	6091592	980	At3g17800	mRNA level of the MEB5.2 gene (At3g17800) remains unchanged after cutting the inflorescence stem
chr3	6211919	6212324	999	At3g18130	guanine nucleotide-binding family protein / activated protein kinase C receptor (RACK1)
chr3	7459830	7460042	998	At3g21250	ATMRP6__ATMRP6 (Arabidopsis thaliana multidrug resistance-associated protein 6)
chr3	7461157	7461377	998	At3g21250	ATMRP6__ATMRP6 (Arabidopsis thaliana multidrug resistance-associated protein 6)
chr3	7461604	7461712	970	At3g21250	ATMRP6__ATMRP6 (Arabidopsis thaliana multidrug resistance-associated protein 6)
chr3	7627009	7627229	967	At3g21670	product nitrate transporter (NTP3)
chr3	7627300	7628105	999	At3g21670	product nitrate transporter (NTP3)
chr3	7628174	7628355	944	At3g21670	product nitrate transporter (NTP3)
chr3	7628491	7628639	986	At3g21670	product nitrate transporter (NTP3)
chr3	7992091	7992319	999	At3g22550	senescence-associated protein-related
chr3	7992409	7992700	999	At3g22550	senescence-associated protein-related
chr3	8006508	8006697	981	At3g22600	protease inhibitor/seed storage/lipid transfer protein (LTP) family protein
chr3	8007079	8007267	899	At3g22600	protease inhibitor/seed storage/lipid transfer protein (LTP) family protein
chr3	8084650	8084900	999	At3g22840	ELIP1_ELIP__ELIP1 (EARLY LIGHT-INDUCABLE PROTEIN); chlorophyll binding
chr3	8125764	8125803	996	At3g22930	calmodulin, putative
chr3	8588042	8588336	998	At3g23810	SAHH2__SAHH2 (S-ADENOSYL-L-HOMOCYSTEINE (SAH) HYDROLASE 2); adenosylhomocysteinase
chr3	8589070	8589651	999	At3g23810	SAHH2__SAHH2 (S-ADENOSYL-L-HOMOCYSTEINE (SAH) HYDROLASE 2); adenosylhomocysteinase
chr3	8729527	8729835	999	At3g24170	ATGR1__ATGR1; glutathione-disulfide reductase
chr3	8732679	8732822	904	At3g24170	ATGR1__ATGR1; glutathione-disulfide reductase
chr3	9757696	9758345	999	At3g26570	PHT2;1_ORF02__PHT2;1 (phosphate transporter 2;1)
chr3	9758895	9759370	994	At3g26570	PHT2;1_ORF02__PHT2;1 (phosphate transporter 2;1)
chr3	9946506	9946644	897	At3g26960	similar to unknown protein [Arabidopsis thaliana] (TAIR:AT5G41050.1); similar to Os09g0508200 [Oryza sativa (japonica cultivar-group)] (GB:NP_001063620.1); similar to Os12g0472800 [Oryza sativa (japonica cultivar-group)] (GB:NP_001066754.1)
chr3	10539978	10540352	999	At3g28270	similar to AT14A [Arabidopsis thaliana] (TAIR:AT3G28290.1); similar to AT14A [Arabidopsis thaliana] (TAIR:AT3G28300.1); similar to Protein of unknown function DUF677 [Medicago truncatula] (GB:ABE78510.1); contains InterPro domain Protein of unknown function DUF677; (InterPro:IPR007749)
chr3	10540426	10540695	996	At3g28270	similar to AT14A [Arabidopsis thaliana] (TAIR:AT3G28290.1); similar to AT14A [Arabidopsis thaliana] (TAIR:AT3G28300.1); similar to Protein of unknown function DUF677 [Medicago truncatula] (GB:ABE78510.1); contains InterPro domain Protein of unknown function DUF677; (InterPro:IPR007749)
chr3	10540772	10541167	970	At3g28270	similar to AT14A [Arabidopsis thaliana] (TAIR:AT3G28290.1); similar to AT14A [Arabidopsis thaliana] (TAIR:AT3G28300.1); similar to Protein of unknown function DUF677 [Medicago truncatula] (GB:ABE78510.1); contains InterPro domain Protein of unknown function DUF677; (InterPro:IPR007749)
chr3	10789903	10790047	949	At3g28740	cytochrome P450 family protein
chr3	10790266	10790544	999	At3g28740	cytochrome P450 family protein
chr3	10791278	10791527	999	At3g28740	cytochrome P450 family protein
chr3	11401181	11401326	810	At3g29590	AT5MAT__AT5MAT; O-malonyltransferase/ transferase
chr3	15627663	15628089	999	At3g43720	lipid binding
chr3	15880210	15880355	891	At3g44110	ATJ3_ATJ__ATJ3 (Arabidopsis thaliana DnaJ homologue 3)
chr3	15880824	15881179	999	At3g44110	ATJ3_ATJ__ATJ3 (Arabidopsis thaliana DnaJ homologue 3)
chr3	15994346	15994561	999	At3g44300	NIT2__NIT2 (NITRILASE 2)
chr3	15995245	15995357	997	At3g44300	NIT2__NIT2 (NITRILASE 2)
chr3	15996087	15996167	966	At3g44300	NIT2__NIT2 (NITRILASE 2)
chr3	15996290	15996455	994	At3g44300	NIT2__NIT2 (NITRILASE 2)
chr3	16302214	16302396	952	At3g44735	ATPSK3_PSK1__PSK1 (PHYTOSULFOKINE 3 PRECURSOR); growth factor
chr3	17200763	17200908	960	At3g46660	UDP-glucoronosyl/UDP-glucosyl transferase family protein
chr3	17201556	17201698	976	At3g46660	UDP-glucoronosyl/UDP-glucosyl transferase family protein
chr3	17204319	17204464	967	At3g46670	UDP-glucoronosyl/UDP-glucosyl transferase family protein
chr3	17204500	17204613	940	At3g46670	UDP-glucoronosyl/UDP-glucosyl transferase family protein
chr3	17204869	17205159	999	At3g46670	UDP-glucoronosyl/UDP-glucosyl transferase family protein
chr3	17709169	17710014	999	At3g47960	proton-dependent oligopeptide transport (POT) family protein
chr3	17710086	17710623	999	At3g47960	proton-dependent oligopeptide transport (POT) family protein
chr3	17769953	17770131	972	At3g48100	ARR5_ATRR2_IBC6__ARR5 (ARABIDOPSIS RESPONSE REGULATOR 5); transcription regulator/ two-component response regulator
chr3	17771512	17771731	999	At3g48100	ARR5_ATRR2_IBC6__ARR5 (ARABIDOPSIS RESPONSE REGULATOR 5); transcription regulator/ two-component response regulator
chr3	17843960	17844105	844	At3g48200	similar to Os05g0594500 [Oryza sativa (japonica cultivar-group)] (GB:NP_001056507.1); similar to IMP dehydrogenase/GMP reductase [Medicago truncatula] (GB:ABE93579.1); contains domain gb def: Hypothetical protein At3g48200 (PTHR12326:SF1); contains domain UNCHARACTERIZED (PTHR12326)
chr3	17986597	17986780	985	At3g48520	CYP94B3__CYP94B3 (cytochrome P450, family 94, subfamily B, polypeptide 3); oxygen binding
chr3	17986852	17987106	998	At3g48520	CYP94B3__CYP94B3 (cytochrome P450, family 94, subfamily B, polypeptide 3); oxygen binding
chr3	18023618	18023882	819	At3g48610	phosphoesterase family protein
chr3	18048634	18048851	921	At3g48690	ATCXE12__similar to unknown protein [Arabidopsis thaliana] (TAIR:AT3G48700.1); similar to Esterase/lipase/thioesterase [Medicago truncatula] (GB:ABE83378.1); contains InterPro domain Esterase/lipase/thioesterase; (InterPro:IPR000379); contains InterPro domain Alpha/beta hydrolase fold-3; (InterPro:IPR013094)
chr3	19266319	19266648	971	At3g51895	SULTR3;1_AST12_ATST1__SULTR3;1 (SULFATE TRANSPORTER 1); sulfate transporter
chr3	19755849	19756252	999	At3g53260	PAL2__PAL2 (phenylalanine ammonia-lyase 2); phenylalanine ammonia-lyase
chr3	19756321	19756468	884	At3g53260	PAL2__PAL2 (phenylalanine ammonia-lyase 2); phenylalanine ammonia-lyase
chr3	20151873	20152293	999	At3g54400	aspartyl protease family protein
chr3	20153132	20153562	999	At3g54400	aspartyl protease family protein
chr3	20179077	20179302	958	At3g54470	product uridine 5'-monophosphate synthase / UMP synthase (PYRE-F) (UMPS)
chr3	20435863	20436299	999	At3g55110	ABC transporter family protein
chr3	20436881	20437096	963	At3g55110	ABC transporter family protein
chr3	20777796	20778113	998	At3g55970	oxidoreductase, 2OG-Fe(II) oxygenase family protein
chr3	20779028	20779262	827	At3g55970	oxidoreductase, 2OG-Fe(II) oxygenase family protein
chr3	20846689	20846981	980	At3g56150	EIF3C_ATTIF3C1_EIF3C-1_TIF3C1__EIF3C (EUKARYOTIC TRANSLATION INITIATION FACTOR 3)
chr3	20889582	20889752	996	At3g56290	similar to Os01g0823600 [Oryza sativa (japonica cultivar-group)] (GB:NP_001044661.1); similar to unnamed protein product [Ostreococcus tauri] (GB:CAL58546.1)
chr3	20911129	20911517	999	At3g56370	leucine-rich repeat transmembrane protein kinase, putative
chr3	20920024	20920515	999	At3g56400	WRKY70__WRKY70 (WRKY DNA-binding protein 70); transcription factor
chr3	21109743	21109884	941	At3g57020	strictosidine synthase
chr3	21165843	21166020	911	At3g57150	NAP57_ATCBF5_ATNAP57_CBF5__NAP57 (ARABIDOPSIS THALIANA HOMOLOGUE OF NAP57)
chr3	21166506	21166752	998	At3g57150	NAP57_ATCBF5_ATNAP57_CBF5__NAP57 (ARABIDOPSIS THALIANA HOMOLOGUE OF NAP57)
chr3	21875188	21875401	999	At3g59140	ATMRP14__ATMRP14 (Arabidopsis thaliana multidrug resistance-associated protein 14)
chr3	21875556	21875729	999	At3g59140	ATMRP14__ATMRP14 (Arabidopsis thaliana multidrug resistance-associated protein 14)
chr3	21876242	21876351	800	At3g59140	ATMRP14__ATMRP14 (Arabidopsis thaliana multidrug resistance-associated protein 14)
chr3	22150629	22150896	999	At3g59930	Encodes a defensin-like (DEFL) family protein.
chr3	22231309	22231711	999	At3g60140	DIN2_SRG2__DIN2 (DARK INDUCIBLE 2); hydrolase, hydrolyzing O-glycosyl compounds
chr3	23203373	23203556	880	At3g62700	ATMRP10__ATMRP10 (Arabidopsis thaliana multidrug resistance-associated protein 10)
chr4	18082	18481	997	At4g00050	UNE10__UNE10 (unfertilized embryo sac 10); DNA binding / transcription factor
chr4	19387	19673	976	At4g00050	UNE10__UNE10 (unfertilized embryo sac 10); DNA binding / transcription factor
chr4	187306	187443	860	At4g00430	PIP1;4_PIP1E_TMP-C_PIP1;4_PIP1E__TMP-C (plasma membrane intrinsic protein 1;4); water channel
chr4	462339	462518	990	At4g01070	GT72B1__UDP-glucoronosyl/UDP-glucosyl transferase family protein
chr4	462833	463303	999	At4g01070	GT72B1__UDP-glucoronosyl/UDP-glucosyl transferase family protein
chr4	466548	467256	999	At4g01080	similar to unknown protein [Arabidopsis thaliana] (TAIR:AT1G01430.1); similar to unknown protein Cr17 [Brassica napus] (GB:AAX51387.1); contains InterPro domain Protein of unknown function DUF231, plant; (InterPro:IPR004253)
chr4	467515	467776	999	At4g01080	similar to unknown protein [Arabidopsis thaliana] (TAIR:AT1G01430.1); similar to unknown protein Cr17 [Brassica napus] (GB:AAX51387.1); contains InterPro domain Protein of unknown function DUF231, plant; (InterPro:IPR004253)
chr4	808479	808659	977	At4g01870	tolB protein-related
chr4	808946	809171	973	At4g01870	tolB protein-related
chr4	809240	809383	979	At4g01870	tolB protein-related
chr4	809456	809602	994	At4g01870	tolB protein-related
chr4	809793	810301	999	At4g01870	tolB protein-related
chr4	844718	845145	999	At4g01950	ATGPAT3_GPAT3__ATGPAT3/GPAT3 (GLYCEROL-3-PHOSPHATE ACYLTRANSFERASE 3); acyltransferase
chr4	845225	845403	982	At4g01950	ATGPAT3_GPAT3__ATGPAT3/GPAT3 (GLYCEROL-3-PHOSPHATE ACYLTRANSFERASE 3); acyltransferase
chr4	846051	846298	999	At4g01950	ATGPAT3_GPAT3__ATGPAT3/GPAT3 (GLYCEROL-3-PHOSPHATE ACYLTRANSFERASE 3); acyltransferase
chr4	2549263	2549577	851	At4g04985	pepsin A
chr4	5740446	5741275	999	At4g08950	phosphate-responsive protein, putative (EXO)
chr4	6864884	6865511	999	At4g11280	ACS6__ACS6 (1-AMINOCYCLOPROPANE-1-CARBOXYLIC ACID (ACC) SYNTHASE 6)
chr4	6865585	6865906	964	At4g11280	ACS6__ACS6 (1-AMINOCYCLOPROPANE-1-CARBOXYLIC ACID (ACC) SYNTHASE 6)
chr4	7025054	7025200	912	At4g11650	ATOSM34__ATOSM34 (OSMOTIN 34)
chr4	7316486	7316669	846	At4g12320	CYP706A6__CYP706A6 (cytochrome P450, family 706, subfamily A, polypeptide 6); oxygen binding
chr4	7406335	7406674	999	At4g12480	pEARLI 1__pEARLI 1; lipid binding
chr4	7409838	7410075	999	At4g12490	protease inhibitor/seed storage/lipid transfer protein (LTP) family protein
chr4	7414412	7414614	999	At4g12500	protease inhibitor/seed storage/lipid transfer protein (LTP) family protein
chr4	7657443	7657667	984	At4g13180	short-chain dehydrogenase/reductase (SDR) family protein
chr4	8048556	8048780	996	At4g13930	SHM4__SHM4 (SERINE HYDROXYMETHYLTRANSFERASE 4); glycine hydroxymethyltransferase
chr4	8049340	8050024	999	At4g13930	SHM4__SHM4 (SERINE HYDROXYMETHYLTRANSFERASE 4); glycine hydroxymethyltransferase
chr4	8122897	8123145	988	At4g14090	UDP-glucoronosyl/UDP-glucosyl transferase family protein
chr4	8418801	8419022	989	At4g14690	gene ELIP2 function Encodes an early light-induced protein.
chr4	8663590	8663733	918	At4g15200	formin homology 2 domain-containing protein / FH2 domain-containing protein
chr4	8666693	8666842	927	At4g15210	BMY1_ATBETA-AMY_AT-BETA-AMY_RAM1__ATBETA-AMY (BETA-AMYLASE); beta-amylase
chr4	8666954	8667177	995	At4g15210	BMY1_ATBETA-AMY_AT-BETA-AMY_RAM1__ATBETA-AMY (BETA-AMYLASE); beta-amylase
chr4	8667287	8667470	978	At4g15210	BMY1_ATBETA-AMY_AT-BETA-AMY_RAM1__ATBETA-AMY (BETA-AMYLASE); beta-amylase
chr4	8667715	8667893	980	At4g15210	BMY1_ATBETA-AMY_AT-BETA-AMY_RAM1__ATBETA-AMY (BETA-AMYLASE); beta-amylase
chr4	8668044	8668664	999	At4g15210	BMY1_ATBETA-AMY_AT-BETA-AMY_RAM1__ATBETA-AMY (BETA-AMYLASE); beta-amylase
chr4	8877756	8877941	999	At4g15550	IAGLU__IAGLU (INDOLE-3-ACETATE BETA-D-GLUCOSYLTRANSFERASE); UDP-glycosyltransferase/ transferase, transferring glycosyl groups
chr4	8878155	8878268	827	At4g15550	IAGLU__IAGLU (INDOLE-3-ACETATE BETA-D-GLUCOSYLTRANSFERASE); UDP-glycosyltransferase/ transferase, transferring glycosyl groups
chr4	8878346	8878593	999	At4g15550	IAGLU__IAGLU (INDOLE-3-ACETATE BETA-D-GLUCOSYLTRANSFERASE); UDP-glycosyltransferase/ transferase, transferring glycosyl groups
chr4	8878666	8879105	999	At4g15550	IAGLU__IAGLU (INDOLE-3-ACETATE BETA-D-GLUCOSYLTRANSFERASE); UDP-glycosyltransferase/ transferase, transferring glycosyl groups
chr4	9392449	9392625	822	At4g16690	esterase/lipase/thioesterase family protein
chr4	9557127	9557440	872	At4g16980	arabinogalactan-protein family
chr4	9605253	9605868	999	At4g17090	BAM3_BMY8_CT-BMY_BMY8__CT-BMY (BETA-AMYLASE 8); beta-amylase
chr4	9606744	9607176	999	At4g17090	BAM3_BMY8_CT-BMY_BMY8__CT-BMY (BETA-AMYLASE 8); beta-amylase
chr4	9778175	9778471	999	At4g17550	transporter-related
chr4	11517719	11517935	999	At4g21680	proton-dependent oligopeptide transport (POT) family protein
chr4	11518151	11518401	999	At4g21680	proton-dependent oligopeptide transport (POT) family protein
chr4	11518576	11518833	999	At4g21680	proton-dependent oligopeptide transport (POT) family protein
chr4	11518903	11519015	990	At4g21680	proton-dependent oligopeptide transport (POT) family protein
chr4	11519476	11519585	904	At4g21680	proton-dependent oligopeptide transport (POT) family protein
chr4	11627078	11627542	999	At4g21910	MATE efflux family protein
chr4	11630587	11630760	867	At4g21910	MATE efflux family protein
chr4	11840297	11840585	999	At4g22470	protease inhibitor/seed storage/lipid transfer protein (LTP) family protein
chr4	11840689	11840903	999	At4g22470	protease inhibitor/seed storage/lipid transfer protein (LTP) family protein
chr4	11841334	11841441	890	At4g22470	protease inhibitor/seed storage/lipid transfer protein (LTP) family protein
chr4	12413510	12413655	842	At4g23870=p800	intergenic
chr4	12793005	12793299	990	At4g24830	arginosuccinate synthase family
chr4	12794184	12794398	998	At4g24830	arginosuccinate synthase family
chr4	12941062	12941280	991	At4g25290	deoxyribodipyrimidine photolyase family protein / DNA photolyase family protein
chr4	13499252	13499589	999	At4g26850	VTC2__VTC2 (VITAMIN C DEFECTIVE 2)
chr4	13499666	13499913	999	At4g26850	VTC2__VTC2 (VITAMIN C DEFECTIVE 2)
chr4	13500053	13500194	998	At4g26850	VTC2__VTC2 (VITAMIN C DEFECTIVE 2)
chr4	13500330	13500516	999	At4g26850	VTC2__VTC2 (VITAMIN C DEFECTIVE 2)
chr4	13501318	13501544	999	At4g26850	VTC2__VTC2 (VITAMIN C DEFECTIVE 2)
chr4	13663718	13664073	998	At4g27280	calcium-binding EF hand family protein
chr4	13750786	13751487	999	At4g27520	plastocyanin-like domain-containing protein
chr4	13950283	13950500	996	At4g28080	binding
chr4	14554583	14554800	824	At4g29720	ATPAO5__ATPAO5 (POLYAMINE OXIDASE 5); amine oxidase
chr4	14829063	14829310	999	At4g30290	ATXTH19__ATXTH19 (XYLOGLUCAN ENDOTRANSGLUCOSYLASE/HYDROLASE 19); hydrolase, acting on glycosyl bonds
chr4	14829428	14829576	999	At4g30290	ATXTH19__ATXTH19 (XYLOGLUCAN ENDOTRANSGLUCOSYLASE/HYDROLASE 19); hydrolase, acting on glycosyl bonds
chr4	14829719	14829930	999	At4g30290	ATXTH19__ATXTH19 (XYLOGLUCAN ENDOTRANSGLUCOSYLASE/HYDROLASE 19); hydrolase, acting on glycosyl bonds
chr4	14882320	14883096	999	At4g30440	GAE1__GAE1 (UDP-D-GLUCURONATE 4-EPIMERASE 1); UDP-glucuronate 4-epimerase/ catalytic
chr4	14886287	14886633	999	At4g30450	glycine-rich protein
chr4	15930324	15930708	999	At4g33010	ATGLDP1__glycine dehydrogenase (decarboxylating), putative / glycine decarboxylase, putative / glycine cleavage system P-protein, putative
chr4	15930783	15931171	999	At4g33010	ATGLDP1__glycine dehydrogenase (decarboxylating), putative / glycine decarboxylase, putative / glycine cleavage system P-protein, putative
chr4	16343548	16343612	818	At4g34131	UGT73B3__UGT73B3 (UDP-glucosyl transferase 73B3); UDP-glycosyltransferase/ abscisic acid glucosyltransferase/ transferase, transferring hexosyl groups
chr4	16387211	16387580	999	At4g34230	ATCAD5_CAD5_CAD-5__CAD5 (CINNAMYL ALCOHOL DEHYDROGENASE 5)
chr4	16530677	16530993	999	At4g34610	BLH6__BLH6 (BELL1-LIKE HOMEODOMAIN 5); DNA binding / transcription factor
chr4	16537463	16537683	977	At4g34630	unknown protein
chr4	16685868	16686109	998	At4g35060	heavy-metal-associated domain-containing protein / copper chaperone (CCH)-related
chr4	16700588	16700694	957	At4g35090	CAT2__CAT2 (CATALASE 2); catalase
chr4	16701913	16702384	999	At4g35090	CAT2__CAT2 (CATALASE 2); catalase
chr4	16806116	16806404	998	At4g35320	similar to unknown protein [Arabidopsis thaliana] (TAIR:AT2G17300.1); similar to Os02g0715300 [Oryza sativa (japonica cultivar-group)] (GB:NP_001047925.1); similar to Os08g0511400 [Oryza sativa (japonica cultivar-group)] (GB:NP_001062213.1); contains domain N-terminal domain of cbl (N-cbl) (SSF47668)
chr4	16904240	16904693	992	At4g35630	PSAT__PSAT (phosphoserine aminotransferase); phosphoserine transaminase
chr4	17043542	17043716	844	At4g36020	CSDP1__CSDP1 (COLD SHOCK DOMAIN PROTEIN 1); nucleic acid binding
chr4	17139122	17139607	999	At4g36220	FAH1_CYP84A1__FAH1 (FERULATE-5-HYDROXYLASE 1); ferulate 5-hydroxylase
chr4	17606164	17606492	999	At4g37450	AGP18__AGP18 (Arabinogalactan protein 18)
chr4	17639970	17640161	997	At4g37540	LBD39__LOB domain protein 39 / lateral organ boundaries domain protein 39 (LBD39)
chr4	17640333	17640475	870	At4g37540	LBD39__LOB domain protein 39 / lateral organ boundaries domain protein 39 (LBD39)
chr4	17856364	17856950	999	At4g37990	ELI3-2_ELI3__ELI3-2 (ELICITOR-ACTIVATED GENE 3)
chr4	17857213	17857395	967	At4g37990	ELI3-2_ELI3__ELI3-2 (ELICITOR-ACTIVATED GENE 3)
chr4	17978578	17978791	999	At4g38400	ATEXLA2_ATEXPL2_ATHEXP BETA 2.2_EXPL2__ATEXLA2 (ARABIDOPSIS THALIANA EXPANSIN-LIKE A2)
chr4	18079147	18079254	868	At4g38710	glycine-rich protein
chr4	18369050	18369385	999	At4g39510	CYP96A12__CYP96A12 (cytochrome P450, family 96, subfamily A, polypeptide 12); oxygen binding
chr4	18369463	18369644	941	At4g39510	CYP96A12__CYP96A12 (cytochrome P450, family 96, subfamily A, polypeptide 12); oxygen binding
chr4	18369858	18370088	999	At4g39510	CYP96A12__CYP96A12 (cytochrome P450, family 96, subfamily A, polypeptide 12); oxygen binding
chr4	18469688	18469791	870	At4g39800	MI-1-P SYNTHASE__MI-1-P SYNTHASE (Myo-inositol-1-phosphate synthase); inositol-3-phosphate synthase
chr4	18469933	18470118	997	At4g39800	MI-1-P SYNTHASE__MI-1-P SYNTHASE (Myo-inositol-1-phosphate synthase); inositol-3-phosphate synthase
chr4	18470195	18470382	998	At4g39800	MI-1-P SYNTHASE__MI-1-P SYNTHASE (Myo-inositol-1-phosphate synthase); inositol-3-phosphate synthase
chr4	18470660	18470844	997	At4g39800	MI-1-P SYNTHASE__MI-1-P SYNTHASE (Myo-inositol-1-phosphate synthase); inositol-3-phosphate synthase
chr4	18470990	18471204	999	At4g39800	MI-1-P SYNTHASE__MI-1-P SYNTHASE (Myo-inositol-1-phosphate synthase); inositol-3-phosphate synthase
chr4	18471332	18471442	900	At4g39800	MI-1-P SYNTHASE__MI-1-P SYNTHASE (Myo-inositol-1-phosphate synthase); inositol-3-phosphate synthase
chr4	18471695	18471839	963	At4g39800	MI-1-P SYNTHASE__MI-1-P SYNTHASE (Myo-inositol-1-phosphate synthase); inositol-3-phosphate synthase
chr5	172580	173227	999	At5g01410	ATPDX1.3_RSR4_PDX1__PDX1 (PYRIDOXINE BIOSYNTHESIS 1.3); protein heterodimerization/ protein homodimerization
chr5	305063	305287	998	At5g01790	similar to unknown protein [Arabidopsis thaliana] (TAIR:AT2G40475.1); similar to hypothetical protein [Oryza sativa (japonica cultivar-group)] (GB:BAC20927.1); similar to Os01g0166500 [Oryza sativa (japonica cultivar-group)] (GB:NP_001042116.1); similar to Os05g0335500 [Oryza sativa (japonica cultivar-group)] (GB:NP_001055233.1)
chr5	550150	550309	997	At5g02490	heat shock cognate 70 kDa protein 2 (HSC70-2) (HSP70-2)
chr5	550380	550634	999	At5g02490	heat shock cognate 70 kDa protein 2 (HSC70-2) (HSP70-2)
chr5	550705	550851	999	At5g02490	heat shock cognate 70 kDa protein 2 (HSC70-2) (HSP70-2)
chr5	551110	551289	993	At5g02490	heat shock cognate 70 kDa protein 2 (HSC70-2) (HSP70-2)
chr5	551326	551471	862	At5g02490	heat shock cognate 70 kDa protein 2 (HSC70-2) (HSP70-2)
chr5	551657	551831	926	At5g02490	heat shock cognate 70 kDa protein 2 (HSC70-2) (HSP70-2)
chr5	552409	552589	996	At5g02490	heat shock cognate 70 kDa protein 2 (HSC70-2) (HSP70-2)
chr5	554597	554842	856	At5g02500	HSC70-1_HSC70_HSP70-1__HSC70-1 (heat shock cognate 70 kDa protein 1); ATP binding
chr5	646305	646473	918	At5g02830	pentatricopeptide (PPR) repeat-containing protein
chr5	1292758	1293081	994	At5g04530	beta-ketoacyl-CoA synthase family protein
chr5	1293332	1293480	846	At5g04530	beta-ketoacyl-CoA synthase family protein
chr5	1457688	1457865	997	At5g04950	nicotianamine synthase, putative
chr5	1457933	1458032	911	At5g04950	nicotianamine synthase, putative
chr5	1458103	1458209	887	At5g04950	nicotianamine synthase, putative
chr5	1458685	1458826	988	At5g04950	nicotianamine synthase, putative
chr5	1991369	1991590	926	At5g06530	ABC transporter family protein
chr5	2977173	2977538	954	At5g09590	mtHSC70-2_HSC70-5__mtHSC70-2 (HEAT SHOCK PROTEIN 70); ATP binding / unfolded protein binding
chr5	3289992	3290238	995	At5g10470	kinesin motor protein-related
chr5	3291097	3291229	813	At5g10470	kinesin motor protein-related
chr5	3878559	3878818	997	At5g12010	similar to unknown protein [Arabidopsis thaliana] (TAIR:AT4G29780.1); similar to Os01g0582600 [Oryza sativa (japonica cultivar-group)] (GB:NP_001043414.1); similar to Os05g0593000 [Oryza sativa (japonica cultivar-group)] (GB:NP_001056499.1); similar to unknown protein [Oryza sativa (japonica cultivar-group)] (GB:BAD72250.1)
chr5	3879143	3879319	971	At5g12010	similar to unknown protein [Arabidopsis thaliana] (TAIR:AT4G29780.1); similar to Os01g0582600 [Oryza sativa (japonica cultivar-group)] (GB:NP_001043414.1); similar to Os05g0593000 [Oryza sativa (japonica cultivar-group)] (GB:NP_001056499.1); similar to unknown protein [Oryza sativa (japonica cultivar-group)] (GB:BAD72250.1)
chr5	4220742	4221052	842	At5g13220	JAS1_JAZ10_TIFY9__similar to unknown protein [Arabidopsis thaliana] (TAIR:AT1G19180.1); similar to P0482D04.10 [Oryza sativa (japonica cultivar-group)] (GB:BAB89663.1); similar to Os04g0395800 [Oryza sativa (japonica cultivar-group)] (GB:NP_001052661.1); contains InterPro domain ZIM; (InterPro:IPR010399)
chr5	4390686	4390861	839	At5g13630	GUN5_CCH_CHLH__GUN5 (GENOMES UNCOUPLED 5)
chr5	4390936	4391560	999	At5g13630	GUN5_CCH_CHLH__GUN5 (GENOMES UNCOUPLED 5)
chr5	4391663	4392012	969	At5g13630	GUN5_CCH_CHLH__GUN5 (GENOMES UNCOUPLED 5)
chr5	4985137	4985445	999	At5g15350	plastocyanin-like domain-containing protein
chr5	4985706	4985864	951	At5g15350	plastocyanin-like domain-containing protein
chr5	5015081	5015330	907	At5g15450	APG6_CLPB3_CLPB-P__APG6/CLPB-P/CLPB3 (ALBINO AND PALE GREEN 6); ATP binding / ATPase
chr5	5015593	5015805	989	At5g15450	APG6_CLPB3_CLPB-P__APG6/CLPB-P/CLPB3 (ALBINO AND PALE GREEN 6); ATP binding / ATPase
chr5	5031791	5032044	999	At5g15500	ankyrin repeat family protein
chr5	5032121	5032349	984	At5g15500	ankyrin repeat family protein
chr5	5355630	5355816	984	At5g16360	NC domain-containing protein
chr5	5576508	5576604	947	At5g16970	AT-AER__AT-AER (ALKENAL REDUCTASE); 2-alkenal reductase
chr5	5576958	5577140	940	At5g16970	AT-AER__AT-AER (ALKENAL REDUCTASE); 2-alkenal reductase
chr5	5577429	5577573	918	At5g16970	AT-AER__AT-AER (ALKENAL REDUCTASE); 2-alkenal reductase
chr5	5579351	5579491	999	At5g16980	NADP-dependent oxidoreductase, putative
chr5	5579910	5580028	963	At5g16980	NADP-dependent oxidoreductase, putative
chr5	5582696	5582797	929	At5g16990	NADP-dependent oxidoreductase, putative
chr5	5586754	5586902	939	At5g17000	NADP-dependent oxidoreductase, putative
chr5	5724955	5725206	983	At5g17380	pyruvate decarboxylase family protein
chr5	5725790	5726053	999	At5g17380	pyruvate decarboxylase family protein
chr5	5726349	5726641	999	At5g17380	pyruvate decarboxylase family protein
chr5	6709816	6710033	997	At5g19850	hydrolase, alpha/beta fold family protein
chr5	6841321	6841543	950	At5g20270	HHP1__HHP1 (HEPTAHELICAL TRANSMEMBRANE PROTEIN1)
chr5	7052384	7052500	809	At5g20830	SUS1__SUS1 (SUCROSE SYNTHASE 1); UDP-glycosyltransferase/ sucrose synthase
chr5	7052857	7053042	904	At5g20830	SUS1__SUS1 (SUCROSE SYNTHASE 1); UDP-glycosyltransferase/ sucrose synthase
chr5	8073287	8073508	958	At5g23920	similar to unknown protein [Arabidopsis thaliana] (TAIR:AT5G52420.1); similar to unknown [Xerophyta humilis] (GB:AAT45003.1)
chr5	8073585	8073804	998	At5g23920	similar to unknown protein [Arabidopsis thaliana] (TAIR:AT5G52420.1); similar to unknown [Xerophyta humilis] (GB:AAT45003.1)
chr5	8073895	8074074	995	At5g23920	similar to unknown protein [Arabidopsis thaliana] (TAIR:AT5G52420.1); similar to unknown [Xerophyta humilis] (GB:AAT45003.1)
chr5	8118857	8118965	955	At5g24030	C4-dicarboxylate transporter/malic acid transport family protein
chr5	8119225	8119479	999	At5g24030	C4-dicarboxylate transporter/malic acid transport family protein
chr5	8119663	8119841	993	At5g24030	C4-dicarboxylate transporter/malic acid transport family protein
chr5	8120479	8120664	931	At5g24030	C4-dicarboxylate transporter/malic acid transport family protein
chr5	8157609	8157975	990	At5g24120	SIGE_SIG5__SIGE (RNA polymerase sigma subunit E); DNA binding / DNA-directed RNA polymerase/ sigma factor/ transcription factor
chr5	8158078	8158293	902	At5g24120	SIGE_SIG5__SIGE (RNA polymerase sigma subunit E); DNA binding / DNA-directed RNA polymerase/ sigma factor/ transcription factor
chr5	8159219	8159381	902	At5g24120	SIGE_SIG5__SIGE (RNA polymerase sigma subunit E); DNA binding / DNA-directed RNA polymerase/ sigma factor/ transcription factor
chr5	8172589	8172700	955	At5g24150	SQP1__SQP1 (Squalene monooxygenase 1)
chr5	8172924	8173105	999	At5g24150	SQP1__SQP1 (Squalene monooxygenase 1)
chr5	8173243	8173425	999	At5g24150	SQP1__SQP1 (Squalene monooxygenase 1)
chr5	8174002	8174080	970	At5g24150	SQP1__SQP1 (Squalene monooxygenase 1)
chr5	8174603	8174707	843	At5g24150	SQP1__SQP1 (Squalene monooxygenase 1)
chr5	8706839	8707119	999	At5g25190	ethylene-responsive element-binding protein, putative
chr5	8707187	8707297	848	At5g25190	ethylene-responsive element-binding protein, putative
chr5	12616728	12616881	987	At5g33355	Encodes a defensin-like (DEFL) family protein.
chr5	14251557	14251786	997	At5g36160	aminotransferase-related
chr5	14252134	14252367	997	At5g36160	aminotransferase-related
chr5	15016117	15016298	977	At5g37770	TCH2_CML24__TCH2 (TOUCH 2); calcium ion binding
chr5	15016553	15016772	969	At5g37770	TCH2_CML24__TCH2 (TOUCH 2); calcium ion binding
chr5	17166924	17167179	989	At5g42765	similar to unknown protein [Oryza sativa (japonica cultivar-group)] (GB:AAP68897.1); similar to Os03g0774400 [Oryza sativa (japonica cultivar-group)] (GB:NP_001051422.1); similar to expressed protein [Oryza sativa (japonica cultivar-group)] (GB:ABF99113.1); contains InterPro domain Twin-arginine translocation pathway signal; (InterPro:IPR006311)
chr5	17525170	17525387	999	At5g43580	serine-type endopeptidase inhibitor
chr5	17899681	17899825	907	At5g44390	FAD-binding domain-containing protein
chr5	19558844	19559098	966	At5g48180	kelch repeat-containing protein
chr5	19559172	19559428	999	At5g48180	kelch repeat-containing protein
chr5	20088038	20088148	994	At5g49480	ATCP1_ACP1__ATCP1 (CA2+-BINDING PROTEIN 1); calcium ion binding
chr5	20088329	20088608	999	At5g49480	ATCP1_ACP1__ATCP1 (CA2+-BINDING PROTEIN 1); calcium ion binding
chr5	20320887	20321212	978	At5g49910	cpHSC70-2_HSC70-7__cpHSC70-2 (HEAT SHOCK PROTEIN 70-7); ATP binding / unfolded protein binding
chr5	20322627	20322879	968	At5g49910	cpHSC70-2_HSC70-7__cpHSC70-2 (HEAT SHOCK PROTEIN 70-7); ATP binding / unfolded protein binding
chr5	20727365	20727528	999	At5g50915	basic helix-loop-helix (bHLH) family protein
chr5	20727914	20728055	912	At5g50915	basic helix-loop-helix (bHLH) family protein
chr5	20728126	20728245	955	At5g50915	basic helix-loop-helix (bHLH) family protein
chr5	21169666	21169852	981	At5g52060	ATBAG1__ATBAG1 (ARABIDOPSIS THALIANA BCL-2-ASSOCIATED ATHANOGENE 1); protein binding
chr5	21371987	21372386	918	At5g52640	ATHSP90.1_HSP81-1_ATHS83_HSP81.1_HSP83__HSP81-1 (HEAT SHOCK PROTEIN 81-1); ATP binding / unfolded protein binding
chr5	21999301	21999648	998	At5g54160	ATOMT1_OMT1__ATOMT1 (O-METHYLTRANSFERASE 1)
chr5	22531795	22531972	984	At5g55570	unknown protein
chr5	22666016	22666231	946	At5g55920	nucleolar protein, putative
chr5	22694689	22694864	987	At5g56000	heat shock protein 81-4 (HSP81-4)
chr5	22695080	22695300	999	At5g56000	heat shock protein 81-4 (HSP81-4)
chr5	22695374	22695484	962	At5g56000	heat shock protein 81-4 (HSP81-4)
chr5	22695708	22696148	999	At5g56000	heat shock protein 81-4 (HSP81-4)
chr5	22696223	22696581	999	At5g56000	heat shock protein 81-4 (HSP81-4)
chr5	22699568	22699716	984	At5g56010	HSP81-3__HSP81-3 (Heat shock protein 81-3); ATP binding
chr5	22700572	22701257	999	At5g56010	HSP81-3__HSP81-3 (Heat shock protein 81-3); ATP binding
chr5	22705130	22705238	812	At5g56030	HSP81-2_ERD8__HSP81-2 (EARLY-RESPONSIVE TO DEHYDRATION 8); ATP binding
chr5	22706163	22706321	887	At5g56030	HSP81-2_ERD8__HSP81-2 (EARLY-RESPONSIVE TO DEHYDRATION 8); ATP binding
chr5	22706428	22706770	998	At5g56030	HSP81-2_ERD8__HSP81-2 (EARLY-RESPONSIVE TO DEHYDRATION 8); ATP binding
chr5	23074333	23074477	879	At5g56980	similar to unknown protein [Arabidopsis thaliana] (TAIR:AT4G26130.1); similar to cDNA-5-encoded protein (GB:AAA50235.1)
chr5	23074648	23074795	864	At5g56980	similar to unknown protein [Arabidopsis thaliana] (TAIR:AT4G26130.1); similar to cDNA-5-encoded protein (GB:AAA50235.1)
chr5	23324562	23324794	895	At5g57560	TCH4_XTH22__TCH4 (TOUCH 4); hydrolase, acting on glycosyl bonds
chr5	23439581	23439794	813	At5g57800	CER3_FLP1_WAX2_YRE__WAX2; catalytic
chr5	23790658	23790880	958	At5g58870	FTSH9__FTSH9 (FtsH protease 9); ATP-dependent peptidase/ ATPase/ metallopeptidase
chr5	23942393	23942470	844	At5g59310	LTP4__LTP4 (LIPID TRANSFER PROTEIN 4); lipid binding
chr5	23942733	23943021	999	At5g59310	LTP4__LTP4 (LIPID TRANSFER PROTEIN 4); lipid binding
chr5	23996861	23996971	845	At5g59480	haloacid dehalogenase-like hydrolase family protein
chr5	24040065	24040167	991	At5g59630	pseudogene, glycine-rich protein
chr5	24851692	24851844	956	At5g61820	similar to hypothetical protein [Trifolium pratense] (GB:BAE71234.1); contains InterPro domain Stress up-regulated Nod 19; (InterPro:IPR011692)
chr5	24851991	24852203	999	At5g61820	similar to hypothetical protein [Trifolium pratense] (GB:BAE71234.1); contains InterPro domain Stress up-regulated Nod 19; (InterPro:IPR011692)
chr5	24852564	24853431	999	At5g61820	similar to hypothetical protein [Trifolium pratense] (GB:BAE71234.1); contains InterPro domain Stress up-regulated Nod 19; (InterPro:IPR011692)
chr5	24972137	24972430	999	At5g62140	similar to Os02g0677600 [Oryza sativa (japonica cultivar-group)] (GB:NP_001047728.1); similar to hypothetical protein PMN2A_1395 [Prochlorococcus marinus str. NATL2A] (GB:YP_292586.1)
chr5	25005836	25006746	999	At5g62220	exostosin family protein
chr5	25269715	25269929	999	At5g62920	ARR6__ARR6 (RESPONSE REGULATOR 6); transcription regulator/ two-component response regulator
chr5	25270378	25270522	821	At5g62920	ARR6__ARR6 (RESPONSE REGULATOR 6); transcription regulator/ two-component response regulator
chr5	25426246	25426421	971	At5g63450	CYP94B1__CYP94B1 (cytochrome P450, family 94, subfamily B, polypeptide 1); oxygen binding
chr5	25426545	25426654	913	At5g63450	CYP94B1__CYP94B1 (cytochrome P450, family 94, subfamily B, polypeptide 1); oxygen binding
chr5	25426798	25426948	810	At5g63450	CYP94B1__CYP94B1 (cytochrome P450, family 94, subfamily B, polypeptide 1); oxygen binding
chr5	25689861	25690195	987	At5g64170	dentin sialophosphoprotein-related
chr5	25690985	25691234	967	At5g64170	dentin sialophosphoprotein-related
chr5	25951901	25952028	846	At5g64890	PROPEP2__PROPEP2 (Elicitor peptide 2 precursor)
chr5	26894786	26895058	999	At5g67370	similar to unknown protein [Arabidopsis thaliana] (TAIR:AT5G11840.1); similar to Protein of unknown function DUF1230 [Medicago truncatula] (GB:ABE85761.1); contains InterPro domain Protein of unknown function DUF1230; (InterPro:IPR009631)
chr5	26895837	26895945	878	At5g67370	similar to unknown protein [Arabidopsis thaliana] (TAIR:AT5G11840.1); similar to Protein of unknown function DUF1230 [Medicago truncatula] (GB:ABE85761.1); contains InterPro domain Protein of unknown function DUF1230; (InterPro:IPR009631)
chr5	26896524	26896707	857	At5g67370	similar to unknown protein [Arabidopsis thaliana] (TAIR:AT5G11840.1); similar to Protein of unknown function DUF1230 [Medicago truncatula] (GB:ABE85761.1); contains InterPro domain Protein of unknown function DUF1230; (InterPro:IPR009631)
