# Supplementary material for: Two Plant Viral Suppressors of Silencing Require the Ethylene-Inducible Host Transcription Factor RAV2 to Block RNA Silencing
Source: PLoS Pathog. 2010 Jan 15;6(1):e1000729. doi: 10.1371/journal.ppat.1000729 (PMC2800190; doi:10.1371/journal.ppat.1000729)
Supplement: Table S6 — Tiling array results: Arabidopsis genomic regions up-regulated in rav2/HC-Pro compared to WT plants (0.48 MB XLS) [file ppat.1000729.s009.xls]

## Sheet: Sheet1
Table S6. Tiling array results: Arabidopsis genomic regions up-regulated in rav2/HC-Pro compared to WT plants
chr	bpstart	bpend	post.prob	Gene	Annotation - for multiple identifier mappings only the annotation for the first identifier is shown, except in the case of the multi-line output option
chr1	33921	34302	970	At1g01060	LHY__LHY (LATE ELONGATED HYPOCOTYL)
chr1	34558	34806	826	At1g01060	LHY__LHY (LATE ELONGATED HYPOCOTYL)
chr1	34876	35131	948	At1g01060	LHY__LHY (LATE ELONGATED HYPOCOTYL)
chr1	57302	58420	999	At1g01120	KCS1__KCS1 (3-KETOACYL-COA SYNTHASE 1); acyltransferase
chr1	58561	58917	997	At1g01120	KCS1__KCS1 (3-KETOACYL-COA SYNTHASE 1); acyltransferase
chr1	117616	118707	999	At1g01300	aspartyl protease family protein
chr1	172681	172903	877	At1g01470	LEA14_LSR3__LEA14 (LATE EMBRYOGENESIS ABUNDANT 14)
chr1	203303	203556	984	At1g01560	ATMPK11__ATMPK11 (Arabidopsis thaliana MAP kinase 11)
chr1	203852	204290	993	At1g01560	ATMPK11__ATMPK11 (Arabidopsis thaliana MAP kinase 11)
chr1	219208	219606	999	At1g01600	CYP86A4__CYP86A4 (cytochrome P450, family 86, subfamily A, polypeptide 4); oxygen binding
chr1	219857	220464	999	At1g01600	CYP86A4__CYP86A4 (cytochrome P450, family 86, subfamily A, polypeptide 4); oxygen binding
chr1	220537	221008	999	At1g01600	CYP86A4__CYP86A4 (cytochrome P450, family 86, subfamily A, polypeptide 4); oxygen binding
chr1	232983	233228	969	At1g01650	peptidase
chr1	312640	313014	999	At1g01900	ATSBT1.1__ATSBT1.1; subtilase
chr1	419007	419187	986	At1g02205	CER1__CER1 (ECERIFERUM 1)
chr1	419300	419862	999	At1g02205	CER1__CER1 (ECERIFERUM 1)
chr1	420501	420894	999	At1g02205	CER1__CER1 (ECERIFERUM 1)
chr1	421216	421324	997	At1g02205	CER1__CER1 (ECERIFERUM 1)
chr1	421576	421874	998	At1g02205	CER1__CER1 (ECERIFERUM 1)
chr1	421941	422360	999	At1g02205	CER1__CER1 (ECERIFERUM 1)
chr1	472677	472860	994	At1g02360	chitinase, putative
chr1	594966	595531	947	At1g02730	ATCSLD5_CSLD5__ATCSLD5 (CELLULOSE SYNTHASE-LIKE D5); 1,4-beta-D-xylan synthase/ cellulose synthase
chr1	661227	661408	821	At1g02930	ATGSTF6_ATGSTF3_ERD11_GST1_GSTF6__ATGSTF6 (EARLY RESPONSIVE TO DEHYDRATION 11); glutathione transferase
chr1	697345	697350	993	At1g03010=utr3=int=At1g03020=utr3	intergenic
chr1	787409	788414	999	At1g03220	extracellular dermal glycoprotein, putative / EDGP, putative
chr1	790491	790642	806	At1g03230	extracellular dermal glycoprotein, putative / EDGP, putative
chr1	790841	791368	998	At1g03230	extracellular dermal glycoprotein, putative / EDGP, putative
chr1	873724	874290	999	At1g03495	transferase
chr1	874361	875074	999	At1g03495	transferase
chr1	908090	908495	999	At1g03630	POR C_PORC__POR C (PROTOCHLOROPHYLLIDE OXIDOREDUCTASE); oxidoreductase/ protochlorophyllide reductase
chr1	908642	908972	991	At1g03630	POR C_PORC__POR C (PROTOCHLOROPHYLLIDE OXIDOREDUCTASE); oxidoreductase/ protochlorophyllide reductase
chr1	1009428	1009573	871	At1g03940	transferase family protein
chr1	1009530	1009915	999	At1g03940	transferase family protein
chr1	1010067	1010221	989	At1g03940	transferase family protein
chr1	1010374	1010601	998	At1g03940	transferase family protein
chr1	1064683	1064921	982	At1g04120	ATMRP5_MRP5__ATMRP5 (Arabidopsis thaliana multidrug resistance-associated protein 5)
chr1	1112872	1113119	975	At1g04200	similar to hypothetical protein OsJ_003532 [Oryza sativa (japonica cultivar-group)] (GB:EAZ13707.1); similar to unnamed protein product [Vitis vinifera] (GB:CAO71227.1); similar to Os01g0773100 [Oryza sativa (japonica cultivar-group)] (GB:NP_001044398.1); contains domain PTHR12895:SF1 (PTHR12895:SF1); contains domain PTHR12895 (PTHR12895)
chr1	1119761	1120628	999	At1g04220	beta-ketoacyl-CoA synthase, putative
chr1	1136381	1136600	999	At1g04250	AXR3_IAA17__AXR3 (AUXIN RESISTANT 3); transcription factor
chr1	1136955	1137030	995	At1g04250	AXR3_IAA17__AXR3 (AUXIN RESISTANT 3); transcription factor
chr1	1137492	1137565	974	At1g04250	AXR3_IAA17__AXR3 (AUXIN RESISTANT 3); transcription factor
chr1	1138322	1138563	999	At1g04250	AXR3_IAA17__AXR3 (AUXIN RESISTANT 3); transcription factor
chr1	1303900	1304239	999	At1g04680	pectate lyase family protein
chr1	1304817	1305436	999	At1g04680	pectate lyase family protein
chr1	1336297	1337159	999	At1g04770	male sterility MS5 family protein
chr1	1337344	1337749	997	At1g04770	male sterility MS5 family protein
chr1	1511298	1511504	998	At1g05210	similar to unknown protein [Arabidopsis thaliana] (TAIR:AT2G32380.1); similar to unnamed protein product [Vitis vinifera] (GB:CAO24140.1); contains InterPro domain Transmembrane protein 97, predicted (InterPro:IPR016964)
chr1	1661912	1662135	991	At1g05575	unknown protein
chr1	1686388	1686683	913	At1g05630	5PTASE13__5PTASE13/AT5PTASE13; inositol or phosphatidylinositol phosphatase
chr1	1686884	1687220	995	At1g05630	5PTASE13__5PTASE13/AT5PTASE13; inositol or phosphatidylinositol phosphatase
chr1	1687292	1687403	948	At1g05630	5PTASE13__5PTASE13/AT5PTASE13; inositol or phosphatidylinositol phosphatase
chr1	1716228	1716438	927	At1g05710	ethylene-responsive protein, putative
chr1	1716953	1717029	841	At1g05710	ethylene-responsive protein, putative
chr1	1762471	1762721	998	At1g05835	unknown protein
chr1	1820304	1821556	999	At1g06000	UDP-glucoronosyl/UDP-glucosyl transferase family protein
chr1	1852978	1853083	928	At1g06100	fatty acid desaturase family protein
chr1	1935853	1936062	954	At1g06350	fatty acid desaturase family protein
chr1	1936313	1936530	862	At1g06350	fatty acid desaturase family protein
chr1	1939237	1939294	802	At1g06360	fatty acid desaturase family protein
chr1	2025626	2026161	998	At1g06620	2-oxoglutarate-dependent dioxygenase, putative
chr1	2026525	2026673	998	At1g06620	2-oxoglutarate-dependent dioxygenase, putative
chr1	2026815	2027149	999	At1g06620	2-oxoglutarate-dependent dioxygenase, putative
chr1	2032352	2032741	999	At1g06640	2-oxoglutarate-dependent dioxygenase, putative
chr1	2032813	2033970	999	At1g06640	2-oxoglutarate-dependent dioxygenase, putative
chr1	2033722	2033869	964	At1g06640	2-oxoglutarate-dependent dioxygenase, putative
chr1	2035962	2036121	991	At1g06650	2-oxoglutarate-dependent dioxygenase, putative
chr1	2189969	2190294	997	At1g07135	glycine-rich protein
chr1	2205892	2205999	970	At1g07180	ATNDI1_NDA1__ATNDI1/NDA1 (ALTERNATIVE NAD(P)H DEHYDROGENASE 1); NADH dehydrogenase
chr1	2206358	2206472	985	At1g07180	ATNDI1_NDA1__ATNDI1/NDA1 (ALTERNATIVE NAD(P)H DEHYDROGENASE 1); NADH dehydrogenase
chr1	2206650	2206828	999	At1g07180	ATNDI1_NDA1__ATNDI1/NDA1 (ALTERNATIVE NAD(P)H DEHYDROGENASE 1); NADH dehydrogenase
chr1	2263203	2263422	993	At1g07370	PCNA1__PCNA1 (PROLIFERATING CELLULAR NUCLEAR ANTIGEN); DNA binding / DNA polymerase processivity factor
chr1	2264204	2264310	981	At1g07370	PCNA1__PCNA1 (PROLIFERATING CELLULAR NUCLEAR ANTIGEN); DNA binding / DNA polymerase processivity factor
chr1	2273671	2273745	934	At1g07390	protein binding
chr1	2274536	2274713	856	At1g07390	protein binding
chr1	2308989	2309385	963	At1g07510	FTSH10__FTSH10 (FtsH protease 10); ATPase
chr1	2341917	2342026	991	At1g07610	MT1C__MT1C (metallothionein 1C)
chr1	2370453	2370814	980	At1g07670	calcium-transporting ATPase
chr1	2390980	2391700	999	At1g07720	beta-ketoacyl-CoA synthase family protein
chr1	2404583	2405238	998	At1g07750	cupin family protein
chr1	2407710	2408031	999	At1g07760=p800	intergenic
chr1	2409890	2410112	999	At1g07770=p800	intergenic
chr1	2437986	2438347	999	At1g07890	APX1_CS1_MEE6__APX1 (ASCORBATE PEROXIDASE 1)
chr1	2439400	2439675	979	At1g07890	APX1_CS1_MEE6__APX1 (ASCORBATE PEROXIDASE 1)
chr1	2573829	2574137	999	At1g08200	AXS2__AXS2 (UDP-D-APIOSE/UDP-D-XYLOSE SYNTHASE 2)
chr1	2574402	2574519	943	At1g08200	AXS2__AXS2 (UDP-D-APIOSE/UDP-D-XYLOSE SYNTHASE 2)
chr1	2574703	2575065	944	At1g08200	AXS2__AXS2 (UDP-D-APIOSE/UDP-D-XYLOSE SYNTHASE 2)
chr1	2606550	2606806	996	At1g08270	similar to SKD1/VPS4, ATP binding [Arabidopsis thaliana] (TAIR:AT2G27600.1); similar to unnamed protein product [Vitis vinifera] (GB:CAO22301.1); similar to suppressor of K+ transport growth defect-like protein [Gossypium hirsutum] (GB:ABD97880.1); contains InterPro domain MIT (InterPro:IPR007330)
chr1	2860735	2861133	997	At1g08910	EMB3001 (EMBRYO DEFECTIVE 3001); zinc ion binding
chr1	2881566	2882000	951	At1g08960	CAX11__CAX11 (cation exchanger 11); cation:cation antiporter
chr1	2927858	2928667	999	At1g09070	(AT)SRC2_SRC2__(AT)SRC2/SRC2 (SOYBEAN GENE REGULATED BY COLD-2); protein binding
chr1	2985041	2985215	985	At1g09240	nicotianamine synthase, putative
chr1	2985326	2986059	999	At1g09240	nicotianamine synthase, putative
chr1	3009095	3009685	999	At1g09310	similar to unknown protein [Arabidopsis thaliana] (TAIR:AT1G56580.1); similar to unknown [Populus trichocarpa] (GB:ABK94207.1); contains InterPro domain Protein of unknown function DUF538 (InterPro:IPR007493)
chr1	3017892	3018385	995	At1g09340	CRB__CRB; binding / catalytic/ coenzyme binding
chr1	3094149	3094457	984	At1g09560	GLP5__GLP5 (GERMIN-LIKE PROTEIN 5); manganese ion binding / metal ion binding / nutrient reservoir
chr1	3165377	3165661	893	At1g09780	2,3-biphosphoglycerate-independent phosphoglycerate mutase, putative / phosphoglyceromutase, putative
chr1	3165808	3165883	813	At1g09780	2,3-biphosphoglycerate-independent phosphoglycerate mutase, putative / phosphoglyceromutase, putative
chr1	3166242	3166415	923	At1g09780	2,3-biphosphoglycerate-independent phosphoglycerate mutase, putative / phosphoglyceromutase, putative
chr1	3166601	3166778	996	At1g09780	2,3-biphosphoglycerate-independent phosphoglycerate mutase, putative / phosphoglyceromutase, putative
chr1	3246894	3246970	881	At1g09960	SUT4_SUC4__SUT4 (SUCROSE TRANSPORTER 4); carbohydrate transmembrane transporter/ sucrose transmembrane transporter/ sucrose:hydrogen symporter/ sugar:hydrogen ion symporter
chr1	3253622	3254262	999	At1g09970	leucine-rich repeat transmembrane protein kinase, putative
chr1	3254476	3255204	999	At1g09970	leucine-rich repeat transmembrane protein kinase, putative
chr1	3255278	3255596	999	At1g09970	leucine-rich repeat transmembrane protein kinase, putative
chr1	3305607	3305998	998	At1g10120	DNA binding / transcription factor
chr1	3397126	3397514	999	At1g10370	ATGSTU17_ERD9_GST30__ATGSTU17/ERD9/GST30/GST30B (EARLY-RESPONSIVE TO DEHYDRATION 9); glutathione transferase
chr1	3397950	3398239	999	At1g10370	ATGSTU17_ERD9_GST30__ATGSTU17/ERD9/GST30/GST30B (EARLY-RESPONSIVE TO DEHYDRATION 9); glutathione transferase
chr1	3400880	3401084	843	At1g10380	similar to unknown protein [Arabidopsis thaliana] (TAIR:AT3G17350.1); similar to unnamed protein product [Vitis vinifera] (GB:CAO40998.1); contains domain PROKAR_LIPOPROTEIN (PS51257)
chr1	3401497	3401749	983	At1g10380	similar to unknown protein [Arabidopsis thaliana] (TAIR:AT3G17350.1); similar to unnamed protein product [Vitis vinifera] (GB:CAO40998.1); contains domain PROKAR_LIPOPROTEIN (PS51257)
chr1	3471116	3471373	998	At1g10522	similar to unnamed protein product [Vitis vinifera] (GB:CAO40945.1)
chr1	3515421	3515959	999	At1g10640	polygalacturonase, putative / pectinase, putative
chr1	3664438	3664965	999	At1g10960	ATFD1__ATFD1 (FERREDOXIN 1); 2 iron, 2 sulfur cluster binding / electron carrier/ iron-sulfur cluster binding
chr1	3682761	3683726	999	At1g11050	protein kinase family protein
chr1	3749612	3749760	996	At1g11185	ncRNA function Unknown gene product other RNA
chr1	3749833	3749932	998	At1g11185	ncRNA function Unknown gene product other RNA
chr1	3800436	3800577	856	At1g11300	carbohydrate binding / kinase
chr1	3810583	3811094	999	At1g11330	S-locus lectin protein kinase family protein
chr1	3813202	3813409	997	At1g11330	S-locus lectin protein kinase family protein
chr1	3888824	3889402	999	At1g11580	ATPMEPCRA__ATPMEPCRA; pectinesterase
chr1	3889580	3889685	986	At1g11580	ATPMEPCRA__ATPMEPCRA; pectinesterase
chr1	3889767	3890481	999	At1g11580	ATPMEPCRA__ATPMEPCRA; pectinesterase
chr1	3890556	3890749	999	At1g11580	ATPMEPCRA__ATPMEPCRA; pectinesterase
chr1	3902193	3902375	892	At1g11600	CYP77B1__CYP77B1 (cytochrome P450, family 77, subfamily B, polypeptide 1); oxygen binding
chr1	3902627	3903197	999	At1g11600	CYP77B1__CYP77B1 (cytochrome P450, family 77, subfamily B, polypeptide 1); oxygen binding
chr1	3903265	3903662	999	At1g11600	CYP77B1__CYP77B1 (cytochrome P450, family 77, subfamily B, polypeptide 1); oxygen binding
chr1	3984917	3985060	998	At1g11790	ADT1__ADT1 (AROGENATE DEHYDRATASE 1); prephenate dehydratase
chr1	3996042	3996118	901	At1g11840	ATGLX1__ATGLX1 (GLYOXALASE I HOMOLOG); lactoylglutathione lyase
chr1	3996600	3996783	999	At1g11840	ATGLX1__ATGLX1 (GLYOXALASE I HOMOLOG); lactoylglutathione lyase
chr1	3997043	3997115	940	At1g11840	ATGLX1__ATGLX1 (GLYOXALASE I HOMOLOG); lactoylglutathione lyase
chr1	3997293	3997742	999	At1g11840	ATGLX1__ATGLX1 (GLYOXALASE I HOMOLOG); lactoylglutathione lyase
chr1	4012545	4012988	997	At1g11890	SEC22__SEC22 (secretion 22); transporter
chr1	4123006	4123295	954	At1g12140	flavin-containing monooxygenase family protein / FMO family protein
chr1	4214385	4214983	999	At1g12380	unknown protein
chr1	4263540	4263872	986	At1g12500	phosphate translocator-related
chr1	4275657	4275759	863	At1g12550	oxidoreductase family protein
chr1	4277996	4278100	959	At1g12570	glucose-methanol-choline (GMC) oxidoreductase family protein
chr1	4278346	4278416	825	At1g12570	glucose-methanol-choline (GMC) oxidoreductase family protein
chr1	4459348	4459742	966	At1g13080	CYP71B2__CYP71B2 (CYTOCHROME P450 71B2); oxygen binding
chr1	4460282	4460638	999	At1g13080	CYP71B2__CYP71B2 (CYTOCHROME P450 71B2); oxygen binding
chr1	4529351	4529646	924	At1g13250	GATL3__GATL3 (Galacturonosyltransferase-like 3); polygalacturonate 4-alpha-galacturonosyltransferase/ transferase, transferring glycosyl groups / transferase, transferring hexosyl groups
chr1	4542461	4543041	999	At1g13260	RAV1__RAV1 (Related to ABI3/VP1 1); DNA binding / transcription factor
chr1	4543125	4543538	996	At1g13260	RAV1__RAV1 (Related to ABI3/VP1 1); DNA binding / transcription factor
chr1	4546308	4546344	894	At1g13270	MAP1C_MAP1B__MAP1C (METHIONINE AMINOPEPTIDASE 1B); metalloexopeptidase
chr1	4547530	4547813	999	At1g13280	AOC4__AOC4 (ALLENE OXIDE CYCLASE 4)
chr1	4548049	4548771	999	At1g13280	AOC4__AOC4 (ALLENE OXIDE CYCLASE 4)
chr1	4620850	4621029	817	At1g13470	similar to unknown protein [Arabidopsis thaliana] (TAIR:AT1G13520.1); similar to unnamed protein product [Vitis vinifera] (GB:CAO42040.1); contains InterPro domain Protein of unknown function DUF1262 (InterPro:IPR010683)
chr1	4621253	4621507	941	At1g13470	similar to unknown protein [Arabidopsis thaliana] (TAIR:AT1G13520.1); similar to unnamed protein product [Vitis vinifera] (GB:CAO42040.1); contains InterPro domain Protein of unknown function DUF1262 (InterPro:IPR010683)
chr1	4715899	4716289	997	At1g13750	calcineurin-like phosphoesterase family protein
chr1	4839990	4840294	975	At1g14150	oxygen evolving enhancer 3 (PsbQ) family protein
chr1	4863415	4863731	948	At1g14230	nucleoside phosphatase family protein / GDA1/CD39 family protein
chr1	4865401	4865478	998	At1g14240	nucleoside phosphatase family protein / GDA1/CD39 family protein
chr1	4865593	4865702	883	At1g14240	nucleoside phosphatase family protein / GDA1/CD39 family protein
chr1	4868456	4869175	999	At1g14250	nucleoside phosphatase family protein / GDA1/CD39 family protein
chr1	4869469	4869546	998	At1g14250	nucleoside phosphatase family protein / GDA1/CD39 family protein
chr1	4869829	4869901	869	At1g14250	nucleoside phosphatase family protein / GDA1/CD39 family protein
chr1	4870322	4870358	964	At1g14250	nucleoside phosphatase family protein / GDA1/CD39 family protein
chr1	4870434	4870465	950	At1g14250	nucleoside phosphatase family protein / GDA1/CD39 family protein
chr1	4870603	4870655	996	At1g14250	nucleoside phosphatase family protein / GDA1/CD39 family protein
chr1	4870744	4870981	999	At1g14250	nucleoside phosphatase family protein / GDA1/CD39 family protein
chr1	4871093	4871237	999	At1g14250	nucleoside phosphatase family protein / GDA1/CD39 family protein
chr1	4871093	4871128	955	At1g14250	nucleoside phosphatase family protein / GDA1/CD39 family protein
chr1	4871237	4871422	999	At1g14250	nucleoside phosphatase family protein / GDA1/CD39 family protein
chr1	4899401	4899828	999	At1g14345	oxidoreductase
chr1	4911412	4911707	984	At1g14360	ATUTR3_UTR3__ATUTR3/UTR3 (UDP-GALACTOSE TRANSPORTER 3); pyrimidine nucleotide sugar transmembrane transporter
chr1	5132612	5133016	990	At1g14880	similar to unknown protein [Arabidopsis thaliana] (TAIR:AT1G14870.1); similar to unnamed protein product [Vitis vinifera] (GB:CAO42338.1); similar to unnamed protein product [Vitis vinifera] (GB:CAO42335.1); contains InterPro domain Protein of unknown function Cys-rich (InterPro:IPR006461)
chr1	5137393	5137686	949	At1g14890	pectinesterase inhibitor
chr1	5165576	5165724	977	At1g14980	CPN10__CPN10 (CHAPERONIN 10)
chr1	5166343	5166631	955	At1g14980	CPN10__CPN10 (CHAPERONIN 10)
chr1	5348082	5348150	838	At1g15550=p800=int=At1g15560=utr3	intergenic
chr1	5365224	5365383	951	At1g15570	CYCA2;3__CYCA2;3 (CYCLIN A2;3); cyclin-dependent protein kinase regulator
chr1	5405111	5405576	985	At1g15710	prephenate dehydrogenase family protein
chr1	5481731	5482048	988	At1g15960	NRAMP6__NRAMP6 (NRAMP metal ion transporter 6); metal ion transmembrane transporter
chr1	5489409	5489704	998	At1g15980	similar to unnamed protein product [Vitis vinifera] (GB:CAO49411.1); contains domain G3DSA:3.40.50.2000 (G3DSA:3.40.50.2000); contains domain SSF53756 (SSF53756)
chr1	5490085	5490204	965	At1g15980	similar to unnamed protein product [Vitis vinifera] (GB:CAO49411.1); contains domain G3DSA:3.40.50.2000 (G3DSA:3.40.50.2000); contains domain SSF53756 (SSF53756)
chr1	5490396	5490470	819	At1g15980	similar to unnamed protein product [Vitis vinifera] (GB:CAO49411.1); contains domain G3DSA:3.40.50.2000 (G3DSA:3.40.50.2000); contains domain SSF53756 (SSF53756)
chr1	5511170	5511673	999	At1g16060	ovule development protein, putative
chr1	5515606	5515775	871	At1g16080	similar to unknown [Populus trichocarpa] (GB:ABK94042.1)
chr1	5520483	5520811	855	At1g16110	gene WAKL6 function WAK-like kinase
chr1	5545803	5546027	867	At1g16190	DNA repair protein RAD23, putative
chr1	5604085	5604367	982	At1g16390	ATOCT3__ATOCT3 (ARABIDOPSIS THALIANA ORGANIC CATION/CARNITINE TRANSPORTER2); carbohydrate transmembrane transporter/ sugar:hydrogen ion symporter
chr1	5605371	5605576	986	At1g16400	CYP79F2__CYP79F2 (cytochrome P450, family 79, subfamily F, polypeptide 2); oxygen binding
chr1	5607170	5607241	863	At1g16400	CYP79F2__CYP79F2 (cytochrome P450, family 79, subfamily F, polypeptide 2); oxygen binding
chr1	5608833	5609779	999	At1g16410	CYP79F1_BUS1_SPS1__CYP79F1 (SUPERSHOOT 1)
chr1	5609950	5610140	999	At1g16410	CYP79F1_BUS1_SPS1__CYP79F1 (SUPERSHOOT 1)
chr1	5610722	5611055	999	At1g16410	CYP79F1_BUS1_SPS1__CYP79F1 (SUPERSHOOT 1)
chr1	5650964	5651137	955	At1g16520	similar to unknown protein [Arabidopsis thaliana] (TAIR:AT1G56080.1); similar to unknown [Populus trichocarpa] (GB:ABK96045.1); contains InterPro domain Paired amphipathic helix; (InterPro:IPR003822)
chr1	5699101	5699626	999	At1g16670	protein kinase family protein
chr1	5829153	5829481	999	At1g17050	SPS2__SPS2 (SOLANESYL DIPHOSPHATE SYNTHASE 2); dimethylallyltranstransferase/ trans-octaprenyltranstransferase
chr1	5830709	5831210	999	At1g17050	SPS2__SPS2 (SOLANESYL DIPHOSPHATE SYNTHASE 2); dimethylallyltranstransferase/ trans-octaprenyltranstransferase
chr1	5856597	5856911	994	At1g17130	cell cycle control protein-related
chr1	5876163	5876445	842	At1g17190	ATGSTU26 (Arabidopsis thaliana Glutathione S-transferase (class tau) 26); glutathione transferase
chr1	5951794	5951977	851	At1g17370	UBP1B__UBP1B (OLIGOURIDYLATE BINDING PROTEIN 1B)
chr1	5955710	5955849	999	At1g17380	JAZ5_TIFY11A__JAZ5/TIFY11A (JASMONATE-ZIM-DOMAIN PROTEIN 5)
chr1	5956050	5956228	999	At1g17380	JAZ5_TIFY11A__JAZ5/TIFY11A (JASMONATE-ZIM-DOMAIN PROTEIN 5)
chr1	5956886	5957181	999	At1g17380	JAZ5_TIFY11A__JAZ5/TIFY11A (JASMONATE-ZIM-DOMAIN PROTEIN 5)
chr1	5978602	5978705	915	At1g17420	LOX3__LOX3 (Lipoxygenase 3); iron ion binding / lipoxygenase/ metal ion binding / oxidoreductase, acting on single donors with incorporation of molecular oxygen, incorporation of two atoms of oxygen
chr1	5979603	5979717	820	At1g17420	LOX3__LOX3 (Lipoxygenase 3); iron ion binding / lipoxygenase/ metal ion binding / oxidoreductase, acting on single donors with incorporation of molecular oxygen, incorporation of two atoms of oxygen
chr1	5979881	5981326	999	At1g17420	LOX3__LOX3 (Lipoxygenase 3); iron ion binding / lipoxygenase/ metal ion binding / oxidoreductase, acting on single donors with incorporation of molecular oxygen, incorporation of two atoms of oxygen
chr1	6057307	6057565	977	At1g17610	disease resistance protein-related
chr1	6058050	6058360	999	At1g17610	disease resistance protein-related
chr1	6062552	6063155	999	At1g17620	similar to unknown protein [Arabidopsis thaliana] (TAIR:AT5G11890.1); similar to unknown [Populus trichocarpa] (GB:ABK96083.1); contains InterPro domain Harpin-induced 1 (InterPro:IPR010847)
chr1	6090711	6091028	987	At1g17710	similar to phosphoric monoester hydrolase [Arabidopsis thaliana] (TAIR:AT1G73010.1); similar to putative phosphatase [Phaseolus vulgaris] (GB:ABP52095.1); contains InterPro domain HAD-superfamily hydrolase, subfamily IB, hypothetical 1 (InterPro:IPR006384)
chr1	6101294	6101727	997	At1g17745	PGDH__PGDH (3-PHOSPHOGLYCERATE DEHYDROGENASE); phosphoglycerate dehydrogenase
chr1	6104204	6105218	999	At1g17745	PGDH__PGDH (3-PHOSPHOGLYCERATE DEHYDROGENASE); phosphoglycerate dehydrogenase
chr1	6145635	6146032	997	At1g17840	ABCG11_DSO_WBC11__ABCG11/COF1/DSO/WBC11 (DESPERADO); ATPase, coupled to transmembrane movement of substances
chr1	6239623	6239697	834	At1g18140	LAC1__LAC1 (Laccase 1); copper ion binding / oxidoreductase
chr1	6262721	6262994	998	At1g18190=p800=int=At1g18200=utr3	intergenic
chr1	6263145	6263217	862	At1g18190=p800=int=At1g18200=utr3	intergenic
chr1	6276791	6277333	999	At1g18250	ATLP-1__ATLP-1 (Arabidopsis thaumatin-like protein 1)
chr1	6276829	6276901	875	At1g18250	ATLP-1__ATLP-1 (Arabidopsis thaumatin-like protein 1)
chr1	6316929	6317283	978	At1g18360	hydrolase, alpha/beta fold family protein
chr1	6398609	6399387	999	At1g18590	sulfotransferase family protein
chr1	6399497	6399823	999	At1g18590	sulfotransferase family protein
chr1	6403620	6403630	996	At1g18600=utr3=int=At1g18610=p800	intergenic
chr1	6464356	6465472	999	At1g18740	similar to unknown protein [Arabidopsis thaliana] (TAIR:AT1G74450.1); similar to unnamed protein product [Vitis vinifera] (GB:CAO43630.1); contains InterPro domain Protein of unknown function DUF793 (InterPro:IPR008511)
chr1	6568140	6568492	999	At1g19020	similar to unknown protein [Arabidopsis thaliana] (TAIR:AT3G48180.1); similar to unnamed protein product [Vitis vinifera] (GB:CAO40966.1)
chr1	6612851	6612994	998	At1g19150	LHCA6_LHCA2*1__LHCA6 (Photosystem I light harvesting complex gene 6); chlorophyll binding
chr1	6613177	6613647	999	At1g19150	LHCA6_LHCA2*1__LHCA6 (Photosystem I light harvesting complex gene 6); chlorophyll binding
chr1	6622070	6622246	992	At1g19180	JAZ1_TIFY10A__JAZ1/TIFY10A (JASMONATE-ZIM-DOMAIN PROTEIN 1)
chr1	6622320	6622432	992	At1g19180	JAZ1_TIFY10A__JAZ1/TIFY10A (JASMONATE-ZIM-DOMAIN PROTEIN 1)
chr1	6622661	6622769	999	At1g19180	JAZ1_TIFY10A__JAZ1/TIFY10A (JASMONATE-ZIM-DOMAIN PROTEIN 1)
chr1	6622838	6623311	999	At1g19180	JAZ1_TIFY10A__JAZ1/TIFY10A (JASMONATE-ZIM-DOMAIN PROTEIN 1)
chr1	6623426	6623462	967	At1g19180	JAZ1_TIFY10A__JAZ1/TIFY10A (JASMONATE-ZIM-DOMAIN PROTEIN 1)
chr1	6698156	6698293	980	At1g19380	similar to unknown protein [Arabidopsis thaliana] (TAIR:AT5G65650.1); similar to unknown [Vitis pseudoreticulata] (GB:ABC69762.1); similar to unnamed protein product [Vitis vinifera] (GB:CAO61173.1); contains InterPro domain Protein of unknown function DUF1195 (InterPro:IPR010608)
chr1	6698468	6698690	999	At1g19380	similar to unknown protein [Arabidopsis thaliana] (TAIR:AT5G65650.1); similar to unknown [Vitis pseudoreticulata] (GB:ABC69762.1); similar to unnamed protein product [Vitis vinifera] (GB:CAO61173.1); contains InterPro domain Protein of unknown function DUF1195 (InterPro:IPR010608)
chr1	6729983	6730449	999	At1g19440	very-long-chain fatty acid condensing enzyme, putative
chr1	6730522	6730763	979	At1g19440	very-long-chain fatty acid condensing enzyme, putative
chr1	6773291	6773915	954	At1g19570	DHAR1__DHAR1 (DEHYDROASCORBATE REDUCTASE)
chr1	6776638	6777244	994	At1g19580	GAMMA CA1__GAMMA CA1 (GAMMA CARBONIC ANHYDRASE 1); carbonate dehydratase
chr1	6789054	6789425	999	At1g19640	JMT__JMT (JASMONIC ACID CARBOXYL METHYLTRANSFERASE); jasmonate O-methyltransferase
chr1	6803603	6804455	999	At1g19670	ATCLH1_ATHCOR1_CORI1__ATCLH1 (CORONATINE-INDUCED PROTEIN 1)
chr1	6804658	6804995	999	At1g19670	ATCLH1_ATHCOR1_CORI1__ATCLH1 (CORONATINE-INDUCED PROTEIN 1)
chr1	6847409	6847866	999	At1g19800	TGD1__TGD1 (TRIGALACTOSYLDIACYLGLYCEROL 1)
chr1	6928020	6928169	861	At1g19960	similar to transmembrane receptor [Arabidopsis thaliana] (TAIR:AT2G32140.1)
chr1	6958178	6958647	999	At1g20070	unknown protein
chr1	6958718	6958924	912	At1g20070	unknown protein
chr1	7024967	7025280	999	At1g20280=utr3=int=At1g20290=utr3	intergenic
chr1	7103403	7103579	999	At1g20510	OPCL1__OPCL1 (OPC-8:0 COA LIGASE1); 4-coumarate-CoA ligase
chr1	7103755	7103962	946	At1g20510	OPCL1__OPCL1 (OPC-8:0 COA LIGASE1); 4-coumarate-CoA ligase
chr1	7104402	7104509	944	At1g20510	OPCL1__OPCL1 (OPC-8:0 COA LIGASE1); 4-coumarate-CoA ligase
chr1	7104651	7105807	999	At1g20510	OPCL1__OPCL1 (OPC-8:0 COA LIGASE1); 4-coumarate-CoA ligase
chr1	7219417	7220611	996	At1g20780	armadillo/beta-catenin repeat protein-related / U-box domain-containing protein
chr1	7239126	7239409	998	At1g20823	zinc finger (C3HC4-type RING finger) family protein
chr1	7253325	7253540	829	At1g20850	XCP2__XCP2 (XYLEM CYSTEINE PEPTIDASE 2); cysteine-type peptidase/ peptidase
chr1	7426114	7426233	905	At1g21210	WAK4__WAK4 (WALL ASSOCIATED KINASE 4); protein serine/threonine kinase
chr1	7439543	7439755	962	At1g21250	WAK1_PRO25__WAK1 (CELL WALL-ASSOCIATED KINASE); kinase
chr1	7439863	7440301	997	At1g21250	WAK1_PRO25__WAK1 (CELL WALL-ASSOCIATED KINASE); kinase
chr1	7440454	7441379	999	At1g21250	WAK1_PRO25__WAK1 (CELL WALL-ASSOCIATED KINASE); kinase
chr1	7441442	7441999	999	At1g21250	WAK1_PRO25__WAK1 (CELL WALL-ASSOCIATED KINASE); kinase
chr1	7446345	7446694	944	At1g21270	WAK2__WAK2 (wall-associated kinase 2); protein serine/threonine kinase
chr1	7446924	7447419	994	At1g21270	WAK2__WAK2 (wall-associated kinase 2); protein serine/threonine kinase
chr1	7502447	7502659	999	At1g21440	mutase family protein
chr1	7502769	7503022	992	At1g21440	mutase family protein
chr1	7503796	7503986	998	At1g21440	mutase family protein
chr1	7553262	7553798	999	At1g21550	calcium-binding protein, putative
chr1	7682251	7682536	999	At1g21880	LYM1__LYM1 (LYSM DOMAIN GPI-ANCHORED PROTEIN 1 PRECURSOR)
chr1	7738086	7738509	877	At1g21980	ATPIP5K1_ATPIPK1__ATPIP5K1 (ARABIDOPSIS THALIANA 1-PHOSPHATIDYLINOSITOL-4-PHOSPHATE 5-KINASE 1); 1-phosphatidylinositol-4-phosphate 5-kinase
chr1	7912124	7912601	999	At1g22410	2-dehydro-3-deoxyphosphoheptonate aldolase, putative / 3-deoxy-D-arabino-heptulosonate 7-phosphate synthase, putative / DAHP synthetase, putative
chr1	7912742	7912946	995	At1g22410	2-dehydro-3-deoxyphosphoheptonate aldolase, putative / 3-deoxy-D-arabino-heptulosonate 7-phosphate synthase, putative / DAHP synthetase, putative
chr1	7913454	7914047	999	At1g22410	2-dehydro-3-deoxyphosphoheptonate aldolase, putative / 3-deoxy-D-arabino-heptulosonate 7-phosphate synthase, putative / DAHP synthetase, putative
chr1	7914477	7914696	999	At1g22410	2-dehydro-3-deoxyphosphoheptonate aldolase, putative / 3-deoxy-D-arabino-heptulosonate 7-phosphate synthase, putative / DAHP synthetase, putative
chr1	7914777	7914927	986	At1g22410	2-dehydro-3-deoxyphosphoheptonate aldolase, putative / 3-deoxy-D-arabino-heptulosonate 7-phosphate synthase, putative / DAHP synthetase, putative
chr1	7927060	7927205	906	At1g22450	COX6B__COX6B (CYTOCHROME C OXIDASE 6B); cytochrome-c oxidase
chr1	8027618	8027950	997	At1g22690	gibberellin-responsive protein, putative
chr1	8157649	8158534	999	At1g23030	armadillo/beta-catenin repeat family protein / U-box domain-containing protein
chr1	8202481	8202597	805	At1g23140	C2 domain-containing protein
chr1	8234184	8234760	999	At1g23205	invertase/pectin methylesterase inhibitor family protein
chr1	8398201	8398464	886	At1g23740	oxidoreductase, zinc-binding dehydrogenase family protein
chr1	8398824	8399119	994	At1g23740	oxidoreductase, zinc-binding dehydrogenase family protein
chr1	8399225	8399567	998	At1g23740	oxidoreductase, zinc-binding dehydrogenase family protein
chr1	8401063	8401321	914	At1g23750	DNA-binding protein-related
chr1	8425749	8425926	977	At1g23850	similar to unknown protein [Arabidopsis thaliana] (TAIR:AT1G23840.1); similar to hypothetical protein [Vitis vinifera] (GB:CAN74577.1)
chr1	8426044	8426152	838	At1g23850	similar to unknown protein [Arabidopsis thaliana] (TAIR:AT1G23840.1); similar to hypothetical protein [Vitis vinifera] (GB:CAN74577.1)
chr1	8500436	8500908	999	At1g24020	MLP423__MLP423 (MLP-LIKE PROTEIN 423)
chr1	8501257	8501464	999	At1g24020	MLP423__MLP423 (MLP-LIKE PROTEIN 423)
chr1	8516366	8516542	999	At1g24070	ATCSLA10_CSLA10__ATCSLA10 (Cellulose synthase-like A10); transferase, transferring glycosyl groups
chr1	8516682	8516754	999	At1g24070	ATCSLA10_CSLA10__ATCSLA10 (Cellulose synthase-like A10); transferase, transferring glycosyl groups
chr1	8516821	8517081	999	At1g24070	ATCSLA10_CSLA10__ATCSLA10 (Cellulose synthase-like A10); transferase, transferring glycosyl groups
chr1	8518085	8518358	999	At1g24070	ATCSLA10_CSLA10__ATCSLA10 (Cellulose synthase-like A10); transferase, transferring glycosyl groups
chr1	8519235	8519536	995	At1g24070	ATCSLA10_CSLA10__ATCSLA10 (Cellulose synthase-like A10); transferase, transferring glycosyl groups
chr1	8525670	8526187	957	At1g24100	UGT74B1__UGT74B1 (UDP-glucosyl transferase 74B1); UDP-glycosyltransferase/ thiohydroximate beta-D-glucosyltransferase/ transferase, transferring glycosyl groups
chr1	8536129	8536418	914	At1g24140	matrixin family protein
chr1	8540966	8541117	989	At1g24145	unknown protein
chr1	8541476	8541731	999	At1g24145	unknown protein
chr1	8542494	8542567	964	At1g24145	unknown protein
chr1	8542912	8543359	999	At1g24145	unknown protein
chr1	8545010	8545298	961	At1g24145	unknown protein
chr1	8557492	8557771	847	At1g24170	GATL8_LGT9__GATL8/LGT9 (Galacturonosyltransferase-like 8); polygalacturonate 4-alpha-galacturonosyltransferase/ transferase, transferring glycosyl groups / transferase, transferring hexosyl groups
chr1	8557940	8558150	832	At1g24170	GATL8_LGT9__GATL8/LGT9 (Galacturonosyltransferase-like 8); polygalacturonate 4-alpha-galacturonosyltransferase/ transferase, transferring glycosyl groups / transferase, transferring hexosyl groups
chr1	8674177	8674389	885	At1g24470	short-chain dehydrogenase/reductase (SDR) family protein
chr1	8711186	8711432	998	At1g24575	unknown protein
chr1	8726001	8726589	986	At1g24625	ZFP7__ZFP7 (ZINC FINGER PROTEIN 7); nucleic acid binding / transcription factor/ zinc ion binding
chr1	8739852	8740061	973	At1g24650=utr3=int=At1g24706=p800	intergenic
chr1	8837314	8837491	971	At1g25220	ASB1_TRP4__ASB1 (ANTHRANILATE SYNTHASE BETA SUBUNIT 1); anthranilate synthase
chr1	8938423	8938560	965	At1g25450	very-long-chain fatty acid condensing enzyme, putative
chr1	8938699	8938873	987	At1g25450	very-long-chain fatty acid condensing enzyme, putative
chr1	8938946	8939692	999	At1g25450	very-long-chain fatty acid condensing enzyme, putative
chr1	8977685	8977862	921	At1g25550	myb family transcription factor
chr1	9180334	9180476	994	At1g26560	glycosyl hydrolase family 1 protein
chr1	9181177	9181319	814	At1g26560	glycosyl hydrolase family 1 protein
chr1	9181423	9181701	999	At1g26560	glycosyl hydrolase family 1 protein
chr1	9247790	9248010	970	At1g26750	similar to unnamed protein product [Vitis vinifera] (GB:CAO68449.1); similar to hypothetical protein [Vitis vinifera] (GB:CAN72786.1)
chr1	9259697	9259842	815	At1g26770	ATEXPA10_ATEXP10_AT-EXP10_ATHEXP ALPHA 1.1_EXP10__ATEXPA10 (ARABIDOPSIS THALIANA EXPANSIN A10)
chr1	9259998	9260142	994	At1g26770	ATEXPA10_ATEXP10_AT-EXP10_ATHEXP ALPHA 1.1_EXP10__ATEXPA10 (ARABIDOPSIS THALIANA EXPANSIN A10)
chr1	9260495	9260888	999	At1g26770	ATEXPA10_ATEXP10_AT-EXP10_ATHEXP ALPHA 1.1_EXP10__ATEXPA10 (ARABIDOPSIS THALIANA EXPANSIN A10)
chr1	9426423	9426597	967	At1g27130	ATGSTU13_GST12__ATGSTU13 (GLUTATHIONE S-TRANSFERASE 12); glutathione transferase
chr1	9493825	9493966	996	At1g27330	similar to unknown protein [Arabidopsis thaliana] (TAIR:AT1G27350.1); similar to membrane protein [Brassica juncea] (GB:AAT38818.1); contains InterPro domain Ribosome associated membrane RAMP4 (InterPro:IPR010580)
chr1	9502582	9502726	999	At1g27360	squamosa promoter-binding protein-like 11 (SPL11)
chr1	9503181	9503503	998	At1g27360	squamosa promoter-binding protein-like 11 (SPL11)
chr1	9545562	9545894	933	At1g27480	lecithin:cholesterol acyltransferase family protein / LACT family protein
chr1	9648166	9648710	999	At1g27730	STZ_ZAT10__STZ (SALT TOLERANCE ZINC FINGER); nucleic acid binding / transcription factor/ zinc ion binding
chr1	9648814	9648997	973	At1g27730	STZ_ZAT10__STZ (SALT TOLERANCE ZINC FINGER); nucleic acid binding / transcription factor/ zinc ion binding
chr1	9671269	9671589	998	At1g27760	interferon-related developmental regulator family protein / IFRD protein family
chr1	9671475	9671758	993	At1g27770	ACA1_PEA1__ACA1 (autoinhibited Ca2+ -ATPase 1); calmodulin binding
chr1	9671909	9672127	962	At1g27770	ACA1_PEA1__ACA1 (autoinhibited Ca2+ -ATPase 1); calmodulin binding
chr1	9673316	9674135	998	At1g27770	ACA1_PEA1__ACA1 (autoinhibited Ca2+ -ATPase 1); calmodulin binding
chr1	9740714	9741070	999	At1g27950	lipid transfer protein-related
chr1	9741742	9742135	999	At1g27950	lipid transfer protein-related
chr1	9889156	9889552	999	At1g28290	AGP31__AGP31 (ARABINOGALACTAN-PROTEIN 31)
chr1	9890080	9890726	999	At1g28290	AGP31__AGP31 (ARABINOGALACTAN-PROTEIN 31)
chr1	9956141	9956739	999	At1g28370	ATERF11_ERF11__ATERF11/ERF11 (ERF domain protein 11); DNA binding / transcription factor/ transcription repressor
chr1	9965456	9966083	949	At1g28380	NSL1__NSL1 (NECROTIC SPOTTED LESIONS 1)
chr1	10054302	10054624	889	At1g28610	GDSL-motif lipase, putative
chr1	10321404	10321684	954	At1g29500	auxin-responsive protein, putative
chr1	10372624	10372800	881	At1g29660	GDSL-motif lipase/hydrolase family protein
chr1	10373032	10373596	966	At1g29660	GDSL-motif lipase/hydrolase family protein
chr1	10379009	10379557	999	At1g29690	CAD1__CAD1 (CONSTITUTIVELY ACTIVATED CELL DEATH 1)
chr1	10385562	10385707	913	At1g29700	similar to unnamed protein product [Vitis vinifera] (GB:CAO42101.1); contains domain SSF56281 (SSF56281)
chr1	10393715	10394230	999	At1g29720	protein kinase family protein
chr1	10394926	10395124	999	At1g29720	protein kinase family protein
chr1	10465554	10465734	962	At1g29890	acetyltransferase-related
chr1	10466812	10467177	927	At1g29890	acetyltransferase-related
chr1	10503318	10503711	999	At1g29980	similar to unknown protein [Arabidopsis thaliana] (TAIR:AT2G34510.1); similar to unknown [Populus trichocarpa] (GB:ABK95079.1); contains InterPro domain Protein of unknown function DUF642 (InterPro:IPR006946); contains InterPro domain Galactose-binding like (InterPro:IPR008979)
chr1	10503787	10503930	900	At1g29980	similar to unknown protein [Arabidopsis thaliana] (TAIR:AT2G34510.1); similar to unknown [Populus trichocarpa] (GB:ABK95079.1); contains InterPro domain Protein of unknown function DUF642 (InterPro:IPR006946); contains InterPro domain Galactose-binding like (InterPro:IPR008979)
chr1	10504212	10504543	998	At1g29980	similar to unknown protein [Arabidopsis thaliana] (TAIR:AT2G34510.1); similar to unknown [Populus trichocarpa] (GB:ABK95079.1); contains InterPro domain Protein of unknown function DUF642 (InterPro:IPR006946); contains InterPro domain Galactose-binding like (InterPro:IPR008979)
chr1	10539384	10539487	956	At1g30040	ATGA2OX2__ATGA2OX2; gibberellin 2-beta-dioxygenase
chr1	10619568	10620008	999	At1g30190	unknown protein
chr1	10655843	10655892	998	At1g30270	SnRK3.23_CIPK23_LKS1__CIPK23 (CBL-INTERACTING PROTEIN KINASE 23); kinase
chr1	10686747	10687106	946	At1g30330	ARF6__ARF6 (AUXIN RESPONSE FACTOR 6)
chr1	10814899	10815408	999	At1g30530	UDP-glucoronosyl/UDP-glucosyl transferase family protein
chr1	10815586	10816497	999	At1g30530	UDP-glucoronosyl/UDP-glucosyl transferase family protein
chr1	11054737	11054991	941	At1g31010	OSB4__OSB4 (ORGANELLAR SINGLE-STRANDED DNA BINDING PROTEIN 4); single-stranded DNA binding
chr1	11088041	11088113	958	At1g31070	UDP-N-acetylglucosamine pyrophosphorylase-related
chr1	11142989	11143162	999	At1g31180	3-isopropylmalate dehydrogenase, chloroplast, putative
chr1	11182913	11183092	931	At1g31280	AGO2__AGO2 (ARGONAUTE 2); nucleic acid binding
chr1	11183694	11184029	985	At1g31280	AGO2__AGO2 (ARGONAUTE 2); nucleic acid binding
chr1	11184427	11184885	999	At1g31280	AGO2__AGO2 (ARGONAUTE 2); nucleic acid binding
chr1	11191155	11191414	983	At1g31290	PAZ domain-containing protein / piwi domain-containing protein
chr1	11191884	11192166	999	At1g31290	PAZ domain-containing protein / piwi domain-containing protein
chr1	11192350	11192424	985	At1g31290	PAZ domain-containing protein / piwi domain-containing protein
chr1	11295602	11295851	999	At1g31550	GDSL-motif lipase, putative
chr1	11295958	11296182	999	At1g31550	GDSL-motif lipase, putative
chr1	11296364	11296442	973	At1g31550	GDSL-motif lipase, putative
chr1	11296578	11296728	903	At1g31550	GDSL-motif lipase, putative
chr1	11296943	11297271	999	At1g31550	GDSL-motif lipase, putative
chr1	11346717	11346978	925	At1g31690	copper ion binding
chr1	11347574	11347714	882	At1g31690	copper ion binding
chr1	11349955	11350344	999	At1g31710	copper amine oxidase, putative
chr1	11350449	11350593	999	At1g31710	copper amine oxidase, putative
chr1	11353282	11353537	999	At1g31710	copper amine oxidase, putative
chr1	11353751	11353821	837	At1g31710	copper amine oxidase, putative
chr1	11354505	11355003	999	At1g31710	copper amine oxidase, putative
chr1	11355141	11355353	999	At1g31710	copper amine oxidase, putative
chr1	11414915	11415087	839	At1g31817	NFD3__NFD3 (NUCLEAR FUSION DEFECTIVE 3); structural constituent of ribosome
chr1	11433207	11433535	836	At1g31850	dehydration-responsive protein, putative
chr1	11609296	11609575	997	At1g32220	binding / catalytic/ coenzyme binding
chr1	11798965	11799283	999	At1g32640	ATMYC2_JAI1_JIN1_MYC2_RD22BP1_ZBF1__ATMYC2 (JASMONATE INSENSITIVE 1); DNA binding / transcription factor
chr1	11799423	11800402	999	At1g32640	ATMYC2_JAI1_JIN1_MYC2_RD22BP1_ZBF1__ATMYC2 (JASMONATE INSENSITIVE 1); DNA binding / transcription factor
chr1	11920413	11920661	990	At1g32900	starch synthase, putative
chr1	11920766	11921466	999	At1g32900	starch synthase, putative
chr1	11921574	11921782	996	At1g32900	starch synthase, putative
chr1	11923179	11923424	978	At1g32900	starch synthase, putative
chr1	11928838	11929128	999	At1g32920	similar to unknown protein [Arabidopsis thaliana] (TAIR:AT1G32928.1)
chr1	11967581	11967817	999	At1g33040	NACA5__NACA5 (NASCENT POLYPEPTIDE-ASSOCIATED COMPLEX SUBUNIT ALPHA-LIKE PROTEIN 5)
chr1	12030199	12030526	999	At1g33170	dehydration-responsive family protein
chr1	12064875	12065129	997	At1g33260	protein kinase family protein
chr1	12065548	12065768	962	At1g33260	protein kinase family protein
chr1	12065843	12066131	999	At1g33260	protein kinase family protein
chr1	12120985	12121555	928	At1g33420	PHD finger family protein
chr1	12137634	12137638	856	At1g33440=p800=int=At1g33450=p800	intergenic
chr1	12171460	12171904	999	At1g33560	ADR1__ADR1 (ACTIVATED DISEASE RESISTANCE 1)
chr1	12178510	12179026	995	At1g33590	disease resistance protein-related / LRR protein-related
chr1	12189253	12189530	998	At1g33610	leucine-rich repeat family protein
chr1	12189749	12190047	999	At1g33610	leucine-rich repeat family protein
chr1	12220878	12221136	998	At1g33720	CYP76C6__CYP76C6 (cytochrome P450, family 76, subfamily C, polypeptide 6); oxygen binding
chr1	12221631	12221920	982	At1g33720	CYP76C6__CYP76C6 (cytochrome P450, family 76, subfamily C, polypeptide 6); oxygen binding
chr1	12260288	12260485	988	At1g33790	jacalin lectin family protein
chr1	12431544	12431899	882	At1g34130	STT3B__STT3B (STAUROSPORIN AND TEMPERATURE SENSITIVE 3-LIKE B); oligosaccharyl transferase
chr1	12586775	12587033	997	At1g34420	leucine-rich repeat family protein / protein kinase family protein
chr1	12896721	12896976	998	At1g35210	similar to unknown protein [Arabidopsis thaliana] (TAIR:AT1G22470.1); similar to hypothetical protein [Vitis vinifera] (GB:CAN82663.1)
chr1	13136363	13136388	953	At1g35600	CACTA-like transposase family (Ptta/En/Spm)
chr1	13222639	13224070	999	At1g35710	leucine-rich repeat transmembrane protein kinase, putative
chr1	13224142	13225217	999	At1g35710	leucine-rich repeat transmembrane protein kinase, putative
chr1	13225321	13225838	999	At1g35710	leucine-rich repeat transmembrane protein kinase, putative
chr1	13227429	13228222	999	At1g35720	ANNAT1_ATOXY5_OXY5__ANNAT1 (ANNEXIN ARABIDOPSIS 1); calcium ion binding / calcium-dependent phospholipid binding
chr1	13315106	13315110	856	At1g35820=p800=int=At1g35830=utr3	intergenic
chr1	13543733	13544175	993	At1g36160	ACC1_EMB22_GK_PAS3__ACC1 (ACETYL-COENZYME A CARBOXYLASE 1); acetyl-CoA carboxylase
chr1	13642107	13642177	888	At1g36280	adenylosuccinate lyase, putative / adenylosuccinase, putative
chr1	13642591	13642702	998	At1g36280	adenylosuccinate lyase, putative / adenylosuccinase, putative
chr1	13643610	13643647	875	At1g36280	adenylosuccinate lyase, putative / adenylosuccinase, putative
chr1	13697198	13697644	999	At1g36370	SHM7__SHM7 (serine hydroxymethyltransferase 7); glycine hydroxymethyltransferase
chr1	13697392	13697470	866	At1g36370	SHM7__SHM7 (serine hydroxymethyltransferase 7); glycine hydroxymethyltransferase
chr1	13697968	13698331	999	At1g36370	SHM7__SHM7 (serine hydroxymethyltransferase 7); glycine hydroxymethyltransferase
chr1	13698758	13699279	999	At1g36370	SHM7__SHM7 (serine hydroxymethyltransferase 7); glycine hydroxymethyltransferase
chr1	13699351	13699496	998	At1g36370	SHM7__SHM7 (serine hydroxymethyltransferase 7); glycine hydroxymethyltransferase
chr1	13982991	13982994	845	At1g36915=p800=int=At1g36920=p800	intergenic
chr1	15216828	15216900	998	At1g40125	Transposable element gene, similar to unknown protein
chr1	15307691	15307704	819	At1g40139	Transposable element gene, pseudogene, hypothetical protein
chr1	15606121	15606518	999	At1g41830	SKS6__SKS6 (SKU5 Similar 6); pectinesterase
chr1	15606812	15607133	999	At1g41830	SKS6__SKS6 (SKU5 Similar 6); pectinesterase
chr1	15607392	15607565	954	At1g41830	SKS6__SKS6 (SKU5 Similar 6); pectinesterase
chr1	15803974	15804151	998	At1g42320	gypsy-like retrotransposon family
chr1	15978660	15978877	812	At1g42540	ATGLR3.3_GLR3.3__ATGLR3.3 (Arabidopsis thaliana glutamate receptor 3.3)
chr1	16131423	16131607	806	At1g42970	GAPB__GAPB (GLYCERALDEHYDE-3-PHOSPHATE DEHYDROGENASE B SUBUNIT); glyceraldehyde-3-phosphate dehydrogenase
chr1	16266285	16266468	998	At1g43160	RAP2.6__RAP2.6 (related to AP2 6); DNA binding / transcription factor
chr1	16266535	16267276	999	At1g43160	RAP2.6__RAP2.6 (related to AP2 6); DNA binding / transcription factor
chr1	16578483	16578730	984	At1g43790	similar to hydroxyproline-rich glycoprotein family protein [Arabidopsis thaliana] (TAIR:AT5G48920.1); similar to hypothetical protein [Vitis vinifera] (GB:CAN71192.1)
chr1	16581587	16581696	919	At1g43800	acyl-(acyl-carrier-protein) desaturase, putative / stearoyl-ACP desaturase, putative
chr1	16581769	16581878	815	At1g43800	acyl-(acyl-carrier-protein) desaturase, putative / stearoyl-ACP desaturase, putative
chr1	16767017	16767363	992	At1g44100	AAP5__AAP5 (amino acid permease 5); amino acid transmembrane transporter
chr1	16836928	16837076	968	At1g44350	ILL6__ILL6 (IAA-leucine resistant (ILR)-like gene 6); metallopeptidase
chr1	16837168	16837531	999	At1g44350	ILL6__ILL6 (IAA-leucine resistant (ILR)-like gene 6); metallopeptidase
chr1	16838283	16838421	820	At1g44350	ILL6__ILL6 (IAA-leucine resistant (ILR)-like gene 6); metallopeptidase
chr1	16838599	16838820	999	At1g44350	ILL6__ILL6 (IAA-leucine resistant (ILR)-like gene 6); metallopeptidase
chr1	16840189	16840603	999	At1g44350	ILL6__ILL6 (IAA-leucine resistant (ILR)-like gene 6); metallopeptidase
chr1	16874201	16874347	997	At1g44575	NPQ4_PSBS__NPQ4 (NONPHOTOCHEMICAL QUENCHING)
chr1	16874665	16874882	999	At1g44575	NPQ4_PSBS__NPQ4 (NONPHOTOCHEMICAL QUENCHING)
chr1	16875400	16875876	999	At1g44575	NPQ4_PSBS__NPQ4 (NONPHOTOCHEMICAL QUENCHING)
chr1	16914627	16914989	989	At1g44790	ChaC-like family protein
chr1	16916493	16916877	998	At1g44800	nodulin MtN21 family protein
chr1	16917306	16917420	825	At1g44800	nodulin MtN21 family protein
chr1	17077521	17077888	999	At1g45145	ATH5_ATTRX5_LIV1__ATTRX5 (thioredoxin H-type 5); thiol-disulfide exchange intermediate
chr1	17118486	17118628	912	At1g45191	glycosyl hydrolase family 1 protein
chr1	17119901	17120083	999	At1g45191	glycosyl hydrolase family 1 protein
chr1	17120480	17120628	999	At1g45191	glycosyl hydrolase family 1 protein
chr1	17120480	17120519	975	At1g45191	glycosyl hydrolase family 1 protein
chr1	17120840	17120948	997	At1g45191	glycosyl hydrolase family 1 protein
chr1	17121121	17121546	999	At1g45191	glycosyl hydrolase family 1 protein
chr1	17121332	17121363	852	At1g45191	glycosyl hydrolase family 1 protein
chr1	17126293	17126620	999	At1g45201	unknown protein
chr1	17127133	17127304	999	At1g45201	unknown protein
chr1	17129165	17129311	999	At1g45201	unknown protein
chr1	17129448	17129879	999	At1g45201	unknown protein
chr1	17129522	17129879	989	At1g45201	unknown protein
chr1	17130618	17131335	999	At1g45201	unknown protein
chr1	17133065	17133208	852	At1g45207	remorin family protein
chr1	17181811	17181991	831	At1g45474	LHCA5__LHCA5 (Photosystem I light harvesting complex gene 5)
chr1	17194080	17194437	976	At1g45688	similar to unknown protein [Arabidopsis thaliana] (TAIR:AT5G42860.1); similar to H0814G11.12 [Oryza sativa (indica cultivar-group)] (GB:CAJ86345.1); similar to CAA30379.1 protein [Oryza sativa] (GB:CAB53482.1)
chr1	17194656	17194803	922	At1g45688	similar to unknown protein [Arabidopsis thaliana] (TAIR:AT5G42860.1); similar to H0814G11.12 [Oryza sativa (indica cultivar-group)] (GB:CAJ86345.1); similar to CAA30379.1 protein [Oryza sativa] (GB:CAB53482.1)
chr1	17195126	17195447	999	At1g45688	similar to unknown protein [Arabidopsis thaliana] (TAIR:AT5G42860.1); similar to H0814G11.12 [Oryza sativa (indica cultivar-group)] (GB:CAJ86345.1); similar to CAA30379.1 protein [Oryza sativa] (GB:CAB53482.1)
chr1	17342112	17342175	999	At1g47300	F-box family protein
chr1	17531865	17532162	898	At1g47655=utr3=int=At1g47660=utr3	intergenic
chr1	17773097	17773448	871	At1g48100	glycoside hydrolase family 28 protein / polygalacturonase (pectinase) family protein
chr1	17858601	17858712	830	At1g48320	thioesterase family protein
chr1	17858827	17858964	970	At1g48320	thioesterase family protein
chr1	17922811	17923475	999	At1g48480	RKL1__RKL1 (Receptor-like kinase 1); ATP binding / kinase/ protein serine/threonine kinase
chr1	17970756	17970860	989	At1g48600	phosphoethanolamine N-methyltransferase 2, putative (NMT2)
chr1	17971760	17971982	999	At1g48600	phosphoethanolamine N-methyltransferase 2, putative (NMT2)
chr1	17972128	17972242	985	At1g48600	phosphoethanolamine N-methyltransferase 2, putative (NMT2)
chr1	17972676	17972938	994	At1g48600	phosphoethanolamine N-methyltransferase 2, putative (NMT2)
chr1	17976114	17976398	979	At1g48610	AT hook motif-containing protein
chr1	18039601	18040103	999	At1g48750	protease inhibitor/seed storage/lipid transfer protein (LTP) family protein
chr1	18104473	18104790	903	At1g48920	ATNUC-L1_PARL1__ATNUC-L1/PARL1 (PARALLEL 1); nucleic acid binding
chr1	18282697	18282911	954	At1g49380	cytochrome c biogenesis protein family
chr1	18297756	18297946	972	At1g49430	LACS2__LACS2 (LONG-CHAIN ACYL-COA SYNTHETASE 2)
chr1	18298347	18298454	837	At1g49430	LACS2__LACS2 (LONG-CHAIN ACYL-COA SYNTHETASE 2)
chr1	18299288	18299392	837	At1g49430	LACS2__LACS2 (LONG-CHAIN ACYL-COA SYNTHETASE 2)
chr1	18414507	18414647	898	At1g49750	leucine-rich repeat family protein
chr1	18433596	18433707	832	At1g49780	U-box domain-containing protein
chr1	18777900	18778160	847	At1g50660	similar to unknown protein [Arabidopsis thaliana] (TAIR:AT3G20350.1); similar to unnamed protein product [Vitis vinifera] (GB:CAO38960.1)
chr1	18811493	18811640	917	At1g50740	similar to unknown protein [Arabidopsis thaliana] (TAIR:AT3G20510.1); similar to unnamed protein product [Vitis vinifera] (GB:CAO38976.1); contains InterPro domain Protein of unknown function UPF0136, Transmembrane; (InterPro:IPR005349)
chr1	18812252	18812562	963	At1g50740	similar to unknown protein [Arabidopsis thaliana] (TAIR:AT3G20510.1); similar to unnamed protein product [Vitis vinifera] (GB:CAO38976.1); contains InterPro domain Protein of unknown function UPF0136, Transmembrane; (InterPro:IPR005349)
chr1	18939939	18940092	951	At1g51110	plastid-lipid associated protein PAP / fibrillin family protein
chr1	19158390	19158677	979	At1g51660	ATMKK4_MKK4__ATMKK4 (MITOGEN-ACTIVATED PROTEIN KINASE KINASE 4); MAP kinase kinase/ kinase
chr1	19158821	19159276	998	At1g51660	ATMKK4_MKK4__ATMKK4 (MITOGEN-ACTIVATED PROTEIN KINASE KINASE 4); MAP kinase kinase/ kinase
chr1	19177989	19178699	999	At1g51700	ADOF1__ADOF1 (Arabidopsis dof zinc finger protein 1); DNA binding / transcription factor
chr1	19204135	19204526	999	At1g51760	IAR3_JR3__IAR3 (IAA-ALANINE RESISTANT 3); metallopeptidase
chr1	19204684	19205015	999	At1g51760	IAR3_JR3__IAR3 (IAA-ALANINE RESISTANT 3); metallopeptidase
chr1	19210581	19210791	860	At1g51790	kinase
chr1	19224641	19225206	999	At1g51805	leucine-rich repeat protein kinase, putative
chr1	19225413	19225673	898	At1g51805	leucine-rich repeat protein kinase, putative
chr1	19227473	19227777	863	At1g51805	leucine-rich repeat protein kinase, putative
chr1	19336979	19337686	999	At1g52000	jacalin lectin family protein
chr1	19337863	19338756	999	At1g52000	jacalin lectin family protein
chr1	19349630	19349998	999	At1g52030	MBP2_F-ATMBP_MBP1.2__MBP2 (MYROSINASE-BINDING PROTEIN 2)
chr1	19350074	19350371	999	At1g52030	MBP2_F-ATMBP_MBP1.2__MBP2 (MYROSINASE-BINDING PROTEIN 2)
chr1	19350471	19351082	999	At1g52030	MBP2_F-ATMBP_MBP1.2__MBP2 (MYROSINASE-BINDING PROTEIN 2)
chr1	19351295	19351655	999	At1g52030	MBP2_F-ATMBP_MBP1.2__MBP2 (MYROSINASE-BINDING PROTEIN 2)
chr1	19352595	19352673	970	At1g52030	MBP2_F-ATMBP_MBP1.2__MBP2 (MYROSINASE-BINDING PROTEIN 2)
chr1	19354141	19354503	999	At1g52040	MBP1_ATMBP__MBP1 (MYROSINASE-BINDING PROTEIN 1)
chr1	19354589	19355500	999	At1g52040	MBP1_ATMBP__MBP1 (MYROSINASE-BINDING PROTEIN 1)
chr1	19356066	19356212	998	At1g52040	MBP1_ATMBP__MBP1 (MYROSINASE-BINDING PROTEIN 1)
chr1	19459420	19459606	989	At1g52240	ATROPGEF11_ROPGEF11__ATROPGEF11/ROPGEF11 (KINASE PARTNER PROTEIN-LIKE); Rho guanyl-nucleotide exchange factor/
chr1	19473719	19474043	999	At1g52290	protein kinase family protein
chr1	19475292	19475515	985	At1g52290	protein kinase family protein
chr1	19483710	19483928	891	At1g52310	protein kinase family protein / C-type lectin domain-containing protein
chr1	19518902	19519217	999	At1g52400	BGL1__BGL1 (BETA-GLUCOSIDASE HOMOLOG 1); hydrolase, hydrolyzing O-glycosyl compounds
chr1	19519905	19520207	999	At1g52400	BGL1__BGL1 (BETA-GLUCOSIDASE HOMOLOG 1); hydrolase, hydrolyzing O-glycosyl compounds
chr1	19520315	19520416	997	At1g52400	BGL1__BGL1 (BETA-GLUCOSIDASE HOMOLOG 1); hydrolase, hydrolyzing O-glycosyl compounds
chr1	19520508	19520721	999	At1g52400	BGL1__BGL1 (BETA-GLUCOSIDASE HOMOLOG 1); hydrolase, hydrolyzing O-glycosyl compounds
chr1	19520788	19521060	999	At1g52400	BGL1__BGL1 (BETA-GLUCOSIDASE HOMOLOG 1); hydrolase, hydrolyzing O-glycosyl compounds
chr1	19521225	19521296	997	At1g52400	BGL1__BGL1 (BETA-GLUCOSIDASE HOMOLOG 1); hydrolase, hydrolyzing O-glycosyl compounds
chr1	19521443	19521708	999	At1g52400	BGL1__BGL1 (BETA-GLUCOSIDASE HOMOLOG 1); hydrolase, hydrolyzing O-glycosyl compounds
chr1	19524275	19524591	999	At1g52410	TSA1__TSA1 (TSK-ASSOCIATING PROTEIN 1)
chr1	19525097	19525131	948	At1g52410	TSA1__TSA1 (TSK-ASSOCIATING PROTEIN 1)
chr1	19525789	19525935	958	At1g52410	TSA1__TSA1 (TSK-ASSOCIATING PROTEIN 1)
chr1	19527915	19528199	999	At1g52410	TSA1__TSA1 (TSK-ASSOCIATING PROTEIN 1)
chr1	19528348	19529117	999	At1g52410	TSA1__TSA1 (TSK-ASSOCIATING PROTEIN 1)
chr1	19644679	19644824	925	At1g52720	similar to unknown protein [Arabidopsis thaliana] (TAIR:AT3G15630.1); similar to unnamed protein product [Vitis vinifera] (GB:CAO46032.1)
chr1	19644931	19645258	994	At1g52720	similar to unknown protein [Arabidopsis thaliana] (TAIR:AT3G15630.1); similar to unnamed protein product [Vitis vinifera] (GB:CAO46032.1)
chr1	19664484	19665565	999	At1g52780	unknown protein
chr1	19686565	19686660	905	At1g52855	unknown protein
chr1	19686808	19687063	997	At1g52855	unknown protein
chr1	19700955	19701345	999	At1g52890	ANAC019__ANAC019 (Arabidopsis NAC domain containing protein 19); transcription factor
chr1	19712312	19712675	975	At1g52910	similar to unknown protein [Arabidopsis thaliana] (TAIR:AT3G15480.1); similar to unknown [Populus trichocarpa] (GB:ABK94458.1); contains InterPro domain Protein of unknown function DUF1218 (InterPro:IPR009606)
chr1	19782684	19782903	978	At1g53070	legume lectin family protein
chr1	19885988	19886308	960	At1g53300	TTL1__TTL1 (TETRATRICOPETIDE-REPEAT THIOREDOXIN-LIKE 1); binding
chr1	19887788	19888640	999	At1g53310	ATPPC1__ATPPC1 (PHOSPHOENOLPYRUVATE CARBOXYLASE 1); phosphoenolpyruvate carboxylase
chr1	19888744	19889708	999	At1g53310	ATPPC1__ATPPC1 (PHOSPHOENOLPYRUVATE CARBOXYLASE 1); phosphoenolpyruvate carboxylase
chr1	19912943	19913016	994	At1g53360=utr3=int=At1g53370=p800	intergenic
chr1	19970808	19971127	995	At1g53500	MUM4_RHM2__MUM4 (MUCILAGE-MODIFIED 4); catalytic
chr1	19971303	19971797	968	At1g53500	MUM4_RHM2__MUM4 (MUCILAGE-MODIFIED 4); catalytic
chr1	20158089	20158515	999	At1g54000	myrosinase-associated protein, putative
chr1	20158826	20159022	999	At1g54000	myrosinase-associated protein, putative
chr1	20159330	20159391	882	At1g54000	myrosinase-associated protein, putative
chr1	20159791	20159897	983	At1g54000	myrosinase-associated protein, putative
chr1	20162336	20163155	999	At1g54010	myrosinase-associated protein, putative
chr1	20164173	20164355	999	At1g54010	myrosinase-associated protein, putative
chr1	20165389	20165710	999	At1g54020	myrosinase-associated protein, putative
chr1	20165857	20165985	898	At1g54020	myrosinase-associated protein, putative
chr1	20166225	20166333	999	At1g54020	myrosinase-associated protein, putative
chr1	20172767	20173019	996	At1g54030	GDSL-motif lipase, putative
chr1	20174502	20175380	999	At1g54040	ESR_ESP_TASTY__ESP (EPITHIOSPECIFIER PROTEIN)
chr1	20183196	20183308	950	At1g54050	17.4 kDa class III heat shock protein (HSP17.4-CIII)
chr1	20293772	20294059	968	At1g54350	ABC transporter family protein
chr1	20390754	20391305	999	At1g54575	unknown protein
chr1	20532325	20532570	997	At1g55020	LOX1__LOX1 (Lipoxygenase 1); lipoxygenase
chr1	20532940	20533150	886	At1g55020	LOX1__LOX1 (Lipoxygenase 1); lipoxygenase
chr1	20533321	20533855	999	At1g55020	LOX1__LOX1 (Lipoxygenase 1); lipoxygenase
chr1	20601561	20602115	999	At1g55210	disease resistance response
chr1	20618439	20618769	999	At1g55260	lipid binding
chr1	20619727	20619840	810	At1g55260	lipid binding
chr1	20708653	20708868	933	At1g55450	embryo-abundant protein-related
chr1	20709373	20709844	930	At1g55450	embryo-abundant protein-related
chr1	20717492	20717852	999	At1g55480	binding / protein binding
chr1	20718427	20719255	999	At1g55480	binding / protein binding
chr1	20967774	20967921	843	At1g56050	GTP-binding protein-related
chr1	20969810	20969919	913	At1g56050	GTP-binding protein-related
chr1	20988103	20988278	814	At1g56110	NOP56__NOP56 (ARABIDOPSIS HOMOLOG OF NUCLEOLAR PROTEIN NOP56)
chr1	21028949	21029505	999	At1g56170	HAP5B__HAP5B (Heme activator protein (yeast) homolog 5B)
chr1	21033950	21034196	928	At1g56190	phosphoglycerate kinase, putative
chr1	21141167	21141562	998	At1g56430	nicotianamine synthase, putative
chr1	21175152	21176196	999	At1g56510	disease resistance protein (TIR-NBS-LRR class), putative
chr1	21201897	21202532	999	At1g56580	similar to unknown protein [Arabidopsis thaliana] (TAIR:AT1G09310.1); similar to unknown [Populus trichocarpa] (GB:ABK94967.1); contains InterPro domain Protein of unknown function DUF538 (InterPro:IPR007493)
chr1	21212824	21213197	997	At1g56600	ATGOLS2__ATGOLS2 (ARABIDOPSIS THALIANA GALACTINOL SYNTHASE 2); transferase, transferring glycosyl groups / transferase, transferring hexosyl groups
chr1	21237249	21237443	999	At1g56650	ATMYB75_PAP1_MYB75_SIAA1__PAP1 (PRODUCTION OF ANTHOCYANIN PIGMENT 1); DNA binding / transcription factor
chr1	21237620	21237837	999	At1g56650	ATMYB75_PAP1_MYB75_SIAA1__PAP1 (PRODUCTION OF ANTHOCYANIN PIGMENT 1); DNA binding / transcription factor
chr1	21238542	21238750	998	At1g56650	ATMYB75_PAP1_MYB75_SIAA1__PAP1 (PRODUCTION OF ANTHOCYANIN PIGMENT 1); DNA binding / transcription factor
chr1	21247505	21247651	954	At1g56670	GDSL-motif lipase/hydrolase family protein
chr1	21401600	21401737	967	At1g57770	amine oxidase family
chr1	21418525	21418636	903	At1g57820	ORTH2_VIM1__ORTH2/VIM1 (VARIANT IN METHYLATION 1); DNA binding
chr1	21568514	21568722	939	At1g58225	unknown protein
chr1	21619787	21619792	987	At1g58270=p800=int=At1g58280=utr3	intergenic
chr1	21624117	21624223	955	At1g58280	unknown protein
chr1	21624475	21624516	932	At1g58280	unknown protein
chr1	21624692	21625134	999	At1g58280	unknown protein
chr1	21625599	21625791	978	At1g58280	unknown protein
chr1	21757736	21757881	947	At1g58561	copia-like retrotransposon family
chr1	21975585	21975946	999	At1g59740	proton-dependent oligopeptide transport (POT) family protein
chr1	21976013	21976051	848	At1g59740	proton-dependent oligopeptide transport (POT) family protein
chr1	22077654	22078372	999	At1g59970	matrixin family protein
chr1	22160764	22160816	916	At1g60090	glycosyl hydrolase family 1 protein
chr1	22161498	22161519	978	At1g60090	glycosyl hydrolase family 1 protein
chr1	22203911	22204166	996	At1g60190	armadillo/beta-catenin repeat family protein / U-box domain-containing protein
chr1	22222578	22222754	967	At1g60260	pseudogene, glycosyl hydrolase family 1
chr1	22222855	22223715	999	At1g60260	pseudogene, glycosyl hydrolase family 1
chr1	22223505	22223537	934	At1g60260	pseudogene, glycosyl hydrolase family 1
chr1	22227390	22227429	911	At1g60260	pseudogene, glycosyl hydrolase family 1
chr1	22225342	22225723	999	At1g60270	pseudogene, glycosyl hydrolase family 1
chr1	22226054	22226344	999	At1g60270	pseudogene, glycosyl hydrolase family 1
chr1	22226526	22226593	843	At1g60270	pseudogene, glycosyl hydrolase family 1
chr1	22226792	22226902	834	At1g60270	pseudogene, glycosyl hydrolase family 1
chr1	22316004	22316086	812	At1g60570	kelch repeat-containing F-box family protein
chr1	22531327	22531517	999	At1g61120	terpene synthase/cyclase family protein
chr1	22531740	22531988	950	At1g61120	terpene synthase/cyclase family protein
chr1	22532055	22532244	996	At1g61120	terpene synthase/cyclase family protein
chr1	22633378	22633609	966	At1g61340	F-box family protein
chr1	22649765	22650162	979	At1g61380	S-locus protein kinase, putative
chr1	22739974	22740231	998	At1g61610	S-locus lectin protein kinase family protein
chr1	22872268	22872580	995	At1g61890	MATE efflux family protein
chr1	22873599	22873974	991	At1g61890	MATE efflux family protein
chr1	22916523	22916632	933	At1g61990	mitochondrial transcription termination factor-related / mTERF-related
chr1	22979304	22980421	999	At1g62180	APR2_APSR_ATAPR2_PRH__APR2 (5'ADENYLYLPHOSPHOSULFATE REDUCTASE 2)
chr1	22980787	22980895	977	At1g62180	APR2_APSR_ATAPR2_PRH__APR2 (5'ADENYLYLPHOSPHOSULFATE REDUCTASE 2)
chr1	23062303	23062370	988	At1g62360	STM_BUM_SHL_WAM__STM (SHOOT MERISTEMLESS); transcription factor
chr1	23135852	23136407	999	At1g62500	protease inhibitor/seed storage/lipid transfer protein (LTP) family protein
chr1	23136473	23137100	999	At1g62500	protease inhibitor/seed storage/lipid transfer protein (LTP) family protein
chr1	23155532	23156041	999	At1g62540	flavin-containing monooxygenase family protein / FMO family protein
chr1	23157102	23157351	993	At1g62540	flavin-containing monooxygenase family protein / FMO family protein
chr1	23157570	23157763	999	At1g62540	flavin-containing monooxygenase family protein / FMO family protein
chr1	23157949	23158024	950	At1g62540	flavin-containing monooxygenase family protein / FMO family protein
chr1	23158347	23158460	998	At1g62540	flavin-containing monooxygenase family protein / FMO family protein
chr1	23158907	23159058	999	At1g62540	flavin-containing monooxygenase family protein / FMO family protein
chr1	23163578	23164076	999	At1g62560	flavin-containing monooxygenase family protein / FMO family protein
chr1	23165452	23165649	996	At1g62560	flavin-containing monooxygenase family protein / FMO family protein
chr1	23166014	23166243	999	At1g62560	flavin-containing monooxygenase family protein / FMO family protein
chr1	23166367	23166471	967	At1g62560	flavin-containing monooxygenase family protein / FMO family protein
chr1	23203614	23203866	908	At1g62660	beta-fructosidase (BFRUCT3) / beta-fructofuranosidase / invertase, vacuolar
chr1	23205590	23206162	999	At1g62660	beta-fructosidase (BFRUCT3) / beta-fructofuranosidase / invertase, vacuolar
chr1	23206408	23206698	999	At1g62660	beta-fructosidase (BFRUCT3) / beta-fructofuranosidase / invertase, vacuolar
chr1	23206974	23207225	999	At1g62660	beta-fructosidase (BFRUCT3) / beta-fructofuranosidase / invertase, vacuolar
chr1	23287870	23288152	993	At1g62870	unknown protein
chr1	23311280	23311912	993	At1g62930	binding
chr1	23312116	23312298	993	At1g62930	binding
chr1	23343952	23344174	949	At1g62990	KNAT7_IXR11__KNAT7 (Knotted-like Arabidopsis thaliana); DNA binding / transcription factor
chr1	23346139	23346560	997	At1g63000	NRS/ER__NRS/ER (NUCLEOTIDE-RHAMNOSE SYNTHASE/EPIMERASE-REDUCTASE)
chr1	23347071	23347332	999	At1g63000	NRS/ER__NRS/ER (NUCLEOTIDE-RHAMNOSE SYNTHASE/EPIMERASE-REDUCTASE)
chr1	23351608	23351829	998	At1g63010	SPX (SYG1/Pho81/XPR1) domain-containing protein
chr1	23390273	23390496	864	At1g63070	pentatricopeptide (PPR) repeat-containing protein
chr1	23392447	23392733	996	At1g63080	pentatricopeptide (PPR) repeat-containing protein
chr1	23393146	23393326	936	At1g63080	pentatricopeptide (PPR) repeat-containing protein
chr1	23416945	23417131	998	At1g63130	pentatricopeptide (PPR) repeat-containing protein
chr1	23418330	23418615	999	At1g63130	pentatricopeptide (PPR) repeat-containing protein
chr1	23424857	23425307	960	At1g63150	pentatricopeptide (PPR) repeat-containing protein
chr1	23494911	23495126	992	At1g63330	pentatricopeptide (PPR) repeat-containing protein
chr1	23512081	23512258	829	At1g63400	pentatricopeptide (PPR) repeat-containing protein
chr1	23512795	23513019	998	At1g63400	pentatricopeptide (PPR) repeat-containing protein
chr1	23540271	23540624	996	At1g63470	DNA-binding family protein
chr1	23693667	23694145	970	At1g63840	zinc finger (C3HC4-type RING finger) family protein
chr1	23702555	23702737	809	At1g63850	PRLI-interacting factor-related
chr1	23831990	23832220	997	At1g64200	VHA-E3__VHA-E3 (VACUOLAR H+-ATPASE SUBUNIT E ISOFORM 3); hydrogen ion transporting ATPase, rotational mechanism
chr1	23917155	23917733	999	At1g64390	ATGH9C2 (ARABIDOPSIS THALIANA GLYCOSYL HYDROLASE 9C2); hydrolase, hydrolyzing O-glycosyl compounds
chr1	23918121	23918430	999	At1g64390	ATGH9C2 (ARABIDOPSIS THALIANA GLYCOSYL HYDROLASE 9C2); hydrolase, hydrolyzing O-glycosyl compounds
chr1	23918625	23918815	900	At1g64390	ATGH9C2 (ARABIDOPSIS THALIANA GLYCOSYL HYDROLASE 9C2); hydrolase, hydrolyzing O-glycosyl compounds
chr1	23919298	23919470	975	At1g64400	long-chain-fatty-acid--CoA ligase, putative / long-chain acyl-CoA synthetase, putative
chr1	23919682	23919900	885	At1g64400	long-chain-fatty-acid--CoA ligase, putative / long-chain acyl-CoA synthetase, putative
chr1	23920192	23920510	918	At1g64400	long-chain-fatty-acid--CoA ligase, putative / long-chain acyl-CoA synthetase, putative
chr1	24034543	24035014	984	At1g64670	BDG1__BDG1 (BODYGUARD1); hydrolase
chr1	24137774	24137928	994	At1g64960	binding
chr1	24138000	24138562	998	At1g64960	binding
chr1	24141175	24142183	999	At1g64980	similar to unnamed protein product [Vitis vinifera] (GB:CAO62125.1); contains domain SSF53448 (SSF53448)
chr1	24171515	24171771	999	At1g65060	4CL3__4CL3 (4-coumarate:CoA ligase 3); 4-coumarate-CoA ligase
chr1	24174641	24174850	855	At1g65060	4CL3__4CL3 (4-coumarate:CoA ligase 3); 4-coumarate-CoA ligase
chr1	24298070	24298279	989	At1g65390	ATPP2-A5__ATPP2-A5
chr1	24319642	24319813	820	At1g65445	transferase-related
chr1	24321804	24322192	965	At1g65450	transferase family protein
chr1	24322498	24322567	956	At1g65450	transferase family protein
chr1	24353116	24353263	999	At1g65490	similar to unknown protein [Arabidopsis thaliana] (TAIR:AT1G65486.1)
chr1	24353648	24353864	999	At1g65490	similar to unknown protein [Arabidopsis thaliana] (TAIR:AT1G65486.1)
chr1	24358376	24358908	999	At1g65490	similar to unknown protein [Arabidopsis thaliana] (TAIR:AT1G65486.1)
chr1	24363087	24363657	999	At1g65510	similar to unknown protein [Arabidopsis thaliana] (TAIR:AT1G65490.1)
chr1	24475722	24476000	987	At1g65790	ARK1__ARK1 (A. THALIANA RECEPTOR KINASE I); kinase
chr1	24479931	24480096	908	At1g65800	ARK2__ARK2 (Arabidopsis Receptor Kinase 2); kinase
chr1	24495802	24495905	890	At1g65840	ATPAO4__ATPAO4 (POLYAMINE OXIDASE 4); amine oxidase
chr1	24502712	24503059	999	At1g65860	flavin-containing monooxygenase family protein / FMO family protein
chr1	24503307	24503419	997	At1g65860	flavin-containing monooxygenase family protein / FMO family protein
chr1	24504032	24504140	922	At1g65860	flavin-containing monooxygenase family protein / FMO family protein
chr1	24505803	24506070	955	At1g65860	flavin-containing monooxygenase family protein / FMO family protein
chr1	24506106	24506353	999	At1g65860	flavin-containing monooxygenase family protein / FMO family protein
chr1	24507618	24507767	979	At1g65870	disease resistance-responsive family protein
chr1	24512397	24512549	844	At1g65880	BZO1__BZO1; benzoate-CoA ligase
chr1	24513287	24513527	999	At1g65880	BZO1__BZO1; benzoate-CoA ligase
chr1	24516318	24516731	999	At1g65890	acyl-activating enzyme 12 (AAE12)
chr1	24517099	24517588	999	At1g65890	acyl-activating enzyme 12 (AAE12)
chr1	24519634	24519741	947	At1g65900	similar to unnamed protein product [Vitis vinifera] (GB:CAO22185.1); contains domain "Helical backbone" metal receptor (SSF53807)
chr1	24607868	24608310	997	At1g66090	disease resistance protein (TIR-NBS class), putative
chr1	24757690	24758200	999	At1g66370	AtMYB113_MYB113__MYB113 (myb domain protein 113); DNA binding / transcription factor
chr1	24761021	24761165	818	At1g66380	AtMYB114_MYB114__MYB114 (myb domain protein 114); DNA binding / transcription factor
chr1	24761857	24762232	983	At1g66380	AtMYB114_MYB114__MYB114 (myb domain protein 114); DNA binding / transcription factor
chr1	24762343	24762488	995	At1g66380	AtMYB114_MYB114__MYB114 (myb domain protein 114); DNA binding / transcription factor
chr1	24766757	24766793	862	At1g66380	AtMYB114_MYB114__MYB114 (myb domain protein 114); DNA binding / transcription factor
chr1	24792680	24792787	867	At1g66450=utr3=int=At1g66460=utr3	intergenic
chr1	24856313	24856419	970	At1g66620	seven in absentia (SINA) protein, putative
chr1	24887622	24888304	999	At1g66725	gene MIR163 function Encodes a microRNA that targets several SAMT family members. miR163, is highly expressed in A. thaliana diploids but down-regulated in A. thaliana autotetraploids and repressed in A. arenosa and A. suecica.
chr1	24906187	24906596	999	At1g66760	MATE efflux family protein
chr1	24907189	24907369	999	At1g66760	MATE efflux family protein
chr1	24907552	24907972	999	At1g66760	MATE efflux family protein
chr1	24958512	24958799	998	At1g66880	serine/threonine protein kinase family protein
chr1	24959245	24959310	917	At1g66880	serine/threonine protein kinase family protein
chr1	24996402	24996643	920	At1g66970	glycerophosphoryl diester phosphodiesterase family protein
chr1	24996824	24997340	991	At1g66970	glycerophosphoryl diester phosphodiesterase family protein
chr1	25240444	25241165	999	At1g67360	rubber elongation factor (REF) family protein
chr1	25327093	25327523	995	At1g67560	lipoxygenase family protein
chr1	25396810	25397279	999	At1g67730	YBR159__YBR159; ketoreductase/ oxidoreductase
chr1	25405544	25406231	999	At1g67750	pectate lyase family protein
chr1	25406961	25407081	895	At1g67750	pectate lyase family protein
chr1	25578139	25578377	971	At1g68238	unknown protein
chr1	25653684	25653864	836	At1g68410	protein phosphatase 2C-related / PP2C-related
chr1	25680127	25680361	999	At1g68470	exostosin family protein
chr1	25680465	25680607	996	At1g68470	exostosin family protein
chr1	25680975	25681696	999	At1g68470	exostosin family protein
chr1	25752887	25753595	999	At1g68570	proton-dependent oligopeptide transport (POT) family protein
chr1	25753663	25753774	952	At1g68570	proton-dependent oligopeptide transport (POT) family protein
chr1	25833163	25833364	999	At1g68770	TRNA-PRO-1
chr1	25885920	25886234	986	At1g68845	unknown protein
chr1	25893327	25893428	831	At1g68870	unknown protein
chr1	26021308	26021774	976	At1g69200	kinase
chr1	26152435	26152681	983	At1g69545	unknown protein
chr1	26153007	26153407	995	At1g69545	unknown protein
chr1	26153940	26154120	951	At1g69545	unknown protein
chr1	26224967	26225111	941	At1g69700	ATHVA22C__ATHVA22C (Arabidopsis thaliana HVA22 homologue C)
chr1	26232356	26232929	994	At1g69730	protein kinase family protein
chr1	26233291	26233545	899	At1g69730	protein kinase family protein
chr1	26322869	26323689	999	At1g69870	proton-dependent oligopeptide transport (POT) family protein
chr1	26366871	26367184	990	At1g70000	DNA-binding family protein
chr1	26368015	26368269	875	At1g70000	DNA-binding family protein
chr1	26405145	26405347	964	At1g70090	GATL9_LGT8__GATL9/LGT8 (Galacturonosyltransferase-like 9)
chr1	26458764	26459364	996	At1g70250	receptor serine/threonine kinase, putative
chr1	26516639	26517411	999	At1g70370	BURP domain-containing protein / polygalacturonase, putative
chr1	26517687	26518207	999	At1g70370	BURP domain-containing protein / polygalacturonase, putative
chr1	26603332	26603505	994	At1g70550	similar to unknown protein [Arabidopsis thaliana] (TAIR:AT1G23340.1); similar to unknown protein [Arabidopsis thaliana] (TAIR:AT1G10750.1); similar to unknown protein [Arabidopsis thaliana] (TAIR:AT1G23340.2); similar to hypothetical protein [Vitis vinifera] (GB:CAN78442.1); similar to putative carboxyl-terminal proteinase [Gossypium hirsutum] (GB:AAK84952.2); contains InterPro domain Protein of …
chr1	26619475	26619688	998	At1g70580	AOAT2_GGT2__AOAT2 (GLUTAMATE:GLYOXYLATE AMINOTRANSFERASE 2); alanine transaminase
chr1	26658453	26658677	998	At1g70700	JAZ9_TIFY7__JAZ9/TIFY7 (JASMONATE-ZIM-DOMAIN PROTEIN 9)
chr1	26659490	26659601	983	At1g70700	JAZ9_TIFY7__JAZ9/TIFY7 (JASMONATE-ZIM-DOMAIN PROTEIN 9)
chr1	26659929	26660112	999	At1g70700	JAZ9_TIFY7__JAZ9/TIFY7 (JASMONATE-ZIM-DOMAIN PROTEIN 9)
chr1	26660355	26660428	976	At1g70700	JAZ9_TIFY7__JAZ9/TIFY7 (JASMONATE-ZIM-DOMAIN PROTEIN 9)
chr1	26792141	26792352	815	At1g71010	phosphatidylinositol-4-phosphate 5-kinase family protein
chr1	26818853	26819178	996	At1g71100	RSW10__RSW10 (RADIAL SWELLING 10); ribose-5-phosphate isomerase
chr1	27136774	27137390	999	At1g72120	transporter
chr1	27137535	27137730	949	At1g72120	transporter
chr1	27142156	27142621	998	At1g72130	proton-dependent oligopeptide transport (POT) family protein
chr1	27147432	27148038	995	At1g72140	proton-dependent oligopeptide transport (POT) family protein
chr1	27192395	27192843	999	At1g72230	plastocyanin-like domain-containing protein
chr1	27202237	27202701	999	At1g72260	THI2.1__THI2.1 (THIONIN 2.1); toxin receptor binding
chr1	27202815	27202954	999	At1g72260	THI2.1__THI2.1 (THIONIN 2.1); toxin receptor binding
chr1	27277809	27278866	999	At1g72450	JAZ6_TIFY11B__JAZ6/TIFY11B (JASMONATE-ZIM-DOMAIN PROTEIN 6)
chr1	27279641	27279868	998	At1g72450	JAZ6_TIFY11B__JAZ6/TIFY11B (JASMONATE-ZIM-DOMAIN PROTEIN 6)
chr1	27312233	27312415	825	At1g72520	lipoxygenase, putative
chr1	27314322	27314468	996	At1g72520	lipoxygenase, putative
chr1	27314617	27315156	999	At1g72520	lipoxygenase, putative
chr1	27315548	27316293	999	At1g72520	lipoxygenase, putative
chr1	27402350	27403240	999	At1g72810	threonine synthase, putative
chr1	27435933	27436224	999	At1g72900	disease resistance protein (TIR-NBS class), putative
chr1	27436770	27437144	999	At1g72900	disease resistance protein (TIR-NBS class), putative
chr1	27437220	27437361	878	At1g72900	disease resistance protein (TIR-NBS class), putative
chr1	27439287	27439716	999	At1g72910	disease resistance protein (TIR-NBS class), putative
chr1	27439953	27440666	999	At1g72910	disease resistance protein (TIR-NBS class), putative
chr1	27441624	27441949	998	At1g72920	disease resistance protein (TIR-NBS class), putative
chr1	27442410	27442781	999	At1g72920	disease resistance protein (TIR-NBS class), putative
chr1	27443129	27444024	999	At1g72930	TIR__TIR (TOLL/INTERLEUKIN-1 RECEPTOR-LIKE); transmembrane receptor
chr1	27444454	27444642	994	At1g72930	TIR__TIR (TOLL/INTERLEUKIN-1 RECEPTOR-LIKE); transmembrane receptor
chr1	27444742	27444833	990	At1g72930	TIR__TIR (TOLL/INTERLEUKIN-1 RECEPTOR-LIKE); transmembrane receptor
chr1	27446050	27446280	994	At1g72940	disease resistance protein (TIR-NBS class), putative
chr1	27446850	27447106	999	At1g72940	disease resistance protein (TIR-NBS class), putative
chr1	27457039	27457259	999	At1g72970	EDA17_HTH__HTH (HOTHEAD); aldehyde-lyase
chr1	27457806	27458494	999	At1g72970	EDA17_HTH__HTH (HOTHEAD); aldehyde-lyase
chr1	27458686	27459188	999	At1g72970	EDA17_HTH__HTH (HOTHEAD); aldehyde-lyase
chr1	27459369	27459586	933	At1g72970	EDA17_HTH__HTH (HOTHEAD); aldehyde-lyase
chr1	27468439	27468725	999	At1g73010	phosphoric monoester hydrolase
chr1	27490907	27491051	830	At1g73080	PEPR1__PEPR1 (PEP1 RECEPTOR 1); ATP binding / kinase/ protein binding / protein serine/threonine kinase
chr1	27491352	27491823	999	At1g73080	PEPR1__PEPR1 (PEP1 RECEPTOR 1); ATP binding / kinase/ protein binding / protein serine/threonine kinase
chr1	27571103	27571549	999	At1g73325	trypsin and protease inhibitor family protein / Kunitz family protein
chr1	27571707	27571744	914	At1g73325	trypsin and protease inhibitor family protein / Kunitz family protein
chr1	27572422	27572898	999	At1g73330	ATDR4__ATDR4 (Arabidopsis thaliana drought-repressed 4)
chr1	27572561	27572602	959	At1g73330	ATDR4__ATDR4 (Arabidopsis thaliana drought-repressed 4)
chr1	27572971	27573297	999	At1g73330	ATDR4__ATDR4 (Arabidopsis thaliana drought-repressed 4)
chr1	27675213	27675357	986	At1g73600	phosphoethanolamine N-methyltransferase
chr1	27676161	27676381	999	At1g73600	phosphoethanolamine N-methyltransferase
chr1	27676527	27676778	999	At1g73600	phosphoethanolamine N-methyltransferase
chr1	27676923	27677178	998	At1g73600	phosphoethanolamine N-methyltransferase
chr1	27686254	27686737	999	At1g73620	thaumatin-like protein, putative / pathogenesis-related protein, putative
chr1	27692747	27693005	962	At1g73650	oxidoreductase, acting on the CH-CH group of donors
chr1	27749111	27749424	997	At1g73790	unknown protein
chr1	27835918	27836057	966	At1g74010	strictosidine synthase family protein
chr1	27866819	27867968	999	At1g74090	sulfotransferase family protein
chr1	27868033	27869099	999	At1g74100	sulfotransferase family protein
chr1	27914526	27914677	922	At1g74210	glycerophosphoryl diester phosphodiesterase family protein
chr1	27915651	27915831	998	At1g74210	glycerophosphoryl diester phosphodiesterase family protein
chr1	27915978	27916084	988	At1g74210	glycerophosphoryl diester phosphodiesterase family protein
chr1	27916229	27916509	999	At1g74210	glycerophosphoryl diester phosphodiesterase family protein
chr1	27936574	27936644	997	At1g74290	esterase/lipase/thioesterase family protein
chr1	27939919	27940097	931	At1g74310	ATHSP101_HOT1_HSP101__ATHSP101 (HEAT SHOCK PROTEIN 101); ATP binding / ATPase
chr1	27961350	27961650	983	At1g74360	leucine-rich repeat transmembrane protein kinase, putative
chr1	27964228	27964947	999	At1g74380	galactosyl transferase GMA12/MNN10 family protein
chr1	27980613	27981025	999	At1g74430	AtMYB95_AtMYBCP66_MYB95__MYB95 (myb domain protein 95); DNA binding / transcription factor
chr1	27982703	27982971	985	At1g74440	similar to unknown protein [Arabidopsis thaliana] (TAIR:AT1G18720.1); similar to unknown [Populus trichocarpa] (GB:ABK94463.1); similar to hypothetical protein [Vitis vinifera] (GB:CAN69808.1); contains InterPro domain Protein of unknown function DUF962 (InterPro:IPR009305)
chr1	27983740	27983994	988	At1g74440	similar to unknown protein [Arabidopsis thaliana] (TAIR:AT1G18720.1); similar to unknown [Populus trichocarpa] (GB:ABK94463.1); similar to hypothetical protein [Vitis vinifera] (GB:CAN69808.1); contains InterPro domain Protein of unknown function DUF962 (InterPro:IPR009305)
chr1	28083050	28083601	999	At1g74730	similar to unknown [Populus trichocarpa x Populus deltoides] (GB:ABK96654.1); contains InterPro domain Protein of unknown function DUF1118 (InterPro:IPR009500)
chr1	28168036	28168166	847	At1g75000	GNS1/SUR4 membrane family protein
chr1	28176808	28176952	921	At1g75020	LPAT4__LPAT4; acyltransferase
chr1	28178693	28178932	959	At1g75030	ATLP-3__ATLP-3 (Arabidopsis thaumatin-like protein 3)
chr1	28181744	28182580	999	At1g75040	PR5_PR-5__PR5 (PATHOGENESIS-RELATED GENE 5)
chr1	28255638	28255856	999	At1g75280	isoflavone reductase, putative
chr1	28255971	28256045	936	At1g75280	isoflavone reductase, putative
chr1	28256243	28257245	999	At1g75280	isoflavone reductase, putative
chr1	28258668	28258819	999	At1g75300	isoflavone reductase, putative
chr1	28259871	28260273	993	At1g75300	isoflavone reductase, putative
chr1	28260453	28260561	999	At1g75300	isoflavone reductase, putative
chr1	28420954	28421421	996	At1g75680	ATGH9B7 (ARABIDOPSIS THALIANA GLYCOSYL HYDROLASE 9B7); hydrolase, hydrolyzing O-glycosyl compounds
chr1	28421935	28422403	879	At1g75680	ATGH9B7 (ARABIDOPSIS THALIANA GLYCOSYL HYDROLASE 9B7); hydrolase, hydrolyzing O-glycosyl compounds
chr1	28434184	28434731	999	At1g75710	zinc finger (C2H2 type) family protein
chr1	28503777	28503952	999	At1g75900	family II extracellular lipase 3 (EXL3)
chr1	28504413	28504557	991	At1g75900	family II extracellular lipase 3 (EXL3)
chr1	28583041	28583292	994	At1g76160	SKS5__SKS5 (SKU5 Similar 5); copper ion binding / oxidoreductase
chr1	28583700	28583883	982	At1g76160	SKS5__SKS5 (SKU5 Similar 5); copper ion binding / oxidoreductase
chr1	28663147	28663360	887	At1g76400	ribophorin I family protein
chr1	28727923	28728068	859	At1g76550	pyrophosphate--fructose-6-phosphate 1-phosphotransferase alpha subunit, putative / pyrophosphate-dependent 6-phosphofructose-1-kinase, putative
chr1	28751950	28752463	999	At1g76600	similar to unknown protein [Arabidopsis thaliana] (TAIR:AT1G21010.1); similar to hypothetical protein [Vitis vinifera] (GB:CAN67638.1)
chr1	28771802	28772166	984	At1g76650	CML38__CML38
chr1	28827196	28827520	999	At1g76790	O-methyltransferase family 2 protein
chr1	28827378	28827520	999	At1g76790	O-methyltransferase family 2 protein
chr1	28827645	28827965	999	At1g76790	O-methyltransferase family 2 protein
chr1	28828204	28828499	999	At1g76790	O-methyltransferase family 2 protein
chr1	28981525	28981633	970	At1g77120	ADH1_ADH__ADH1 (ALCOHOL DEHYDROGENASE 1)
chr1	29100849	29100953	810	At1g77440	PBC2__PBC2 (20S proteasome beta subunit C 2); peptidase
chr1	29136155	29136301	972	At1g77520	O-methyltransferase family 2 protein
chr1	29193864	29194040	891	At1g77670	aminotransferase class I and II family protein
chr1	29194276	29194488	939	At1g77670	aminotransferase class I and II family protein
chr1	29194594	29195052	952	At1g77670	aminotransferase class I and II family protein
chr1	29235560	29235733	934	At1g77750	30S ribosomal protein S13, chloroplast, putative
chr1	29240666	29242175	999	At1g77760	NIA1_GNR1_NR1__NIA1 (NITRATE REDUCTASE 1)
chr1	29243384	29243823	909	At1g77760	NIA1_GNR1_NR1__NIA1 (NITRATE REDUCTASE 1)
chr1	29277754	29278324	999	At1g77850	ARF17__ARF17 (AUXIN RESPONSE FACTOR 17); transcription factor
chr1	29278859	29279249	982	At1g77850	ARF17__ARF17 (AUXIN RESPONSE FACTOR 17); transcription factor
chr1	29279355	29279494	897	At1g77850	ARF17__ARF17 (AUXIN RESPONSE FACTOR 17); transcription factor
chr1	29280094	29280313	998	At1g77850	ARF17__ARF17 (AUXIN RESPONSE FACTOR 17); transcription factor
chr1	29427663	29427886	963	At1g78210	hydrolase, alpha/beta fold family protein
chr1	29428604	29428970	995	At1g78210	hydrolase, alpha/beta fold family protein
chr1	29489117	29490135	999	At1g78370	ATGSTU20__ATGSTU20 (Arabidopsis thaliana Glutathione S-transferase (class tau) 20); glutathione transferase
chr1	29507978	29508119	847	At1g78410	VQ motif-containing protein
chr1	29533191	29533377	999	At1g78490	CYP708A3__CYP708A3 (cytochrome P450, family 708, subfamily A, polypeptide 3); oxygen binding
chr1	29533533	29533637	958	At1g78490	CYP708A3__CYP708A3 (cytochrome P450, family 708, subfamily A, polypeptide 3); oxygen binding
chr1	29533744	29533819	876	At1g78490	CYP708A3__CYP708A3 (cytochrome P450, family 708, subfamily A, polypeptide 3); oxygen binding
chr1	29533962	29534035	870	At1g78490	CYP708A3__CYP708A3 (cytochrome P450, family 708, subfamily A, polypeptide 3); oxygen binding
chr1	29534196	29534585	999	At1g78490	CYP708A3__CYP708A3 (cytochrome P450, family 708, subfamily A, polypeptide 3); oxygen binding
chr1	29534698	29534913	997	At1g78490	CYP708A3__CYP708A3 (cytochrome P450, family 708, subfamily A, polypeptide 3); oxygen binding
chr1	29535093	29535558	999	At1g78490	CYP708A3__CYP708A3 (cytochrome P450, family 708, subfamily A, polypeptide 3); oxygen binding
chr1	29554988	29556508	999	At1g78570	RHM1_ROL1__RHM1/ROL1 (RHAMNOSE BIOSYNTHESIS1); UDP-L-rhamnose synthase/ UDP-glucose 4,6-dehydratase/ catalytic
chr1	29556658	29557241	999	At1g78570	RHM1_ROL1__RHM1/ROL1 (RHAMNOSE BIOSYNTHESIS1); UDP-L-rhamnose synthase/ UDP-glucose 4,6-dehydratase/ catalytic
chr1	29600689	29601013	985	At1g78680	ATGGH2__ATGGH2 (GAMMA-GLUTAMYL HYDROLASE 2); gamma-glutamyl hydrolase
chr1	29639165	29640066	997	At1g78820	curculin-like (mannose-binding) lectin family protein / PAN domain-containing protein
chr1	29640205	29640565	989	At1g78820	curculin-like (mannose-binding) lectin family protein / PAN domain-containing protein
chr1	29642561	29643096	964	At1g78830	curculin-like (mannose-binding) lectin family protein
chr1	29646985	29648217	999	At1g78850	curculin-like (mannose-binding) lectin family protein
chr1	29920825	29921157	999	At1g79530	GAPCP-1__GAPCP-1; glyceraldehyde-3-phosphate dehydrogenase
chr1	29922052	29922276	972	At1g79530	GAPCP-1__GAPCP-1; glyceraldehyde-3-phosphate dehydrogenase
chr1	29929853	29930137	998	At1g79550	PGK__PGK (PHOSPHOGLYCERATE KINASE)
chr1	30027425	30027667	923	At1g79820	SGB1__SGB1; carbohydrate transmembrane transporter/ sugar:hydrogen ion symporter
chr1	30045559	30045977	999	At1g79840	GL2__GL2 (GLABRA 2); DNA binding / transcription factor
chr1	30068660	30068803	841	At1g79930	HSP91__HSP91 (Heat shock protein 91)
chr1	30279006	30279540	974	At1g80510	amino acid transporter family protein
chr1	30355501	30355674	998	At1g80760	NIP6;1_NLM7_NIP6;1_NIP6__NIP6;1 (NOD26-like intrinsic protein 6;1); water channel
chr1	30356468	30356537	872	At1g80760	NIP6;1_NLM7_NIP6;1_NIP6__NIP6;1 (NOD26-like intrinsic protein 6;1); water channel
chr1	30356728	30356981	981	At1g80760	NIP6;1_NLM7_NIP6;1_NIP6__NIP6;1 (NOD26-like intrinsic protein 6;1); water channel
chr1	30375607	30375791	894	At1g80820	CCR2__CCR2 (CINNAMOYL COA REDUCTASE)
chr1	30388618	30388764	999	At1g80840	WRKY40__WRKY40 (WRKY DNA-binding protein 40); transcription factor
chr1	30389235	30389454	994	At1g80840	WRKY40__WRKY40 (WRKY DNA-binding protein 40); transcription factor
chr1	30389663	30389762	925	At1g80840	WRKY40__WRKY40 (WRKY DNA-binding protein 40); transcription factor
chr1	30389915	30390339	999	At1g80840	WRKY40__WRKY40 (WRKY DNA-binding protein 40); transcription factor
chr2	1033	1487	986	At2g01010=Telomere=int=p800	intergenic
chr2	10201	10284	910	At2g01022	gypsy-like retrotransposon family
chr2	9402	9473	901	At2g01023	unknown protein
chr2	107090	107665	987	At2g01180	ATPAP1_ATLPP1_LPP1_PAP1__ATPAP1 (PHOSPHATIDIC ACID PHOSPHATASE 1); phosphatidate phosphatase
chr2	267269	267548	979	At2g01590	similar to unnamed protein product [Vitis vinifera] (GB:CAO42320.1)
chr2	474507	474696	988	At2g02010	GAD4 (GLUTAMATE DECARBOXYLASE 4); calmodulin binding
chr2	540010	540112	888	At2g02130	LCR68_PDF2.3__LCR68/PDF2.3 (Low-molecular-weight cysteine-rich 68); protease inhibitor
chr2	540255	540500	999	At2g02130	LCR68_PDF2.3__LCR68/PDF2.3 (Low-molecular-weight cysteine-rich 68); protease inhibitor
chr2	803286	803394	993	At2g02810	ATUTR1_UTR1__ATUTR1/UTR1 (UDP-GALACTOSE TRANSPORTER 1); UDP-galactose transmembrane transporter/ UDP-glucose transmembrane transporter/ pyrimidine nucleotide sugar transmembrane transporter
chr2	826614	826793	999	At2g02850	ARPN__ARPN (PLANTACYANIN); copper ion binding
chr2	827574	827713	999	At2g02850	ARPN__ARPN (PLANTACYANIN); copper ion binding
chr2	873957	874026	848	At2g02990	RNS1__RNS1 (RIBONUCLEASE 1); endoribonuclease
chr2	874184	874327	988	At2g02990	RNS1__RNS1 (RIBONUCLEASE 1); endoribonuclease
chr2	874502	874791	999	At2g02990	RNS1__RNS1 (RIBONUCLEASE 1); endoribonuclease
chr2	1262014	1262364	996	At2g03980	GDSL-motif lipase/hydrolase family protein
chr2	1284586	1284805	999	At2g04030	EMB1956_CR88__CR88 (EMBRYO DEFECTIVE 1956); ATP binding
chr2	1285371	1285595	858	At2g04030	EMB1956_CR88__CR88 (EMBRYO DEFECTIVE 1956); ATP binding
chr2	1285856	1285963	995	At2g04030	EMB1956_CR88__CR88 (EMBRYO DEFECTIVE 1956); ATP binding
chr2	1290981	1291199	999	At2g04032	ZIP7__ZIP7 (ZINC TRANSPORTER 7 PRECURSOR); cation transmembrane transporter
chr2	1333443	1333649	931	At2g04039	similar to unnamed protein product [Vitis vinifera] (GB:CAO41070.1)
chr2	1333798	1333971	998	At2g04039	similar to unnamed protein product [Vitis vinifera] (GB:CAO41070.1)
chr2	1334287	1334428	975	At2g04039	similar to unnamed protein product [Vitis vinifera] (GB:CAO41070.1)
chr2	1303081	1303084	845	At2g04042=utr3=int=At2g04037=utr3	intergenic
chr2	1353034	1353323	999	At2g04066	MATE efflux protein-related
chr2	1357474	1357838	999	At2g04080	MATE efflux family protein
chr2	1358304	1358785	999	At2g04080	MATE efflux family protein
chr2	1382690	1382938	920	At2g04110	pseudogene of unknown protein
chr2	1532535	1532819	993	At2g04400	indole-3-glycerol phosphate synthase (IGPS)
chr2	1595414	1596080	999	At2g04570	GDSL-motif lipase/hydrolase family protein
chr2	1618221	1618224	845	At2g04625	Transposable element gene, pseudogene, hypothetical protein
chr2	1677500	1678246	999	At2g04780	FLA7__FLA7
chr2	1705141	1705585	999	At2g04850	auxin-responsive protein-related
chr2	2262373	2262377	856	At2g05920	subtilase family protein
chr2	2269731	2270445	999	At2g05920	subtilase family protein
chr2	2270622	2271067	998	At2g05920	subtilase family protein
chr2	2287485	2288222	999	At2g05940	protein kinase, putative
chr2	2288878	2289096	999	At2g05940	protein kinase, putative
chr2	2359099	2359271	999	At2g06050	OPR3__OPR3 (OPDA-REDUCTASE 3)
chr2	2359339	2360273	999	At2g06050	OPR3__OPR3 (OPDA-REDUCTASE 3)
chr2	2361718	2361929	999	At2g06050	OPR3__OPR3 (OPDA-REDUCTASE 3)
chr2	3562704	3562731	999	At2g07791=p800	intergenic
chr2	3562704	3562718	938	At2g07791=p800	intergenic
chr2	5017705	5017710	987	At2g12405	unknown protein
chr2	5057652	5057839	999	At2g12462	unknown protein
chr2	5752857	5753319	999	At2g13790	ATSERK4__ATSERK4 (SOMATIC EMBRYOGENESIS RECEPTOR-LIKE KINASE 4); protein binding / protein kinase/ transmembrane receptor protein serine/threonine kinase
chr2	5753385	5753497	883	At2g13790	ATSERK4__ATSERK4 (SOMATIC EMBRYOGENESIS RECEPTOR-LIKE KINASE 4); protein binding / protein kinase/ transmembrane receptor protein serine/threonine kinase
chr2	5763481	5763771	998	At2g13800	ATSERK5__ATSERK5 (SOMATIC EMBRYOGENESIS RECEPTOR LIKE KINASE 5); ATP binding / protein kinase/ transmembrane receptor protein serine/threonine kinase
chr2	5763869	5763981	882	At2g13800	ATSERK5__ATSERK5 (SOMATIC EMBRYOGENESIS RECEPTOR LIKE KINASE 5); ATP binding / protein kinase/ transmembrane receptor protein serine/threonine kinase
chr2	5783149	5783327	960	At2g13820	protease inhibitor/seed storage/lipid transfer protein (LTP) family protein
chr2	5959322	5959505	955	At2g14110	similar to unnamed protein product [Vitis vinifera] (GB:CAO43153.1); contains InterPro domain HAD-superfamily phosphatase, subfamily IIIC (InterPro:IPR010033)
chr2	6221248	6221426	999	At2g14560	similar to unknown protein [Arabidopsis thaliana] (TAIR:AT1G33840.1); similar to unnamed protein product [Vitis vinifera] (GB:CAO48825.1); contains InterPro domain Protein of unknown function DUF567 (InterPro:IPR007612)
chr2	6222049	6222146	926	At2g14560	similar to unknown protein [Arabidopsis thaliana] (TAIR:AT1G33840.1); similar to unnamed protein product [Vitis vinifera] (GB:CAO48825.1); contains InterPro domain Protein of unknown function DUF567 (InterPro:IPR007612)
chr2	6222489	6222593	825	At2g14560	similar to unknown protein [Arabidopsis thaliana] (TAIR:AT1G33840.1); similar to unnamed protein product [Vitis vinifera] (GB:CAO48825.1); contains InterPro domain Protein of unknown function DUF567 (InterPro:IPR007612)
chr2	6321155	6321369	940	At2g14750	APK_AKN1__APK (APS KINASE); ATP binding / kinase/ transferase, transferring phosphorus-containing groups
chr2	6321656	6322042	999	At2g14750	APK_AKN1__APK (APS KINASE); ATP binding / kinase/ transferase, transferring phosphorus-containing groups
chr2	6322325	6322564	981	At2g14750	APK_AKN1__APK (APS KINASE); ATP binding / kinase/ transferase, transferring phosphorus-containing groups
chr2	6422328	6422340	999	At2g14910=p800=int=At2g14920=p800	intergenic
chr2	6517859	6518041	863	At2g15040	pseudogene, disease resistance protein-related
chr2	6518403	6518621	983	At2g15040	pseudogene, disease resistance protein-related
chr2	6518917	6519101	806	At2g15040	pseudogene, disease resistance protein-related
chr2	6525977	6526299	928	At2g15050	LTP__LTP
chr2	6808209	6808358	855	At2g15590=p800	intergenic
chr2	6819126	6819712	999	At2g15620	NIR1_ATHNIR_NIR__NIR1 (NITRITE REDUCTASE); ferredoxin-nitrate reductase
chr2	6989640	6989934	978	At2g16060	AHB1_ARATH GLB1_ATGLB1_GLB1_NSHB1__AHB1 (ARABIDOPSIS HEMOGLOBIN 1)
chr2	7059248	7059920	999	At2g16280	very-long-chain fatty acid condensing enzyme, putative
chr2	7086813	7087029	999	At2g16367	pseudogene pseudo function Encodes a defensin-like (DEFL) family protein.
chr2	7127533	7127733	998	At2g16430	ATPAP10_PAP10__ATPAP10/PAP10; acid phosphatase/ protein serine/threonine phosphatase
chr2	7127870	7128112	999	At2g16430	ATPAP10_PAP10__ATPAP10/PAP10; acid phosphatase/ protein serine/threonine phosphatase
chr2	7128393	7128504	987	At2g16430	ATPAP10_PAP10__ATPAP10/PAP10; acid phosphatase/ protein serine/threonine phosphatase
chr2	7157826	7159252	999	At2g16500	ADC1_ARGDC_SPE1__ADC1 (ARGININE DECARBOXYLASE 1)
chr2	7216351	7217025	996	At2g16630	proline-rich family protein
chr2	7217622	7217920	985	At2g16630	proline-rich family protein
chr2	7217996	7218076	862	At2g16630	proline-rich family protein
chr2	7225971	7226146	932	At2g16660	nodulin family protein
chr2	7414211	7414941	999	At2g17040	ANAC036__ANAC036 (Arabidopsis NAC domain containing protein 36); transcription factor
chr2	7415067	7415139	913	At2g17040	ANAC036__ANAC036 (Arabidopsis NAC domain containing protein 36); transcription factor
chr2	7446776	7446781	987	At2g17090=p800=int=At2g17110=utr3	intergenic
chr2	7466300	7466838	999	At2g17120	LYM2__LYM2 (LYSM DOMAIN GPI-ANCHORED PROTEIN 2 PRECURSOR)
chr2	7467647	7467793	962	At2g17120	LYM2__LYM2 (LYSM DOMAIN GPI-ANCHORED PROTEIN 2 PRECURSOR)
chr2	7494906	7495267	995	At2g17220	protein kinase, putative
chr2	7975705	7976036	952	At2g18330	AAA-type ATPase family protein
chr2	8038302	8038881	950	At2g18510	EMB2444__EMB2444 (EMBRYO DEFECTIVE 2444); RNA binding
chr2	8053322	8053326	856	At2g18540=p800=int=At2g18550=utr3	intergenic
chr2	8097719	8097783	959	At2g18660	EXLB3__EXLB3 (EXPANSIN-LIKE B3 PRECURSOR)
chr2	8097941	8098495	999	At2g18660	EXLB3__EXLB3 (EXPANSIN-LIKE B3 PRECURSOR)
chr2	8102086	8102664	999	At2g18680	similar to unknown protein [Arabidopsis thaliana] (TAIR:AT2G18690.1); similar to hypothetical protein OsI_029427 [Oryza sativa (indica cultivar-group)] (GB:EAZ08195.1)
chr2	8105131	8105780	999	At2g18690	similar to unknown protein [Arabidopsis thaliana] (TAIR:AT2G18680.1); similar to unnamed protein product [Vitis vinifera] (GB:CAO42761.1)
chr2	8321721	8321861	948	At2g19170	SLP3__SLP3 (Subtilisin-like serine protease 3); subtilase
chr2	8477726	8478230	999	At2g19570	CDA1_DESZ__CDA1 (CYTIDINE DEAMINASE 1)
chr2	8483267	8483595	999	At2g19590	ACO1__ACO1 (ACC OXIDASE 1); 1-aminocyclopropane-1-carboxylate oxidase
chr2	8506254	8506428	959	At2g19670	protein arginine N-methyltransferase, putative
chr2	8516686	8516832	875	At2g19720	RPS15AB__RPS15AB (ribosomal protein S15A B); structural constituent of ribosome
chr2	8522978	8523187	997	At2g19750	40S ribosomal protein S30 (RPS30A)
chr2	8529874	8530059	982	At2g19780	leucine-rich repeat family protein / extensin family protein
chr2	8630982	8631192	882	At2g19970	pathogenesis-related protein, putative
chr2	8653776	8654068	842	At2g20020	unknown protein
chr2	8703400	8703581	986	At2g20142	transmembrane receptor
chr2	8786986	8787061	935	At2g20340	tyrosine decarboxylase, putative
chr2	8787540	8787748	999	At2g20340	tyrosine decarboxylase, putative
chr2	8787860	8788204	998	At2g20340	tyrosine decarboxylase, putative
chr2	8788466	8788573	986	At2g20340	tyrosine decarboxylase, putative
chr2	8789213	8789320	935	At2g20340	tyrosine decarboxylase, putative
chr2	8789428	8789764	985	At2g20340	tyrosine decarboxylase, putative
chr2	8800529	8800823	943	At2g20370	KAM1_MUR3__KAM1/MUR3 (MURUS 3); catalytic/ transferase, transferring glycosyl groups
chr2	8885231	8885368	889	At2g20610	SUR1_ALF1_HLS3_RTY__SUR1 (SUPERROOT 1); transaminase
chr2	8885517	8885969	970	At2g20610	SUR1_ALF1_HLS3_RTY__SUR1 (SUPERROOT 1); transaminase
chr2	8886655	8886798	873	At2g20610	SUR1_ALF1_HLS3_RTY__SUR1 (SUPERROOT 1); transaminase
chr2	9042769	9043662	999	At2g21050	amino acid permease, putative
chr2	9067750	9068232	999	At2g21140	ATPRP2__ATPRP2 (PROLINE-RICH PROTEIN 2)
chr2	9068366	9068606	999	At2g21140	ATPRP2__ATPRP2 (PROLINE-RICH PROTEIN 2)
chr2	9068972	9069039	895	At2g21140	ATPRP2__ATPRP2 (PROLINE-RICH PROTEIN 2)
chr2	9323738	9323848	945	At2g21850	protein binding / zinc ion binding
chr2	9325738	9325983	838	At2g21860	violaxanthin de-epoxidase-related
chr2	9458791	9459119	867	At2g22240	inositol-3-phosphate synthase isozyme 2 / myo-inositol-1-phosphate synthase 2 / MI-1-P synthase 2 / IPS 2
chr2	9460208	9460424	900	At2g22240	inositol-3-phosphate synthase isozyme 2 / myo-inositol-1-phosphate synthase 2 / MI-1-P synthase 2 / IPS 2
chr2	9495768	9496641	999	At2g22330	CYP79B3__CYP79B3 (cytochrome P450, family 79, subfamily B, polypeptide 3); oxygen binding
chr2	9497384	9497502	969	At2g22330	CYP79B3__CYP79B3 (cytochrome P450, family 79, subfamily B, polypeptide 3); oxygen binding
chr2	9497606	9498183	999	At2g22330	CYP79B3__CYP79B3 (cytochrome P450, family 79, subfamily B, polypeptide 3); oxygen binding
chr2	9506982	9507381	999	At2g22360	DNAJ heat shock family protein
chr2	9570448	9570910	999	At2g22500	mitochondrial substrate carrier family protein
chr2	9571232	9571559	999	At2g22500	mitochondrial substrate carrier family protein
chr2	9571674	9571825	950	At2g22500	mitochondrial substrate carrier family protein
chr2	9736886	9737001	997	At2g22840	AtGRF1__AtGRF1 (GROWTH-REGULATING FACTOR 1)
chr2	9737578	9737797	998	At2g22840	AtGRF1__AtGRF1 (GROWTH-REGULATING FACTOR 1)
chr2	9737983	9738278	999	At2g22840	AtGRF1__AtGRF1 (GROWTH-REGULATING FACTOR 1)
chr2	9745060	9745209	989	At2g22860	ATPSK2__ATPSK2 (PHYTOSULFOKINE 2 PRECURSOR); growth factor
chr2	9751422	9751942	999	At2g22900	galactosyl transferase GMA12/MNN10 family protein
chr2	9752728	9753020	939	At2g22900	galactosyl transferase GMA12/MNN10 family protein
chr2	9799241	9799428	963	At2g23000	SCPL10__SCPL10 (serine carboxypeptidase-like 10); serine carboxypeptidase
chr2	9801620	9801689	966	At2g23000	SCPL10__SCPL10 (serine carboxypeptidase-like 10); serine carboxypeptidase
chr2	9808587	9808712	830	At2g23010	SCPL9__SCPL9; serine carboxypeptidase
chr2	9809498	9809710	999	At2g23010	SCPL9__SCPL9; serine carboxypeptidase
chr2	9849113	9849657	999	At2g23120	similar to unknown protein [Arabidopsis thaliana] (TAIR:AT2G23110.1)
chr2	9870998	9871615	999	At2g23170	GH3.3__GH3.3; indole-3-acetic acid amido synthetase
chr2	9871719	9872221	999	At2g23170	GH3.3__GH3.3; indole-3-acetic acid amido synthetase
chr2	9887767	9888690	999	At2g23200	protein kinase family protein
chr2	9959456	9959768	993	At2g23360	transport protein-related
chr2	10070522	10070918	996	At2g23670	YCF37__YCF37 (Arabidopsis homolog of Synechocystis YCF37)
chr2	10258703	10258914	946	At2g24120	PDE319_SCA3__PDE319/SCA3 (SCABRA 3); DNA binding / DNA-directed RNA polymerase
chr2	10275185	10276283	999	At2g24160	pseudogene, leucine rich repeat protein family
chr2	10276686	10276908	895	At2g24160	pseudogene, leucine rich repeat protein family
chr2	10277063	10277541	917	At2g24160	pseudogene, leucine rich repeat protein family
chr2	10405559	10405778	836	At2g24490	ATRPA2_ROR1_RPA2__ATRPA2/ROR1/RPA2 (REPLICON PROTEIN A)
chr2	10451961	10452386	937	At2g24580	sarcosine oxidase family protein
chr2	10458335	10458844	999	At2g24592	unknown protein
chr2	10459276	10459501	990	At2g24600	ankyrin repeat family protein
chr2	10460574	10460908	989	At2g24600	ankyrin repeat family protein
chr2	10566618	10567209	999	At2g24762	ATGDU4__ATGDU4 (ARABIDOPSIS THALIANA GLUTAMINE DUMPER 4)
chr2	10589984	10590297	999	At2g24850	TAT3_TAT__TAT3 (TYROSINE AMINOTRANSFERASE 3); transaminase
chr2	10590121	10590261	997	At2g24850	TAT3_TAT__TAT3 (TYROSINE AMINOTRANSFERASE 3); transaminase
chr2	10590479	10590788	999	At2g24850	TAT3_TAT__TAT3 (TYROSINE AMINOTRANSFERASE 3); transaminase
chr2	10591093	10591269	999	At2g24850	TAT3_TAT__TAT3 (TYROSINE AMINOTRANSFERASE 3); transaminase
chr2	10591416	10591700	999	At2g24850	TAT3_TAT__TAT3 (TYROSINE AMINOTRANSFERASE 3); transaminase
chr2	10591951	10592238	999	At2g24850	TAT3_TAT__TAT3 (TYROSINE AMINOTRANSFERASE 3); transaminase
chr2	10669819	10669992	969	At2g25060	plastocyanin-like domain-containing protein
chr2	10863646	10863802	933	At2g25510	unknown protein
chr2	10914018	10914280	892	At2g25625	similar to unnamed protein product [Vitis vinifera] (GB:CAO44157.1)
chr2	10985975	10986111	839	At2g25737	unknown protein
chr2	11022204	11022698	999	At2g25820	transcription factor
chr2	11116406	11117084	983	At2g26080	ATGLDP2__ATGLDP2 (ARABIDOPSIS THALIANA GLYCINE DECARBOXYLASE P-PROTEIN 2); glycine dehydrogenase (decarboxylating)
chr2	11149320	11149497	843	At2g26170	MAX1_CYP711A1__CYP711A1 (MORE AXILLARY BRANCHES 1); oxygen binding
chr2	11150142	11150288	967	At2g26170	MAX1_CYP711A1__CYP711A1 (MORE AXILLARY BRANCHES 1); oxygen binding
chr2	11154777	11155220	999	At2g26190	calmodulin-binding family protein
chr2	11189838	11189992	819	At2g26260	AT3BETAHSD/D2__AT3BETAHSD/D2 (3BETA-HYDROXYSTEROID-DEHYDROGENASE/DECARBOXYLASE ISOFORM 2); 3-beta-hydroxy-delta5-steroid dehydrogenase
chr2	11215162	11215754	999	At2g26330	ER_QRP1__ER (ERECTA)
chr2	11215892	11216656	999	At2g26330	ER_QRP1__ER (ERECTA)
chr2	11255138	11255421	944	At2g26440	pectinesterase family protein
chr2	11255832	11256436	999	At2g26440	pectinesterase family protein
chr2	11289889	11290321	995	At2g26530	AR781__AR781
chr2	11290644	11291042	858	At2g26530	AR781__AR781
chr2	11347486	11347665	817	At2g26660	SPX (SYG1/Pho81/XPR1) domain-containing protein
chr2	11355087	11355338	943	At2g26690	nitrate transporter (NTP2)
chr2	11397753	11398117	975	At2g26730	leucine-rich repeat transmembrane protein kinase, putative
chr2	11398260	11398538	845	At2g26730	leucine-rich repeat transmembrane protein kinase, putative
chr2	11543588	11544006	983	At2g27040	AGO4__AGO4 (ARGONAUTE 4); nucleic acid binding
chr2	11714709	11714962	980	At2g27360	lipase, putative
chr2	11816563	11817072	999	At2g27690	CYP94C1__CYP94C1 (cytochrome P450, family 94, subfamily C, polypeptide 1); oxygen binding
chr2	11817377	11817742	999	At2g27690	CYP94C1__CYP94C1 (cytochrome P450, family 94, subfamily C, polypeptide 1); oxygen binding
chr2	11817991	11818129	987	At2g27690	CYP94C1__CYP94C1 (cytochrome P450, family 94, subfamily C, polypeptide 1); oxygen binding
chr2	11935032	11935318	975	At2g28000	CPN60A_SLP__CPN60A (chloroplast / 60 kDa chaperonin alpha subunit); ATP binding / protein binding / unfolded protein binding
chr2	11935459	11936351	999	At2g28000	CPN60A_SLP__CPN60A (chloroplast / 60 kDa chaperonin alpha subunit); ATP binding / protein binding / unfolded protein binding
chr2	11968225	11968480	993	At2g28080	glycosyltransferase family protein
chr2	12163275	12163484	954	At2g28410	similar to unknown protein [Arabidopsis thaliana] (TAIR:AT5G60650.1)
chr2	12206771	12207061	999	At2g28510	Dof-type zinc finger domain-containing protein
chr2	12361539	12362375	999	At2g28790	osmotin-like protein, putative
chr2	12608326	12608807	999	At2g29350	SAG13__SAG13 (Senescence-associated gene 13); oxidoreductase
chr2	12609134	12609461	999	At2g29350	SAG13__SAG13 (Senescence-associated gene 13); oxidoreductase
chr2	12627194	12627592	999	At2g29440	ATGSTU6_GST24__ATGSTU6 (GLUTATHIONE S-TRANSFERASE 24); glutathione transferase
chr2	12627867	12628117	999	At2g29440	ATGSTU6_GST24__ATGSTU6 (GLUTATHIONE S-TRANSFERASE 24); glutathione transferase
chr2	12631836	12632116	993	At2g29450	ATGSTU5_AT103-1A_ATGSTU1__ATGSTU5 (Arabidopsis thaliana Glutathione S-transferase (class tau) 5); glutathione transferase
chr2	12632330	12632574	999	At2g29450	ATGSTU5_AT103-1A_ATGSTU1__ATGSTU5 (Arabidopsis thaliana Glutathione S-transferase (class tau) 5); glutathione transferase
chr2	12633873	12634087	984	At2g29460	ATGSTU4_GST22__ATGSTU4 (GLUTATHIONE S-TRANSFERASE 22); glutathione transferase
chr2	12706091	12706236	879	At2g29710	UDP-glucoronosyl/UDP-glucosyl transferase family protein
chr2	12706815	12706992	966	At2g29710	UDP-glucoronosyl/UDP-glucosyl transferase family protein
chr2	12707105	12707349	999	At2g29710	UDP-glucoronosyl/UDP-glucosyl transferase family protein
chr2	12756199	12756303	931	At2g29890	VILLIN 1 gene VLN1 function Encodes a ubiquitously expressed villin-like protein, whose mRNA may be alternatively processed. Villin belongs to a superfamily of actin binding proteins called the villin/gelsolin family. Animal villins are involved in actin binding.
chr2	12822516	12822677	983	At2g30020	protein phosphatase 2C, putative / PP2C, putative
chr2	12829885	12830067	995	At2g30040	MAPKKK14__MAPKKK14 (Mitogen-activated protein kinase kinase kinase 14); kinase
chr2	12855958	12856605	998	At2g30100	ubiquitin family protein
chr2	12880141	12880529	969	At2g30140	UDP-glucoronosyl/UDP-glucosyl transferase family protein
chr2	12882612	12882896	995	At2g30150	UDP-glucoronosyl/UDP-glucosyl transferase family protein
chr2	13125110	13125820	999	At2g30780	pentatricopeptide (PPR) repeat-containing protein
chr2	13156340	13156681	999	At2g30890	membrane protein, putative
chr2	13480230	13480408	847	At2g31670	similar to unknown protein [Arabidopsis thaliana] (TAIR:AT1G51360.1); similar to unknown [Populus trichocarpa] (GB:ABK93857.1); contains InterPro domain Dimeric alpha-beta barrel (InterPro:IPR011008); contains InterPro domain Stress responsive alpha-beta barrel (InterPro:IPR013097)
chr2	13525366	13525643	999	At2g31790	UDP-glucoronosyl/UDP-glucosyl transferase family protein
chr2	13526080	13527095	999	At2g31790	UDP-glucoronosyl/UDP-glucosyl transferase family protein
chr2	13527171	13527413	998	At2g31790	UDP-glucoronosyl/UDP-glucosyl transferase family protein
chr2	13562430	13562942	978	At2g31880	leucine-rich repeat transmembrane protein kinase, putative
chr2	13563225	13563591	999	At2g31880	leucine-rich repeat transmembrane protein kinase, putative
chr2	13563665	13563950	999	At2g31880	leucine-rich repeat transmembrane protein kinase, putative
chr2	13639696	13640211	999	At2g32030	GCN5-related N-acetyltransferase (GNAT) family protein
chr2	13662778	13662927	903	At2g32140	transmembrane receptor
chr2	13685294	13685436	991	At2g32210	similar to unknown protein [Arabidopsis thaliana] (TAIR:AT2G32190.1); similar to unknown [Populus trichocarpa] (GB:ABK92801.1); contains domain PD188784 (PD188784)
chr2	13685668	13685736	926	At2g32210	similar to unknown protein [Arabidopsis thaliana] (TAIR:AT2G32190.1); similar to unknown [Populus trichocarpa] (GB:ABK92801.1); contains domain PD188784 (PD188784)
chr2	13686145	13686455	827	At2g32220	60S ribosomal protein L27 (RPL27A)
chr2	13759942	13760127	850	At2g32400	GLR5_ATGLR3.7_GLR3.7__GLR5 (Glutamate receptor 5)
chr2	13798946	13799093	993	At2g32487	unknown protein
chr2	13799902	13800207	999	At2g32490	pseudogene of 3'-5' exonuclease domain-containing protein
chr2	13802396	13802639	935	At2g32500	similar to unknown protein [Arabidopsis thaliana] (TAIR:AT2G31670.1); similar to unnamed protein product [Vitis vinifera] (GB:CAO63710.1); contains InterPro domain Dimeric alpha-beta barrel (InterPro:IPR011008); contains InterPro domain Stress responsive alpha-beta barrel (InterPro:IPR013097)
chr2	13824825	13825209	956	At2g32540	ATCSLB04_ATCSLB4_CSLB04__ATCSLB04 (Cellulose synthase-like B4); transferase/ transferase, transferring glycosyl groups
chr2	13854068	13854174	840	At2g32640	similar to unnamed protein product [Vitis vinifera] (GB:CAO24043.1); contains domain G3DSA:3.50.50.60 (G3DSA:3.50.50.60); contains domain SSF51905 (SSF51905)
chr2	13867226	13867797	991	At2g32680	disease resistance family protein
chr2	13867832	13868256	993	At2g32680	disease resistance family protein
chr2	13868726	13869154	999	At2g32680	disease resistance family protein
chr2	13884054	13884540	997	At2g32720	B5 #4__B5 #4 (cytochrome b5 family protein #4); heme binding / transition metal ion binding
chr2	13994983	13995234	971	At2g32960	tyrosine specific protein phosphatase family protein
chr2	14010995	14011311	999	At2g32990	ATGH9B8 (ARABIDOPSIS THALIANA GLYCOSYL HYDROLASE 9B8); hydrolase, hydrolyzing O-glycosyl compounds
chr2	14011491	14011714	999	At2g32990	ATGH9B8 (ARABIDOPSIS THALIANA GLYCOSYL HYDROLASE 9B8); hydrolase, hydrolyzing O-glycosyl compounds
chr2	14012272	14012828	999	At2g32990	ATGH9B8 (ARABIDOPSIS THALIANA GLYCOSYL HYDROLASE 9B8); hydrolase, hydrolyzing O-glycosyl compounds
chr2	14012895	14013039	901	At2g32990	ATGH9B8 (ARABIDOPSIS THALIANA GLYCOSYL HYDROLASE 9B8); hydrolase, hydrolyzing O-glycosyl compounds
chr2	14107281	14107576	939	At2g33255	hydrolase
chr2	14151972	14152177	999	At2g33380	RD20__RD20 (RESPONSIVE TO DESSICATION 20); calcium ion binding
chr2	14152573	14152820	999	At2g33380	RD20__RD20 (RESPONSIVE TO DESSICATION 20); calcium ion binding
chr2	14152920	14153027	986	At2g33380	RD20__RD20 (RESPONSIVE TO DESSICATION 20); calcium ion binding
chr2	14153368	14153475	928	At2g33380	RD20__RD20 (RESPONSIVE TO DESSICATION 20); calcium ion binding
chr2	14204860	14205047	999	At2g33530	SCPL46__SCPL46 (serine carboxypeptidase-like 46); serine carboxypeptidase
chr2	14205830	14206053	999	At2g33530	SCPL46__SCPL46 (serine carboxypeptidase-like 46); serine carboxypeptidase
chr2	14225136	14225315	866	At2g33570	similar to unknown protein [Arabidopsis thaliana] (TAIR:AT5G44670.1); similar to unnamed protein product [Vitis vinifera] (GB:CAO66312.1); similar to hypothetical protein [Vitis vinifera] (GB:CAN76802.1); contains InterPro domain Protein of unknown function DUF23 (InterPro:IPR008166)
chr2	14225384	14225595	890	At2g33570	similar to unknown protein [Arabidopsis thaliana] (TAIR:AT5G44670.1); similar to unnamed protein product [Vitis vinifera] (GB:CAO66312.1); similar to hypothetical protein [Vitis vinifera] (GB:CAN76802.1); contains InterPro domain Protein of unknown function DUF23 (InterPro:IPR008166)
chr2	14225855	14226040	999	At2g33570	similar to unknown protein [Arabidopsis thaliana] (TAIR:AT5G44670.1); similar to unnamed protein product [Vitis vinifera] (GB:CAO66312.1); similar to hypothetical protein [Vitis vinifera] (GB:CAN76802.1); contains InterPro domain Protein of unknown function DUF23 (InterPro:IPR008166)
chr2	14226917	14227094	984	At2g33580	protein kinase family protein / peptidoglycan-binding LysM domain-containing protein
chr2	14227495	14227709	827	At2g33580	protein kinase family protein / peptidoglycan-binding LysM domain-containing protein
chr2	14286217	14286430	970	At2g33770	gene ATUBC24/PHO2/UBC24 function Encodes a ubiquitin-conjugating E2 enzyme. UBC24 mRNA accumulation is suppressed by miR399f, miR399b and miR399c.
chr2	14328234	14329082	999	At2g33850	similar to unknown protein [Arabidopsis thaliana] (TAIR:AT1G28400.1); similar to unknown [Brassica napus] (GB:AAC06020.1)
chr2	14332465	14332974	999	At2g33860	ETT_ARF3__ETT (ETTIN); transcription factor
chr2	14347921	14348131	966	At2g33870=p800=int=At2g33880=utr3	intergenic
chr2	14360216	14360344	920	At2g33920	TRNA-PRO-4
chr2	14363128	14363219	965	At2g33960	TRNA-PRO-8
chr2	14481329	14481727	999	At2g34300	dehydration-responsive protein-related
chr2	14505068	14505250	944	At2g34355	nodulin-related
chr2	14512285	14512496	997	At2g34357	binding
chr2	14542746	14543701	999	At2g34490	CYP710A2__CYP710A2 (cytochrome P450, family 710, subfamily A, polypeptide 2); C-22 sterol desaturase/ oxygen binding
chr2	14569182	14569518	960	At2g34560	katanin, putative
chr2	14569669	14569884	812	At2g34560	katanin, putative
chr2	14692382	14692747	999	At2g34810	FAD-binding domain-containing protein
chr2	14692819	14693573	999	At2g34810	FAD-binding domain-containing protein
chr2	14693635	14694015	999	At2g34810	FAD-binding domain-containing protein
chr2	14694093	14694159	999	At2g34810	FAD-binding domain-containing protein
chr2	14717211	14717318	902	At2g34860	EDA3__EDA3 (embryo sac development arrest 3); heat shock protein binding / unfolded protein binding
chr2	14744177	14744317	979	At2g34930	disease resistance family protein
chr2	14744453	14746282	999	At2g34930	disease resistance family protein
chr2	14750276	14750427	858	At2g34940	vacuolar sorting receptor, putative
chr2	15025016	15025277	985	At2g35720	DNAJ heat shock N-terminal domain-containing protein
chr2	15040054	15040267	999	At2g35760	integral membrane family protein
chr2	15067390	15068154	999	At2g35860	FLA16__FLA16 (FASCICLIN-LIKE ARABINOGALACTAN PROTEIN 16 PRECURSOR)
chr2	15090125	15090817	998	At2g35930	U-box domain-containing protein
chr2	15114195	15115009	999	At2g35960	NHL12__NHL12 (NDR1/HIN1-like 12)
chr2	15176280	15176570	988	At2g36140	TRNA-ASN-1
chr2	15248429	15248898	999	At2g36350	protein kinase, putative
chr2	15344623	15344951	999	At2g36570	leucine-rich repeat transmembrane protein kinase, putative
chr2	15349739	15350066	984	At2g36580	pyruvate kinase, putative
chr2	15452513	15452841	999	At2g36830	GAMMA-TIP_TIP1;1__GAMMA-TIP (Tonoplast intrinsic protein (TIP) gamma); water channel
chr2	15453027	15453663	999	At2g36830	GAMMA-TIP_TIP1;1__GAMMA-TIP (Tonoplast intrinsic protein (TIP) gamma); water channel
chr2	15479860	15480044	932	At2g36870	xyloglucan:xyloglucosyl transferase, putative / xyloglucan endotransglycosylase, putative / endo-xyloglucan transferase, putative
chr2	15486499	15487811	999	At2g36880	MAT3__MAT3 (METHIONINE ADENOSYLTRANSFERASE 3)
chr2	15489178	15489282	886	At2g36885	similar to unnamed protein product [Vitis vinifera] (GB:CAO63025.1)
chr2	15496096	15496352	991	At2g36895	unknown protein
chr2	15513189	15514054	998	At2g36910	PGP1_ATMDR1__ATPGP1 (ARABIDOPSIS THALIANA P GLYCOPROTEIN1); calmodulin binding
chr2	15564470	15565919	999	At2g37040	PAL1__PAL1 (PHE AMMONIA LYASE 1); phenylalanine ammonia-lyase
chr2	15566257	15566408	948	At2g37040	PAL1__PAL1 (PHE AMMONIA LYASE 1); phenylalanine ammonia-lyase
chr2	15566951	15567239	990	At2g37040	PAL1__PAL1 (PHE AMMONIA LYASE 1); phenylalanine ammonia-lyase
chr2	15589273	15589736	999	At2g37080	myosin heavy chain-related
chr2	15625403	15625479	992	At2g37180	RD28_PIP2;3_PIP2C__RD28 (plasma membrane intrinsic protein 2;3); water channel
chr2	15625944	15626162	999	At2g37180	RD28_PIP2;3_PIP2C__RD28 (plasma membrane intrinsic protein 2;3); water channel
chr2	15647012	15647346	999	At2g37240	antioxidant/ oxidoreductase
chr2	15787347	15787889	964	At2g37620	ACT1_AAC1__ACT1 (ACTIN 1); structural constituent of cytoskeleton
chr2	15787993	15788062	811	At2g37620	ACT1_AAC1__ACT1 (ACTIN 1); structural constituent of cytoskeleton
chr2	15788311	15788459	895	At2g37620	ACT1_AAC1__ACT1 (ACTIN 1); structural constituent of cytoskeleton
chr2	15822100	15823895	999	At2g37710	RLK__RLK (RECEPTOR LECTIN KINASE); kinase
chr2	15839763	15840189	996	At2g37760	aldo/keto reductase family protein
chr2	15847758	15847830	911	At2g37790	aldo/keto reductase family protein
chr2	15872404	15872696	974	At2g37900	proton-dependent oligopeptide transport (POT) family protein
chr2	16019637	16020000	999	At2g38240	oxidoreductase, 2OG-Fe(II) oxygenase family protein
chr2	16020329	16020579	999	At2g38240	oxidoreductase, 2OG-Fe(II) oxygenase family protein
chr2	16021303	16021763	999	At2g38240	oxidoreductase, 2OG-Fe(II) oxygenase family protein
chr2	16057834	16058134	802	At2g38310	similar to unknown protein [Arabidopsis thaliana] (TAIR:AT5G05440.1); similar to unnamed protein product [Vitis vinifera] (GB:CAO48777.1); contains InterPro domain Bet v I allergen; (InterPro:IPR000916); contains InterPro domain Streptomyces cyclase/dehydrase (InterPro:IPR005031)
chr2	16076872	16077160	986	At2g38360	prenylated rab acceptor (PRA1) family protein
chr2	16077271	16077553	988	At2g38360	prenylated rab acceptor (PRA1) family protein
chr2	16115536	16115674	835	At2g38470	WRKY33__WRKY33 (WRKY DNA-binding protein 33); transcription factor
chr2	16115993	16116209	868	At2g38470	WRKY33__WRKY33 (WRKY DNA-binding protein 33); transcription factor
chr2	16116349	16116770	999	At2g38470	WRKY33__WRKY33 (WRKY DNA-binding protein 33); transcription factor
chr2	16117204	16117892	999	At2g38470	WRKY33__WRKY33 (WRKY DNA-binding protein 33); transcription factor
chr2	16137482	16137919	887	At2g38540	LP1_ATLTP1_LTP1__LP1 (nonspecific lipid transfer protein 1)
chr2	16149090	16149408	994	At2g38580	unknown protein
chr2	16168897	16169113	922	At2g38650	GAUT7_LGT7__GAUT7/LGT7 (GALACTURONOSYLTRANSFERASE 7); polygalacturonate 4-alpha-galacturonosyltransferase/ transferase, transferring glycosyl groups
chr2	16199465	16199899	981	At2g38730	peptidyl-prolyl cis-trans isomerase, putative / cyclophilin, putative / rotamase, putative
chr2	16201525	16202061	999	At2g38740	haloacid dehalogenase-like hydrolase family protein
chr2	16203483	16203674	999	At2g38750	ANNAT4__ANNAT4 (ANNEXIN ARABIDOPSIS 4); calcium ion binding / calcium-dependent phospholipid binding
chr2	16203742	16204293	999	At2g38750	ANNAT4__ANNAT4 (ANNEXIN ARABIDOPSIS 4); calcium ion binding / calcium-dependent phospholipid binding
chr2	16204427	16204532	989	At2g38750	ANNAT4__ANNAT4 (ANNEXIN ARABIDOPSIS 4); calcium ion binding / calcium-dependent phospholipid binding
chr2	16208870	16209014	993	At2g38760	ANNAT3__ANNAT3 (ANNEXIN ARABIDOPSIS 3); calcium ion binding / calcium-dependent phospholipid binding
chr2	16209385	16209674	999	At2g38760	ANNAT3__ANNAT3 (ANNEXIN ARABIDOPSIS 3); calcium ion binding / calcium-dependent phospholipid binding
chr2	16226366	16226512	900	At2g38810	HTA8__HTA8; DNA binding
chr2	16243573	16243860	999	At2g38870	protease inhibitor, putative
chr2	16265950	16266533	999	At2g38940	ATPT2_PHT1;4__ATPT2 (PHOSPHATE TRANSPORTER 2); carbohydrate transmembrane transporter/ phosphate transmembrane transporter/ sugar:hydrogen ion symporter
chr2	16266603	16267100	999	At2g38940	ATPT2_PHT1;4__ATPT2 (PHOSPHATE TRANSPORTER 2); carbohydrate transmembrane transporter/ phosphate transmembrane transporter/ sugar:hydrogen ion symporter
chr2	16282711	16282966	988	At2g38970	zinc finger (C3HC4-type RING finger) family protein
chr2	16283465	16283913	949	At2g38970	zinc finger (C3HC4-type RING finger) family protein
chr2	16291669	16291874	999	At2g38995	unknown protein
chr2	16302500	16303056	967	At2g39020	GCN5-related N-acetyltransferase (GNAT) family protein
chr2	16305348	16306078	999	At2g39030	GCN5-related N-acetyltransferase (GNAT) family protein
chr2	16305926	16306038	961	At2g39030	GCN5-related N-acetyltransferase (GNAT) family protein
chr2	16310896	16311047	994	At2g39050	hydroxyproline-rich glycoprotein family protein
chr2	16311959	16312136	972	At2g39050	hydroxyproline-rich glycoprotein family protein
chr2	16373233	16373588	999	At2g39210	nodulin family protein
chr2	16373704	16374495	999	At2g39210	nodulin family protein
chr2	16374811	16375291	999	At2g39210	nodulin family protein
chr2	16421092	16421241	998	At2g39310	jacalin lectin family protein
chr2	16421356	16421567	999	At2g39310	jacalin lectin family protein
chr2	16421702	16422032	999	At2g39310	jacalin lectin family protein
chr2	16422507	16422762	999	At2g39310	jacalin lectin family protein
chr2	16426621	16427092	999	At2g39330	jacalin lectin family protein
chr2	16426965	16427092	997	At2g39330	jacalin lectin family protein
chr2	16427217	16427646	999	At2g39330	jacalin lectin family protein
chr2	16427217	16427321	999	At2g39330	jacalin lectin family protein
chr2	16427609	16427684	979	At2g39330	jacalin lectin family protein
chr2	16427804	16428227	999	At2g39330	jacalin lectin family protein
chr2	16428038	16428118	995	At2g39330	jacalin lectin family protein
chr2	16428433	16428617	999	At2g39330	jacalin lectin family protein
chr2	16428468	16428539	839	At2g39330	jacalin lectin family protein
chr2	16467775	16467844	815	At2g39420	esterase/lipase/thioesterase family protein
chr2	16467950	16468097	999	At2g39420	esterase/lipase/thioesterase family protein
chr2	16469285	16469541	996	At2g39420	esterase/lipase/thioesterase family protein
chr2	16469687	16470044	999	At2g39420	esterase/lipase/thioesterase family protein
chr2	16544511	16544777	999	At2g39675	gene TAS1C function Trans-acting siRNA1c primary transcript (TAS1c).
chr2	16544845	16545315	999	At2g39675	gene TAS1C function Trans-acting siRNA1c primary transcript (TAS1c).
chr2	16546850	16546964	882	At2g39680	gene TAS1C function Trans-acting siRNA1c primary transcript (TAS1c).
chr2	16550985	16551414	998	At2g39700	ATEXPA4_ATEXP4_ATHEXP ALPHA 1.6__ATEXPA4 (ARABIDOPSIS THALIANA EXPANSIN A4)
chr2	16551979	16552237	921	At2g39700	ATEXPA4_ATEXP4_ATHEXP ALPHA 1.6__ATEXPA4 (ARABIDOPSIS THALIANA EXPANSIN A4)
chr2	16585670	16585808	801	At2g39740	unknown protein
chr2	16597156	16597793	999	At2g39770	CYT1_EMB101_GMP1_SOZ1_VTC1__CYT1 (CYTOKINESIS DEFECTIVE 1); nucleotidyltransferase
chr2	16640569	16641152	997	At2g39850	subtilase
chr2	16730297	16730371	999	At2g40030	NRPD1b_DRD3__NRPD1b (nuclear RNA polymerase D 1b); DNA binding / DNA-directed RNA polymerase
chr2	16754139	16754273	973	At2g40100	LHCB4.3__LHCB4.3 (LIGHT HARVESTING COMPLEX PSII); chlorophyll binding
chr2	16779900	16781667	999	At2g40140	CZF1_ZFAR1__CZF1/ZFAR1
chr2	16783652	16783728	885	At2g40150	similar to unknown protein [Arabidopsis thaliana] (TAIR:AT3G55990.1); similar to unnamed protein product [Vitis vinifera] (GB:CAO41384.1); contains InterPro domain Protein of unknown function DUF231, plant (InterPro:IPR004253)
chr2	16783879	16784280	999	At2g40150	similar to unknown protein [Arabidopsis thaliana] (TAIR:AT3G55990.1); similar to unnamed protein product [Vitis vinifera] (GB:CAO41384.1); contains InterPro domain Protein of unknown function DUF231, plant (InterPro:IPR004253)
chr2	16904427	16904570	865	At2g40460	proton-dependent oligopeptide transport (POT) family protein
chr2	16906117	16906507	999	At2g40460	proton-dependent oligopeptide transport (POT) family protein
chr2	16907389	16907575	999	At2g40460	proton-dependent oligopeptide transport (POT) family protein
chr2	16907654	16908385	999	At2g40460	proton-dependent oligopeptide transport (POT) family protein
chr2	16940985	16941515	999	At2g40550	similar to unnamed protein product [Vitis vinifera] (GB:CAO41481.1); contains domain PTHR13489 (PTHR13489)
chr2	17007653	17008218	999	At2g40750	WRKY54__WRKY54 (WRKY DNA-binding protein 54); transcription factor
chr2	17050878	17051248	878	At2g40830	RHC1A__RHC1A (RING-H2 finger C1A); protein binding / zinc ion binding
chr2	17115545	17115588	993	At2g40995=p800	intergenic
chr2	17142919	17143727	999	At2g41090	calmodulin-like calcium-binding protein, 22 kDa (CaBP-22)
chr2	17145753	17146657	999	At2g41100	TCH3_ATCAL4__TCH3 (TOUCH 3)
chr2	17148534	17148741	982	At2g41120	similar to unnamed protein product [Vitis vinifera] (GB:CAO18305.1); contains InterPro domain Protein of unknown function DUF309 (InterPro:IPR005500)
chr2	17172332	17172802	998	At2g41180	sigA-binding protein-related
chr2	17232691	17233034	994	At2g41312	ncRNA function Unknown gene product other RNA
chr2	17302331	17302617	999	At2g41470	embryo-specific protein-related
chr2	17304119	17304340	991	At2g41480	peroxidase
chr2	17334635	17334769	949	At2g41540	GPDHC1__GPDHC1; glycerol-3-phosphate dehydrogenase (NAD+)
chr2	17371406	17371517	810	At2g41650	unknown protein
chr2	17431619	17431976	975	At2g41770	similar to unknown protein [Arabidopsis thaliana] (TAIR:AT3G57420.1); similar to unnamed protein product [Vitis vinifera] (GB:CAO23590.1); similar to hypothetical protein [Vitis vinifera] (GB:CAN82225.1); similar to unnamed protein product [Vitis vinifera] (GB:CAO40788.1)
chr2	17455007	17455116	928	At2g41820	leucine-rich repeat transmembrane protein kinase, putative
chr2	17595926	17596151	995	At2g42200	squamosa promoter-binding protein-like 9 (SPL9)
chr2	17596238	17596708	998	At2g42200	squamosa promoter-binding protein-like 9 (SPL9)
chr2	17718141	17718502	999	At2g42540	COR15A_COR15__COR15A (COLD-REGULATED 15A)
chr2	17718856	17719090	999	At2g42540	COR15A_COR15__COR15A (COLD-REGULATED 15A)
chr2	17755002	17755300	998	At2g42610	similar to unknown protein [Arabidopsis thaliana] (TAIR:AT1G07090.1); similar to hypothetical protein [Vitis vinifera] (GB:CAN66524.1); contains InterPro domain Protein of unknown function DUF640 (InterPro:IPR006936)
chr2	17757229	17757558	999	At2g42610	similar to unknown protein [Arabidopsis thaliana] (TAIR:AT1G07090.1); similar to hypothetical protein [Vitis vinifera] (GB:CAN66524.1); contains InterPro domain Protein of unknown function DUF640 (InterPro:IPR006936)
chr2	17803721	17803796	837	At2g42760	similar to unnamed protein product [Vitis vinifera] (GB:CAO69913.1)
chr2	17803907	17804016	870	At2g42760	similar to unnamed protein product [Vitis vinifera] (GB:CAO69913.1)
chr2	17805450	17805593	905	At2g42770	peroxisomal membrane 22 kDa family protein
chr2	17833209	17833738	999	At2g42840	PDF1__PDF1 (PROTODERMAL FACTOR 1)
chr2	17833844	17834272	999	At2g42840	PDF1__PDF1 (PROTODERMAL FACTOR 1)
chr2	17900773	17901088	998	At2g43020	ATPAO2__ATPAO2 (POLYAMINE OXIDASE 2); amine oxidase
chr2	17901196	17901608	999	At2g43020	ATPAO2__ATPAO2 (POLYAMINE OXIDASE 2); amine oxidase
chr2	17927778	17928529	999	At2g43100	aconitase C-terminal domain-containing protein
chr2	17998359	17998834	999	At2g43290	MSS3__MSS3 (MULTICOPY SUPPRESSORS OF SNF4 DEFICIENCY IN YEAST 3); calcium ion binding
chr2	18047361	18047644	932	At2g43440	unknown protein
chr2	18073039	18073460	998	At2g43500	RWP-RK domain-containing protein
chr2	18074473	18074758	999	At2g43510	ATTI1__ATTI1 (ARABIDOPSIS THALIANA TRYPSIN INHIBITOR PROTEIN 1)
chr2	18077148	18077770	999	At2g43530	trypsin inhibitor, putative
chr2	18078162	18078236	835	At2g43535	trypsin inhibitor, putative
chr2	18078421	18078649	997	At2g43535	trypsin inhibitor, putative
chr2	18080535	18080792	999	At2g43550	trypsin inhibitor, putative
chr2	18083430	18083803	998	At2g43570	chitinase, putative
chr2	18143260	18143587	855	At2g43780	similar to hypothetical protein OsI_037823 [Oryza sativa (indica cultivar-group)] (GB:EAY83864.1); similar to expressed protein [Oryza sativa (japonica cultivar-group)] (GB:ABA99375.1); similar to Os12g0611700 [Oryza sativa (japonica cultivar-group)] (GB:NP_001067254.1)
chr2	18153982	18154122	832	At2g43800	formin homology 2 domain-containing protein / FH2 domain-containing protein
chr2	18154644	18154865	994	At2g43800	formin homology 2 domain-containing protein / FH2 domain-containing protein
chr2	18154968	18155492	999	At2g43800	formin homology 2 domain-containing protein / FH2 domain-containing protein
chr2	18155561	18155960	999	At2g43800	formin homology 2 domain-containing protein / FH2 domain-containing protein
chr2	18234009	18235253	999	At2g44060	late embryogenesis abundant family protein / LEA family protein
chr2	18271834	18272012	971	At2g44160	MTHFR2__MTHFR2 (METHYLENETETRAHYDROFOLATE REDUCTASE 2); methylenetetrahydrofolate reductase (NADPH)
chr2	18293860	18295075	999	At2g44230	similar to unknown protein [Arabidopsis thaliana] (TAIR:AT2G44260.1); similar to unknown protein [Arabidopsis thaliana] (TAIR:AT2G44260.2); similar to Protein of unknown function DUF946, plant [Medicago truncatula] (GB:ABN08108.1); contains InterPro domain Protein of unknown function DUF946, plant (InterPro:IPR009291)
chr2	18295178	18295415	999	At2g44230	similar to unknown protein [Arabidopsis thaliana] (TAIR:AT2G44260.1); similar to unknown protein [Arabidopsis thaliana] (TAIR:AT2G44260.2); similar to Protein of unknown function DUF946, plant [Medicago truncatula] (GB:ABN08108.1); contains InterPro domain Protein of unknown function DUF946, plant (InterPro:IPR009291)
chr2	18312226	18312734	999	At2g44290	protease inhibitor/seed storage/lipid transfer protein (LTP) family protein (YLS3)
chr2	18374731	18374831	919	At2g44490	PEN2__PEN2 (PENETRATION 2); hydrolase, hydrolyzing O-glycosyl compounds
chr2	18498947	18499125	915	At2g44830	protein kinase, putative
chr2	18545153	18545440	864	At2g44940	AP2 domain-containing transcription factor TINY, putative
chr2	18681945	18682205	930	At2g45290	transketolase, putative
chr2	18749719	18751027	999	At2g45470	FLA8_AGP8__FLA8 (Arabinogalactan protein 8)
chr2	18919555	18919677	835	At2g45970	LCR_CYP86A8__CYP86A8 (LACERATA); fatty acid (omega-1)-hydroxylase/ oxygen binding
chr2	18920076	18920323	988	At2g45970	LCR_CYP86A8__CYP86A8 (LACERATA); fatty acid (omega-1)-hydroxylase/ oxygen binding
chr2	18960487	18960736	941	At2g46100	unknown protein
chr2	18961278	18961579	984	At2g46100	unknown protein
chr2	18991005	18991253	843	At2g46225	ABI1L1__ABIL1 (ABI-1-LIKE 1)
chr2	19009816	19009962	822	At2g46270	GBF3__GBF3 (G-BOX BINDING FACTOR 3); transcription factor
chr2	19043231	19043414	841	At2g46370	JAR1_FIN219_JAR__JAR1 (JASMONATE RESISTANT 1)
chr2	19067607	19067794	999	At2g46430	ATCNGC3_CNGC3__ATCNGC3 (CYCLIC NUCLEOTIDE GATED CHANNEL 3)
chr2	19068169	19068316	983	At2g46440	ATCNGC11_CNGC11__ATCNGC11 (cyclic nucleotide gated channel 11); calmodulin binding / cyclic nucleotide binding / ion channel
chr2	19071103	19071290	811	At2g46440	ATCNGC11_CNGC11__ATCNGC11 (cyclic nucleotide gated channel 11); calmodulin binding / cyclic nucleotide binding / ion channel
chr2	19071543	19071883	999	At2g46440	ATCNGC11_CNGC11__ATCNGC11 (cyclic nucleotide gated channel 11); calmodulin binding / cyclic nucleotide binding / ion channel
chr2	19075512	19075757	999	At2g46450	ATCNGC12_CNGC12__ATCNGC12 (cyclic nucleotide gated channel 12); cyclic nucleotide binding / ion channel
chr2	19153474	19153720	961	At2g46630	pseudogene of unknown protein
chr2	19156339	19156577	967	At2g46640	unknown protein
chr2	19157045	19157276	999	At2g46640	unknown protein
chr2	19157612	19157926	977	At2g46640	unknown protein
chr2	19158767	19158920	982	At2g46650	B5 #1__B5 #1 (cytochrome b5 family protein #1); heme binding / transition metal ion binding
chr2	19159166	19159701	999	At2g46650	B5 #1__B5 #1 (cytochrome b5 family protein #1); heme binding / transition metal ion binding
chr2	19173582	19173760	833	At2g46680	ATHB-7_ATHB7__ATHB-7 (ARABIDOPSIS THALIANA HOMEOBOX 7)
chr2	19249484	19249621	932	At2g46810	basic helix-loop-helix (bHLH) family protein
chr2	19254556	19255131	990	At2g46830	CCA1__CCA1 (CIRCADIAN CLOCK ASSOCIATED 1); transcription factor
chr2	19255703	19255873	843	At2g46830	CCA1__CCA1 (CIRCADIAN CLOCK ASSOCIATED 1); transcription factor
chr2	19268684	19269170	998	At2g46870	NGA1__NGA1 (NGATHA1); transcription factor
chr2	19292418	19292922	999	At2g46930	pectinacetylesterase, putative
chr2	19325621	19325880	936	At2g47010	similar to unknown protein [Arabidopsis thaliana] (TAIR:AT1G17030.1); similar to hypothetical protein [Vitis vinifera] (GB:CAN67131.1); similar to unnamed protein product [Vitis vinifera] (GB:CAO40236.1)
chr2	19356613	19356803	848	At2g47130	short-chain dehydrogenase/reductase (SDR) family protein
chr2	19364607	19365007	999	At2g47160	BOR1__BOR1 (REQUIRES HIGH BORON 1)
chr2	19365229	19365411	999	At2g47160	BOR1__BOR1 (REQUIRES HIGH BORON 1)
chr2	19365527	19365791	999	At2g47160	BOR1__BOR1 (REQUIRES HIGH BORON 1)
chr2	19375922	19376547	999	At2g47180	ATGOLS1__ATGOLS1 (ARABIDOPSIS THALIANA GALACTINOL SYNTHASE 1); transferase, transferring hexosyl groups
chr2	19376657	19377507	999	At2g47180	ATGOLS1__ATGOLS1 (ARABIDOPSIS THALIANA GALACTINOL SYNTHASE 1); transferase, transferring hexosyl groups
chr2	19403669	19404026	998	At2g47240	long-chain-fatty-acid--CoA ligase family protein / long-chain acyl-CoA synthetase family protein
chr2	19490657	19491020	995	At2g47470	ATPDIL2-1_MEE30_UNE5__ATPDIL2-1/MEE30/UNE5 (PDI-LIKE 2-1)
chr2	19529362	19529926	995	At2g47590	PHR2__PHR2 (PHOTOLYASE/BLUE-LIGHT RECEPTOR 2)
chr2	19530252	19530389	844	At2g47590	PHR2__PHR2 (PHOTOLYASE/BLUE-LIGHT RECEPTOR 2)
chr2	19530753	19531031	970	At2g47590	PHR2__PHR2 (PHOTOLYASE/BLUE-LIGHT RECEPTOR 2)
chr2	19543644	19543926	999	At2g47630	esterase/lipase/thioesterase family protein
chr2	19565405	19565553	984	At2g47730	ATGSTF8_ATGSTF5_GST6_GSTF8__ATGSTF8 (GLUTATHIONE S-TRANSFERASE 8); glutathione transferase
chr2	19565850	19566484	999	At2g47730	ATGSTF8_ATGSTF5_GST6_GSTF8__ATGSTF8 (GLUTATHIONE S-TRANSFERASE 8); glutathione transferase
chr2	19577675	19577820	832	At2g47790	transducin family protein / WD-40 repeat family protein
chr3	16647	17091	999	At3g01060	similar to unnamed protein product [Vitis vinifera] (GB:CAO15045.1); similar to unknown [Brassica rapa] (GB:ABC41272.1)
chr3	17443	17942	999	At3g01060	similar to unnamed protein product [Vitis vinifera] (GB:CAO15045.1); similar to unknown [Brassica rapa] (GB:ABC41272.1)
chr3	27500	27576	922	At3g01080	WRKY58__WRKY58 (WRKY DNA-binding protein 58); transcription factor
chr3	39903	40087	886	At3g01120	MTO1_ATCYS1_CGS__MTO1 (METHIONINE OVERACCUMULATION 1)
chr3	46585	46980	972	At3g01140	AtMYB106_MYB106__MYB106 (myb domain protein 106); DNA binding / transcription factor
chr3	62599	63356	999	At3g01180	ATSS2__ATSS2 (STARCH SYNTHASE 2); transferase, transferring glycosyl groups
chr3	87835	87946	945	At3g01280	porin, putative
chr3	194757	194935	960	At3g01500	CA1__CA1 (CARBONIC ANHYDRASE 1); carbonate dehydratase/ zinc ion binding
chr3	217532	217608	883	At3g01550	triose phosphate/phosphate translocator, putative
chr3	218598	219075	999	At3g01550	triose phosphate/phosphate translocator, putative
chr3	291533	291674	955	At3g01810	similar to nucleolar protein gar2-related [Arabidopsis thaliana] (TAIR:AT2G42320.1); similar to nucleolar protein gar2-related [Arabidopsis thaliana] (TAIR:AT2G42320.2); similar to unnamed protein product [Vitis vinifera] (GB:CAO14589.1)
chr3	291816	291927	993	At3g01810	similar to nucleolar protein gar2-related [Arabidopsis thaliana] (TAIR:AT2G42320.1); similar to nucleolar protein gar2-related [Arabidopsis thaliana] (TAIR:AT2G42320.2); similar to unnamed protein product [Vitis vinifera] (GB:CAO14589.1)
chr3	292074	292149	903	At3g01810	similar to nucleolar protein gar2-related [Arabidopsis thaliana] (TAIR:AT2G42320.1); similar to nucleolar protein gar2-related [Arabidopsis thaliana] (TAIR:AT2G42320.2); similar to unnamed protein product [Vitis vinifera] (GB:CAO14589.1)
chr3	292263	292731	999	At3g01810	similar to nucleolar protein gar2-related [Arabidopsis thaliana] (TAIR:AT2G42320.1); similar to nucleolar protein gar2-related [Arabidopsis thaliana] (TAIR:AT2G42320.2); similar to unnamed protein product [Vitis vinifera] (GB:CAO14589.1)
chr3	341344	341587	934	At3g02020	aspartate kinase, lysine-sensitive, putative
chr3	353721	354282	998	At3g02050	KUP3_ATKT4_ATKUP3__KUP3 (K+ uptake permease 3); potassium ion transmembrane transporter
chr3	391794	392563	999	At3g02150	TCP13_PTF1_TFPD__PTF1 (PLASTID TRANSCRIPTION FACTOR 1); transcription factor
chr3	415437	415736	998	At3g02230	RGP1_ATRGP__RGP1 (REVERSIBLY GLYCOSYLATED POLYPEPTIDE 1)
chr3	416406	416614	999	At3g02230	RGP1_ATRGP__RGP1 (REVERSIBLY GLYCOSYLATED POLYPEPTIDE 1)
chr3	416777	416888	999	At3g02230	RGP1_ATRGP__RGP1 (REVERSIBLY GLYCOSYLATED POLYPEPTIDE 1)
chr3	417001	417468	999	At3g02230	RGP1_ATRGP__RGP1 (REVERSIBLY GLYCOSYLATED POLYPEPTIDE 1)
chr3	480896	481070	812	At3g02350	GAUT9__GAUT9 (Galacturonosyltransferase 9); polygalacturonate 4-alpha-galacturonosyltransferase/ transferase, transferring glycosyl groups / transferase, transferring hexosyl groups
chr3	565120	565350	984	At3g02640	similar to unknown protein [Arabidopsis thaliana] (TAIR:AT5G16250.1); similar to unknown [Populus trichocarpa] (GB:ABK93711.1)
chr3	614767	615559	999	At3g02830	ZFN1__ZFN1 (ZINC FINGER PROTEIN 1); nucleic acid binding
chr3	627697	627803	882	At3g02870	VTC4__VTC4
chr3	735005	735147	999	At3g03190	ATGSTF11_ATGSTF6__ATGSTF11 (GLUTATHIONE S-TRANSFERASE F11); glutathione transferase
chr3	735431	735926	999	At3g03190	ATGSTF11_ATGSTF6__ATGSTF11 (GLUTATHIONE S-TRANSFERASE F11); glutathione transferase
chr3	742514	742731	966	At3g03220	ATEXPA13_ATEXP13_ATHEXP ALPHA 1.22_EXP13__ATEXPA13 (ARABIDOPSIS THALIANA EXPANSIN A13)
chr3	945544	945720	997	At3g03770	leucine-rich repeat transmembrane protein kinase, putative
chr3	957603	957929	999	At3g03780	AtMS2__AtMS2 (Arabidopsis thaliana methionine synthase 2)
chr3	958252	958825	999	At3g03780	AtMS2__AtMS2 (Arabidopsis thaliana methionine synthase 2)
chr3	958944	959092	954	At3g03780	AtMS2__AtMS2 (Arabidopsis thaliana methionine synthase 2)
chr3	959207	959278	963	At3g03780	AtMS2__AtMS2 (Arabidopsis thaliana methionine synthase 2)
chr3	959422	959538	989	At3g03780	AtMS2__AtMS2 (Arabidopsis thaliana methionine synthase 2)
chr3	959850	960962	999	At3g03780	AtMS2__AtMS2 (Arabidopsis thaliana methionine synthase 2)
chr3	1061753	1062043	967	At3g04070	ANAC047__ANAC047 (Arabidopsis NAC domain containing protein 47)
chr3	1106007	1107175	999	At3g04210	disease resistance protein (TIR-NBS class), putative
chr3	1107394	1108008	998	At3g04210	disease resistance protein (TIR-NBS class), putative
chr3	1133346	1133896	999	At3g04290	ATLTL1_LTL1__ATLTL1/LTL1 (LI-TOLERANT LIPASE 1); carboxylesterase
chr3	1134466	1134683	999	At3g04290	ATLTL1_LTL1__ATLTL1/LTL1 (LI-TOLERANT LIPASE 1); carboxylesterase
chr3	1135137	1135279	995	At3g04290	ATLTL1_LTL1__ATLTL1/LTL1 (LI-TOLERANT LIPASE 1); carboxylesterase
chr3	1135997	1136326	999	At3g04290	ATLTL1_LTL1__ATLTL1/LTL1 (LI-TOLERANT LIPASE 1); carboxylesterase
chr3	1193667	1194022	985	At3g04480	endoribonuclease
chr3	1215713	1215849	968	At3g04510	similar to LSH1 (LIGHT-DEPENDENT SHORT HYPOCOTYLS 1) [Arabidopsis thaliana] (TAIR:AT5G28490.1); similar to unnamed protein product [Vitis vinifera] (GB:CAO65072.1); contains InterPro domain Protein of unknown function DUF640 (InterPro:IPR006936)
chr3	1313423	1313995	999	At3g04790	ribose 5-phosphate isomerase-related
chr3	1314065	1314178	934	At3g04790	ribose 5-phosphate isomerase-related
chr3	1331039	1331218	946	At3g04840	40S ribosomal protein S3A (RPS3aA)
chr3	1331322	1331496	810	At3g04840	40S ribosomal protein S3A (RPS3aA)
chr3	1393544	1393753	997	At3g05030	NHX2__NHX2 (sodium proton exchanger 2)
chr3	1552250	1552454	958	At3g05400	sugar transporter, putative
chr3	1553843	1554016	998	At3g05400	sugar transporter, putative
chr3	1591348	1591934	998	At3g05490	RALFL22__RALFL22 (RALF-LIKE 22)
chr3	1594436	1594948	998	At3g05500	rubber elongation factor (REF) family protein
chr3	1624309	1624568	899	At3g05600	epoxide hydrolase, putative
chr3	1645939	1646041	992	At3g05650	disease resistance family protein
chr3	1693550	1694001	999	At3g05727	Encodes a defensin-like (DEFL) family protein.
chr3	1696358	1696649	999	At3g05730	Encodes a defensin-like (DEFL) family protein.
chr3	1774055	1774275	960	At3g05936	unknown protein
chr3	1823149	1823572	999	At3g06035	Identical to Uncharacterized GPI-anchored protein At3g06035 precursor [Arabidopsis Thaliana] (GB:Q84MC0;GB:Q8H7F7;GB:Q8L9J0); similar to unknown protein [Arabidopsis thaliana] (TAIR:AT5G19250.1); similar to unknown [Populus trichocarpa] (GB:ABK94712.1)
chr3	1831227	1831857	999	At3g06070	similar to unknown protein [Arabidopsis thaliana] (TAIR:AT5G19190.1); similar to unnamed protein product [Vitis vinifera] (GB:CAO71112.1)
chr3	1860059	1860395	938	At3g06145	unknown protein
chr3	1909478	1909727	965	At3g06300	AT-P4H-2__AT-P4H-2 (A. THALIANA P4H ISOFORM 2); oxidoreductase, acting on paired donors, with incorporation or reduction of molecular oxygen, 2-oxoglutarate as one donor, and incorporation of one atom each of oxygen into both donors / procollagen-proline 4-dioxygen
chr3	1930623	1930727	913	At3g06370	NHX4__NHX4 (sodium proton exchanger 4); sodium:hydrogen antiporter
chr3	2039487	2039594	909	At3g06550	unknown protein
chr3	2040322	2040500	907	At3g06550	unknown protein
chr3	2102484	2102508	961	At3g06660	PAPA-1-like family protein / zinc finger (HIT type) family protein
chr3	2114133	2114443	994	At3g06680	60S ribosomal protein L29 (RPL29B)
chr3	2243035	2243500	999	At3g07090	similar to unknown protein [Arabidopsis thaliana] (TAIR:AT5G25170.1); similar to unnamed protein product [Vitis vinifera] (GB:CAO46108.1); contains InterPro domain Protein of unknown function DUF862, eukaryotic (InterPro:IPR008580)
chr3	2316671	2316883	929	At3g07270	GTP cyclohydrolase I
chr3	2332567	2332843	998	At3g07320	glycosyl hydrolase family 17 protein
chr3	2365585	2366194	999	At3g07390	AIR12__AIR12 (Auxin-Induced in Root cultures 12); extracellular matrix structural constituent
chr3	2366375	2366482	867	At3g07390	AIR12__AIR12 (Auxin-Induced in Root cultures 12); extracellular matrix structural constituent
chr3	2466106	2467139	999	At3g07720	kelch repeat-containing protein
chr3	2623328	2623847	992	At3g08640	alphavirus core protein family
chr3	2640105	2640324	926	At3g08680	leucine-rich repeat transmembrane protein kinase, putative
chr3	2664199	2664746	999	At3g08770	LTP6__LTP6 (Lipid transfer protein 6); lipid binding
chr3	2696593	2696767	940	At3g08860	alanine--glyoxylate aminotransferase, putative / beta-alanine-pyruvate aminotransferase, putative / AGT, putative
chr3	2700726	2701018	946	At3g08870	lectin protein kinase, putative
chr3	2840484	2841034	999	At3g09260	PYK10_PSR3.1__PYK10 (phosphate starvation-response 3.1); hydrolase, hydrolyzing O-glycosyl compounds
chr3	2841535	2842210	999	At3g09260	PYK10_PSR3.1__PYK10 (phosphate starvation-response 3.1); hydrolase, hydrolyzing O-glycosyl compounds
chr3	2842397	2842567	912	At3g09260	PYK10_PSR3.1__PYK10 (phosphate starvation-response 3.1); hydrolase, hydrolyzing O-glycosyl compounds
chr3	2843563	2843645	962	At3g09260	PYK10_PSR3.1__PYK10 (phosphate starvation-response 3.1); hydrolase, hydrolyzing O-glycosyl compounds
chr3	2903653	2903973	998	At3g09440	heat shock cognate 70 kDa protein 3 (HSC70-3) (HSP70-3)
chr3	2904431	2904829	934	At3g09440	heat shock cognate 70 kDa protein 3 (HSC70-3) (HSP70-3)
chr3	3056421	3056782	895	At3g09440	heat shock cognate 70 kDa protein 3 (HSC70-3) (HSP70-3)
chr3	3014023	3014162	926	At3g09820	ADK1__ADK1 (ADENOSINE KINASE 1)
chr3	3014491	3014763	994	At3g09820	ADK1__ADK1 (ADENOSINE KINASE 1)
chr3	3017720	3018080	999	At3g09830	protein kinase, putative
chr3	3018339	3018781	992	At3g09830	protein kinase, putative
chr3	3051157	3051264	984	At3g09922	INDUCED BY PHOSPHATE STARVATION1 gene IPS1 function AF236376 Arabidopsis thaliana IPS1 mRNA, complete sequence
chr3	3107412	3107853	999	At3g10080	germin-like protein, putative
chr3	3218868	3219098	914	At3g10370	glycerol-3-phosphate dehydrogenase, putative
chr3	3242037	3242462	980	At3g10420	sporulation protein-related
chr3	3319665	3319987	980	At3g10610	40S ribosomal protein S17 (RPS17C)
chr3	3354686	3355110	999	At3g10720	pectinesterase, putative
chr3	3355685	3355908	937	At3g10720	pectinesterase, putative
chr3	3356879	3357609	998	At3g10720	pectinesterase, putative
chr3	3420426	3420531	899	At3g10930	similar to unknown protein [Arabidopsis thaliana] (TAIR:AT5G05300.1)
chr3	3422155	3422401	931	At3g10940	protein phosphatase-related
chr3	3451018	3451490	999	At3g11010	disease resistance family protein / LRR family protein
chr3	3451636	3451788	995	At3g11010	disease resistance family protein / LRR family protein
chr3	3451952	3452569	999	At3g11010	disease resistance family protein / LRR family protein
chr3	3453151	3453350	978	At3g11010	disease resistance family protein / LRR family protein
chr3	3475019	3475558	999	At3g11090	LBD21__LBD21 (LOB DOMAIN-CONTAINING PROTEIN 21)
chr3	3510966	3511292	993	At3g11210	GDSL-motif lipase/hydrolase family protein
chr3	3593724	3594022	938	At3g11420	fringe-related protein
chr3	3616434	3616614	988	At3g11480	BSMT1__BSMT1; S-adenosylmethionine-dependent methyltransferase
chr3	3616974	3617223	999	At3g11480	BSMT1__BSMT1; S-adenosylmethionine-dependent methyltransferase
chr3	3676581	3676691	976	At3g11650	NHL2__NHL2 (NDR1/HIN1-like 2)
chr3	3729253	3729968	999	At3g11820	SYP121_ATSYR1_AT-SYR1_PEN1_SYR1__SYP121 (syntaxin 121); SNAP receptor
chr3	3859312	3859420	995	At3g12110	ACT11__ACT11 (ACTIN-11); structural constituent of cytoskeleton
chr3	3872881	3873114	964	At3g12143	pseudogene, similar to polygalacturonase-inhibitor protein
chr3	3874572	3874700	995	At3g12145	gene FLR1 function A novel leucine-rich repeat protein. Interacts directly with MADS domain transcription factor.
chr3	3874778	3875130	999	At3g12145	gene FLR1 function A novel leucine-rich repeat protein. Interacts directly with MADS domain transcription factor.
chr3	3875422	3876073	999	At3g12145	gene FLR1 function A novel leucine-rich repeat protein. Interacts directly with MADS domain transcription factor.
chr3	3962394	3962924	999	At3g12500	ATHCHIB_B-CHI_CHI-B_PR3_PR-3__ATHCHIB (BASIC CHITINASE); chitinase
chr3	3967873	3968198	866	At3g12520	SULTR4;2__SULTR4;2 (sulfate transporter 4;2); sulfate transmembrane transporter
chr3	3991338	3992041	999	At3g12580	HSP70__HSP70 (heat shock protein 70); ATP binding
chr3	4195927	4196436	999	At3g13080	ATMRP3_EST2_MRP3__ATMRP3 (Arabidopsis thaliana multidrug resistance-associated protein 3)
chr3	4197129	4197307	958	At3g13080	ATMRP3_EST2_MRP3__ATMRP3 (Arabidopsis thaliana multidrug resistance-associated protein 3)
chr3	4214656	4216147	999	At3g13110	AtSerat2;2_SAT-1_SAT3_SAT-A__AtSerat2;2 (SERINE ACETYLTRANSFERASE 1); serine O-acetyltransferase
chr3	4389799	4389870	963	At3g13470	chaperonin, putative
chr3	4390923	4391079	805	At3g13470	chaperonin, putative
chr3	4392232	4392440	969	At3g13470	chaperonin, putative
chr3	4392622	4392770	999	At3g13470	chaperonin, putative
chr3	4404385	4404598	863	At3g13510	similar to unknown protein [Arabidopsis thaliana] (TAIR:AT1G55360.1); similar to unknown protein [Arabidopsis thaliana] (TAIR:AT5G56530.1); similar to unnamed protein product [Vitis vinifera] (GB:CAO22094.1); similar to unknown [Populus trichocarpa] (GB:ABK93966.1); similar to hypothetical protein [Vitis vinifera] (GB:CAN72570.1); contains InterPro domain Protein of unknown function DUF239, plant…
chr3	4405717	4406009	996	At3g13510	similar to unknown protein [Arabidopsis thaliana] (TAIR:AT1G55360.1); similar to unknown protein [Arabidopsis thaliana] (TAIR:AT5G56530.1); similar to unnamed protein product [Vitis vinifera] (GB:CAO22094.1); similar to unknown [Populus trichocarpa] (GB:ABK93966.1); similar to hypothetical protein [Vitis vinifera] (GB:CAN72570.1); contains InterPro domain Protein of unknown function DUF239, plant…
chr3	4425342	4425722	999	At3g13560	glycosyl hydrolase family 17 protein
chr3	4425900	4426235	995	At3g13560	glycosyl hydrolase family 17 protein
chr3	4450853	4451176	843	At3g13620	amino acid permease family protein
chr3	4463531	4463670	964	At3g13650	disease resistance response
chr3	4600632	4600953	875	At3g13940	DNA binding / DNA-directed RNA polymerase
chr3	4659369	4659558	824	At3g14067	subtilase family protein
chr3	4889520	4889766	992	At3g14560	unknown protein
chr3	4915739	4915883	811	At3g14620	CYP72A8__CYP72A8 (cytochrome P450, family 72, subfamily A, polypeptide 8); oxygen binding
chr3	4916526	4916953	999	At3g14620	CYP72A8__CYP72A8 (cytochrome P450, family 72, subfamily A, polypeptide 8); oxygen binding
chr3	4993493	4993847	994	At3g14840	leucine-rich repeat family protein / protein kinase family protein
chr3	5004812	5004992	993	At3g14870	unknown protein
chr3	5012947	5013159	914	At3g14890	phosphoesterase
chr3	5029285	5029541	986	At3g14940	ATPPC3__ATPPC3 (PHOSPHOENOLPYRUVATE CARBOXYLASE 3); phosphoenolpyruvate carboxylase
chr3	5057840	5058158	999	At3g15020	malate dehydrogenase (NAD), mitochondrial, putative
chr3	5168403	5168873	999	At3g15350	glycosyltransferase family 14 protein / core-2/I-branching enzyme family protein
chr3	5315610	5315799	990	At3g15680	zinc finger (Ran-binding) family protein
chr3	5316018	5316315	910	At3g15680	zinc finger (Ran-binding) family protein
chr3	5343036	5343151	847	At3g15790	MBD11__MBD11 (methyl-CpG-binding domain 11); DNA binding
chr3	5343725	5344645	999	At3g15790	MBD11__MBD11 (methyl-CpG-binding domain 11); DNA binding
chr3	5364571	5364924	999	At3g15880	TPR4_WSIP2__TPR4/WSIP2 (TOPLESS-RELATED 4)
chr3	5397855	5398038	893	At3g15950	(TSA1-LIKE); protein binding
chr3	5411425	5411982	846	At3g15980	coatomer protein complex, subunit beta 2 (beta prime), putative
chr3	5430532	5430754	993	At3g15990	SULTR3;4__SULTR3;4; sulfate transmembrane transporter
chr3	5455482	5455700	913	At3g16080	60S ribosomal protein L37 (RPL37C)
chr3	5544699	5544881	952	At3g16340	ATPDR1_PDR1__ATPDR1/PDR1 (PLEIOTROPIC DRUG RESISTANCE 1); ATPase, coupled to transmembrane movement of substances
chr3	5563006	5563081	986	At3g16390	jacalin lectin family protein
chr3	5563537	5564057	999	At3g16390	jacalin lectin family protein
chr3	5564231	5564313	999	At3g16390	jacalin lectin family protein
chr3	5566896	5567119	999	At3g16400	ATMLP-470__ATMLP-470 (MYROSINASE-BINDING PROTEIN-LIKE PROTEIN-470)
chr3	5567404	5568609	999	At3g16400	ATMLP-470__ATMLP-470 (MYROSINASE-BINDING PROTEIN-LIKE PROTEIN-470)
chr3	5573495	5574433	999	At3g16410	jacalin lectin family protein
chr3	5588621	5588693	842	At3g16450	jacalin lectin family protein
chr3	5588977	5589049	997	At3g16450	jacalin lectin family protein
chr3	5589267	5589405	999	At3g16450	jacalin lectin family protein
chr3	5595751	5596323	999	At3g16470	JR1__JR1 (Jacalin lectin family protein)
chr3	5596444	5596853	999	At3g16470	JR1__JR1 (Jacalin lectin family protein)
chr3	5597116	5597401	999	At3g16470	JR1__JR1 (Jacalin lectin family protein)
chr3	5677574	5677936	989	At3g16660	unknown protein
chr3	5681823	5682324	999	At3g16670	similar to unknown protein [Arabidopsis thaliana] (TAIR:AT3G16660.1); similar to unnamed protein product [Vitis vinifera] (GB:CAO44793.1)
chr3	5693507	5693848	850	At3g16720	ATL2__ATL2 (Arabidopsis T?xicos en Levadura 2); protein binding / zinc ion binding
chr3	5816270	5816519	995	At3g17050	pseudogene, glycine-rich protein
chr3	5838448	5838691	998	At3g17110	pseudogene, glycine-rich protein
chr3	5842136	5842818	999	At3g17120	similar to unknown protein [Arabidopsis thaliana] (TAIR:AT4G01960.1); similar to hypothetical protein MtrDRAFT_AC173289g6v1 [Medicago truncatula] (GB:ABN09095.1)
chr3	5842959	5843073	999	At3g17120	similar to unknown protein [Arabidopsis thaliana] (TAIR:AT4G01960.1); similar to hypothetical protein MtrDRAFT_AC173289g6v1 [Medicago truncatula] (GB:ABN09095.1)
chr3	5843244	5843393	999	At3g17120	similar to unknown protein [Arabidopsis thaliana] (TAIR:AT4G01960.1); similar to hypothetical protein MtrDRAFT_AC173289g6v1 [Medicago truncatula] (GB:ABN09095.1)
chr3	5861820	5862253	999	At3g17185	gene TAS3/TASIR-ARF function Encodes a trans-acting siRNA (tasi-RNA) that regulates the expression of auxin response factor genes (ARF2, ARF4, ETT). One of 3 genomic loci that encode the TAS3 siRNA.
chr3	5862330	5862363	959	At3g17185	gene TAS3/TASIR-ARF function Encodes a trans-acting siRNA (tasi-RNA) that regulates the expression of auxin response factor genes (ARF2, ARF4, ETT). One of 3 genomic loci that encode the TAS3 siRNA.
chr3	5952443	5953621	999	At3g17390	MTO3_MAT4_SAMS3__MTO3 (S-adenosylmethionine synthase 3); methionine adenosyltransferase
chr3	6024446	6024685	941	At3g17609	HYH__HYH (HY5-HOMOLOG)
chr3	6051988	6052503	999	At3g17700	CNBT1_ATCNGC20_CNGC20__CNBT1 (CYCLIC NUCLEOTIDE-BINDING TRANSPORTER 1); calmodulin binding / cyclic nucleotide binding / ion channel
chr3	6089676	6090204	999	At3g17790	ATPAP17_PAP17_ATACP5__ATACP5 (acid phosphatase 5); acid phosphatase/ protein serine/threonine phosphatase
chr3	6090351	6091121	999	At3g17790	ATPAP17_PAP17_ATACP5__ATACP5 (acid phosphatase 5); acid phosphatase/ protein serine/threonine phosphatase
chr3	6099138	6099462	998	At3g17820	ATGSKB6__ATGSKB6 (Arabidopsis thaliana glutamine synthase clone KB6); glutamate-ammonia ligase
chr3	6106839	6107259	999	At3g17840	RLK902__RLK902 (receptor-like kinase 902); ATP binding / kinase/ protein serine/threonine kinase
chr3	6107923	6108471	999	At3g17840	RLK902__RLK902 (receptor-like kinase 902); ATP binding / kinase/ protein serine/threonine kinase
chr3	6156340	6156629	996	At3g18000	PEAMT_XIPOTL1_NMT1__NMT1 (N-METHYLTRANSFERASE 1); phosphoethanolamine N-methyltransferase
chr3	6210908	6211014	819	At3g18130	guanine nucleotide-binding family protein / activated protein kinase C receptor (RACK1)
chr3	6267109	6267592	999	At3g18280	protease inhibitor/seed storage/lipid transfer protein (LTP) family protein
chr3	6455056	6455242	992	At3g18750	WNK6_ZIK5__WNK6 (Arabidopsis WNK kinase 6); kinase
chr3	6499448	6500176	999	At3g18850	LPAT5__LPAT5
chr3	6500283	6500576	986	At3g18850	LPAT5__LPAT5
chr3	6514003	6514150	800	At3g18890	binding / catalytic/ coenzyme binding
chr3	6538160	6538338	965	At3g18950	transducin family protein / WD-40 repeat family protein
chr3	6540936	6541027	992	At3g18952	TRNA-TYR-1
chr3	6557608	6557849	964	At3g19010	oxidoreductase, 2OG-Fe(II) oxygenase family protein
chr3	6649669	6649997	936	At3g19200	similar to unknown protein [Arabidopsis thaliana] (TAIR:AT4G34420.1); similar to hypothetical protein [Vitis vinifera] (GB:CAN61148.1)
chr3	6746326	6746696	997	At3g19450	ATCAD4_CAD4_CAD__CAD4 (CINNAMYL ALCOHOL DEHYDROGENASE 4); cinnamyl-alcohol dehydrogenase
chr3	6746850	6747167	999	At3g19450	ATCAD4_CAD4_CAD__CAD4 (CINNAMYL ALCOHOL DEHYDROGENASE 4); cinnamyl-alcohol dehydrogenase
chr3	6841556	6842015	846	At3g19680	similar to unknown protein [Arabidopsis thaliana] (TAIR:AT1G50040.1); similar to unnamed protein product [Vitis vinifera] (GB:CAO61535.1); contains InterPro domain Protein of unknown function DUF1005 (InterPro:IPR010410)
chr3	6848600	6848709	818	At3g19710	BCAT4__BCAT4 (BRANCHED-CHAIN AMINOTRANSFERASE4); catalytic/ methionine-oxo-acid transaminase
chr3	6935863	6936268	998	At3g19930	STP4__STP4 (SUGAR TRANSPORTER 4); carbohydrate transmembrane transporter/ sugar:hydrogen ion symporter
chr3	6959634	6959929	995	At3g19970	similar to unknown protein [Arabidopsis thaliana] (TAIR:AT2G18245.1); similar to unnamed protein product [Vitis vinifera] (GB:CAO66476.1); contains InterPro domain Protein of unknown function DUF829, eukaryotic (InterPro:IPR008547)
chr3	6960073	6960294	928	At3g19970	similar to unknown protein [Arabidopsis thaliana] (TAIR:AT2G18245.1); similar to unnamed protein product [Vitis vinifera] (GB:CAO66476.1); contains InterPro domain Protein of unknown function DUF829, eukaryotic (InterPro:IPR008547)
chr3	6961088	6961559	999	At3g19970	similar to unknown protein [Arabidopsis thaliana] (TAIR:AT2G18245.1); similar to unnamed protein product [Vitis vinifera] (GB:CAO66476.1); contains InterPro domain Protein of unknown function DUF829, eukaryotic (InterPro:IPR008547)
chr3	7064195	7064338	982	At3g20260	structural constituent of ribosome
chr3	7432535	7433007	999	At3g21190	similar to unknown protein [Arabidopsis thaliana] (TAIR:AT1G51630.1); similar to unknown [Populus trichocarpa] (GB:ABK93128.1); contains InterPro domain Protein of unknown function DUF246, plant (InterPro:IPR004348)
chr3	7433186	7433671	999	At3g21190	similar to unknown protein [Arabidopsis thaliana] (TAIR:AT1G51630.1); similar to unknown [Populus trichocarpa] (GB:ABK93128.1); contains InterPro domain Protein of unknown function DUF246, plant (InterPro:IPR004348)
chr3	7446210	7446842	999	At3g21220	ATMKK5_ATMAP2K_ALPHA_MAP2K_A_MKK5__ATMKK5 (MITOGEN-ACTIVATED PROTEIN KINASE KINASE 5); kinase
chr3	7596369	7597056	999	At3g21560	UGT84A2__UGT84A2; UDP-glycosyltransferase/ sinapate 1-glucosyltransferase
chr3	7597249	7597488	858	At3g21560	UGT84A2__UGT84A2; UDP-glycosyltransferase/ sinapate 1-glucosyltransferase
chr3	7627045	7627663	905	At3g21670	nitrate transporter (NTP3)
chr3	7664778	7665356	999	At3g21750	UDP-glucoronosyl/UDP-glucosyl transferase family protein
chr3	7665506	7666000	999	At3g21750	UDP-glucoronosyl/UDP-glucosyl transferase family protein
chr3	7674452	7674680	966	At3g21770	peroxidase 30 (PER30) (P30) (PRXR9)
chr3	7771072	7771325	998	At3g22060	receptor protein kinase-related
chr3	7771711	7772307	999	At3g22060	receptor protein kinase-related
chr3	7807080	7807798	997	At3g22142	structural constituent of cell wall
chr3	7818170	7818644	999	At3g22160	VQ motif-containing protein
chr3	7854401	7854742	962	At3g22235	unknown protein
chr3	7863493	7863834	962	At3g22240	unknown protein
chr3	7888979	7889052	937	At3g22310	PMH1 (PUTATIVE MITOCHONDRIAL RNA HELICASE 1); ATP-dependent helicase
chr3	7889491	7889837	999	At3g22310	PMH1 (PUTATIVE MITOCHONDRIAL RNA HELICASE 1); ATP-dependent helicase
chr3	7894810	7895063	957	At3g22330	PMH2 (PUTATIVE MITOCHONDRIAL RNA HELICASE 2); ATP-dependent helicase
chr3	7907824	7908255	978	At3g22370	AOX1A__AOX1A (alternative oxidase 1A); alternative oxidase
chr3	7992091	7992700	999	At3g22550	senescence-associated protein-related
chr3	8033173	8033321	989	At3g22740	HMT3__HMT3 (Homocysteine S-methyltransferase 3); homocysteine S-methyltransferase
chr3	8033472	8033800	999	At3g22740	HMT3__HMT3 (Homocysteine S-methyltransferase 3); homocysteine S-methyltransferase
chr3	8034343	8034512	986	At3g22740	HMT3__HMT3 (Homocysteine S-methyltransferase 3); homocysteine S-methyltransferase
chr3	8050880	8050979	881	At3g22780	gene TSO1 function putative DNA binding protein (tso1) mRNA, tso1-3 allele, go_function transcription factor activity
chr3	8084538	8084725	833	At3g22840	ELIP1_ELIP__ELIP1 (EARLY LIGHT-INDUCABLE PROTEIN); chlorophyll binding
chr3	8089066	8089209	957	At3g22850	similar to unknown protein [Arabidopsis thaliana] (TAIR:AT5G43830.1); similar to hypothetical protein [Vitis vinifera] (GB:CAN71784.1); contains domain PTHR11772 (PTHR11772); contains domain G3DSA:3.60.20.10 (G3DSA:3.60.20.10); contains domain SSF56235 (SSF56235)
chr3	8089572	8089756	998	At3g22850	similar to unknown protein [Arabidopsis thaliana] (TAIR:AT5G43830.1); similar to hypothetical protein [Vitis vinifera] (GB:CAN71784.1); contains domain PTHR11772 (PTHR11772); contains domain G3DSA:3.60.20.10 (G3DSA:3.60.20.10); contains domain SSF56235 (SSF56235)
chr3	8090122	8090384	999	At3g22850	similar to unknown protein [Arabidopsis thaliana] (TAIR:AT5G43830.1); similar to hypothetical protein [Vitis vinifera] (GB:CAN71784.1); contains domain PTHR11772 (PTHR11772); contains domain G3DSA:3.60.20.10 (G3DSA:3.60.20.10); contains domain SSF56235 (SSF56235)
chr3	8112826	8113191	977	At3g22890	APS1__APS1 (ATP sulfurylase 3)
chr3	8114165	8114756	999	At3g22890	APS1__APS1 (ATP sulfurylase 3)
chr3	8125640	8125803	998	At3g22930	calmodulin, putative
chr3	8174780	8174967	977	At3g23010	disease resistance family protein / LRR family protein
chr3	8214356	8214542	986	At3g23090	similar to WDL1 (WVD2-LIKE 1) [Arabidopsis thaliana] (TAIR:AT3G04630.2); similar to WDL1 (WVD2-LIKE 1) [Arabidopsis thaliana] (TAIR:AT3G04630.3); similar to seed specific protein Bn15D14A [Brassica napus] (GB:AAP37969.1); contains InterPro domain Targeting for Xklp2 (InterPro:IPR009675)
chr3	8222208	8223217	999	At3g23110	disease resistance family protein
chr3	8227203	8228102	999	At3g23120	leucine-rich repeat family protein
chr3	8326927	8327227	999	At3g23290	similar to unknown protein [Arabidopsis thaliana] (TAIR:AT2G31160.1); similar to unknown [Populus trichocarpa] (GB:ABK96211.1); contains InterPro domain Protein of unknown function DUF640 (InterPro:IPR006936)
chr3	8327711	8328103	999	At3g23290	unknown protein
chr3	8334429	8334751	986	At3g23300	dehydration-responsive protein-related
chr3	8335684	8335867	989	At3g23300	dehydration-responsive protein-related
chr3	8385464	8385793	995	At3g23410	alcohol oxidase-related
chr3	8411171	8411526	956	At3g23450	pseudogene, similar to unnamed protein product
chr3	8442167	8442377	829	At3g23530	cyclopropane fatty acid synthase, putative / CPA-FA synthase, putative
chr3	8442520	8442827	999	At3g23530	cyclopropane fatty acid synthase, putative / CPA-FA synthase, putative
chr3	8457809	8458090	999	At3g23570	dienelactone hydrolase family protein
chr3	8459462	8459641	998	At3g23570	dienelactone hydrolase family protein
chr3	8461823	8462268	999	At3g23580	RNR2__RNR2/RNR2A (RIBONUCLEOTIDE REDUCTASE 2A); ribonucleoside-diphosphate reductase
chr3	8462495	8462713	996	At3g23580	RNR2__RNR2/RNR2A (RIBONUCLEOTIDE REDUCTASE 2A); ribonucleoside-diphosphate reductase
chr3	8550882	8551098	974	At3g23730	xyloglucan:xyloglucosyl transferase, putative / xyloglucan endotransglycosylase, putative / endo-xyloglucan transferase, putative
chr3	8586482	8586804	967	At3g23805	RALFL24__RALFL24 (RALF-LIKE 24)
chr3	8587661	8588485	999	At3g23810	SAHH2__SAHH2 (S-ADENOSYL-L-HOMOCYSTEINE (SAH) HYDROLASE 2); adenosylhomocysteinase
chr3	8588558	8588735	992	At3g23810	SAHH2__SAHH2 (S-ADENOSYL-L-HOMOCYSTEINE (SAH) HYDROLASE 2); adenosylhomocysteinase
chr3	8589034	8589685	999	At3g23810	SAHH2__SAHH2 (S-ADENOSYL-L-HOMOCYSTEINE (SAH) HYDROLASE 2); adenosylhomocysteinase
chr3	8603927	8605046	999	At3g23820	GAE6__GAE6 (UDP-D-GLUCURONATE 4-EPIMERASE 6); catalytic
chr3	8611786	8612067	953	At3g23840	transferase family protein
chr3	8643418	8644204	999	At3g23920	BMY7_TR-BAMY__BAM1/BMY7/TR-BAMY (BETA-AMYLASE 1); beta-amylase
chr3	8672268	8672477	997	At3g24000	pentatricopeptide (PPR) repeat-containing protein
chr3	8674912	8675057	832	At3g24000	pentatricopeptide (PPR) repeat-containing protein
chr3	8747264	8747827	954	At3g24190	ABC1 family protein
chr3	8945864	8946052	979	At3g24530	AAA-type ATPase family protein / ankyrin repeat family protein
chr3	9046701	9046984	926	At3g24770	CLE41__CLE41 (CLAVATA3/ESR-RELATED 41); receptor binding
chr3	9133849	9134057	960	At3g25070	RIN4__RIN4 (RPM1 INTERACTING PROTEIN 4); protein binding
chr3	9167434	9167729	994	At3g25180	CYP82G1__CYP82G1 (cytochrome P450, family 82, subfamily G, polypeptide 1); oxygen binding
chr3	9176658	9176914	973	At3g25190	nodulin, putative
chr3	9192375	9192550	966	At3g25230	ROF1__ROF1 (ROTAMASE FKBP 1)
chr3	9211328	9211685	992	At3g25290	auxin-responsive family protein
chr3	9215105	9215320	999	At3g25400	similar to unnamed protein product [Vitis vinifera] (GB:CAO45250.1); contains InterPro domain NTP pyrophosphohydrolase MazG, putative catalytic core (InterPro:IPR004518); contains InterPro domain NTP Pyrophosphohydrolase MazG-related, RS21-C6 (InterPro:IPR011394); contains InterPro domain EAR (InterPro:IPR009039)
chr3	9215384	9215488	892	At3g25400	similar to unnamed protein product [Vitis vinifera] (GB:CAO45250.1); contains InterPro domain NTP pyrophosphohydrolase MazG, putative catalytic core (InterPro:IPR004518); contains InterPro domain NTP Pyrophosphohydrolase MazG-related, RS21-C6 (InterPro:IPR011394); contains InterPro domain EAR (InterPro:IPR009039)
chr3	9288599	9289029	989	At3g25570	adenosylmethionine decarboxylase family protein
chr3	9308606	9308921	999	At3g25600	calmodulin, putative
chr3	9360804	9361021	831	At3g25700	chloroplast nucleoid DNA-binding protein-related
chr3	9361442	9361594	893	At3g25700	chloroplast nucleoid DNA-binding protein-related
chr3	9405132	9405381	999	At3g25760	AOC1_ERD12__AOC1 (ALLENE OXIDE CYCLASE 1)
chr3	9405843	9406535	999	At3g25760	AOC1_ERD12__AOC1 (ALLENE OXIDE CYCLASE 1)
chr3	9408096	9408384	999	At3g25770	AOC2__AOC2 (ALLENE OXIDE CYCLASE 2)
chr3	9408579	9409228	999	At3g25770	AOC2__AOC2 (ALLENE OXIDE CYCLASE 2)
chr3	9410628	9410816	999	At3g25780	AOC3__AOC3 (ALLENE OXIDE CYCLASE 3)
chr3	9411075	9411784	999	At3g25780	AOC3__AOC3 (ALLENE OXIDE CYCLASE 3)
chr3	9471720	9471985	997	At3g25882	gene NIMIN-2 function encodes a kinase that physically interacts with NPR1/NIM1
chr3	9527144	9527613	876	At3g26060	ATPRX Q__ATPRX Q; antioxidant/ peroxiredoxin
chr3	9682768	9683010	998	At3g26450	major latex protein-related / MLP-related
chr3	9684362	9684601	999	At3g26450	major latex protein-related / MLP-related
chr3	9685206	9685374	901	At3g26460	major latex protein-related / MLP-related
chr3	9757768	9758379	999	At3g26570	PHT2;1_ORF02__PHT2;1 (phosphate transporter 2;1)
chr3	9759075	9759614	999	At3g26570	PHT2;1_ORF02__PHT2;1 (phosphate transporter 2;1)
chr3	9771782	9771967	827	At3g26600	armadillo/beta-catenin repeat family protein
chr3	9772299	9772948	999	At3g26600	armadillo/beta-catenin repeat family protein
chr3	9897116	9897614	887	At3g26840	esterase/lipase/thioesterase family protein
chr3	9946128	9946393	992	At3g26960	similar to unknown protein [Arabidopsis thaliana] (TAIR:AT5G41050.1); similar to unnamed protein product [Vitis vinifera] (GB:CAO49052.1)
chr3	9946506	9946612	999	At3g26960	similar to unknown protein [Arabidopsis thaliana] (TAIR:AT5G41050.1); similar to unnamed protein product [Vitis vinifera] (GB:CAO49052.1)
chr3	9981188	9981627	999	At3g27060	TSO2__TSO2 (TSO MEANING 'UGLY' IN CHINESE); ribonucleoside-diphosphate reductase
chr3	9981810	9982001	825	At3g27060	TSO2__TSO2 (TSO MEANING 'UGLY' IN CHINESE); ribonucleoside-diphosphate reductase
chr3	9982102	9982208	842	At3g27060	TSO2__TSO2 (TSO MEANING 'UGLY' IN CHINESE); ribonucleoside-diphosphate reductase
chr3	10027084	10027483	988	At3g27170	CLC-B__CLC-B (chloride channel protein B); anion channel/ voltage-gated chloride channel
chr3	10045005	10045156	994	At3g27200	plastocyanin-like domain-containing protein
chr3	10055626	10056128	999	At3g27230	similar to (ARABIDOPSIS THALIANA RAS ASSOCIATED WITH DIABETES PROTEIN 3), methyltransferase [Arabidopsis thaliana] (TAIR:AT5G40830.1); similar to (ARABIDOPSIS THALIANA RAS ASSOCIATED WITH DIABETES PROTEIN 3), methyltransferase [Arabidopsis thaliana] (TAIR:AT5G40830.2); similar to hypothetical protein [Prunus persica] (GB:AAO14627.1); contains domain SSF53335 (SSF53335)
chr3	10056198	10056913	999	At3g27230	similar to (ARABIDOPSIS THALIANA RAS ASSOCIATED WITH DIABETES PROTEIN 3), methyltransferase [Arabidopsis thaliana] (TAIR:AT5G40830.1); similar to (ARABIDOPSIS THALIANA RAS ASSOCIATED WITH DIABETES PROTEIN 3), methyltransferase [Arabidopsis thaliana] (TAIR:AT5G40830.2); similar to hypothetical protein [Prunus persica] (GB:AAO14627.1); contains domain SSF53335 (SSF53335)
chr3	10078698	10079311	999	At3g27280	ATPHB4__ATPHB4 (PROHIBITIN 4)
chr3	10079558	10079736	977	At3g27280	ATPHB4__ATPHB4 (PROHIBITIN 4)
chr3	10130719	10131171	998	At3g27360	histone H3
chr3	10207594	10207841	850	At3g27540	glycosyl transferase family 17 protein
chr3	10257535	10258294	988	At3g27690	LHCB2:4_LHCB2__LHCB2:4 (Photosystem II light harvesting complex gene 2.3); chlorophyll binding
chr3	10439139	10439251	887	At3g28040	leucine-rich repeat transmembrane protein kinase, putative
chr3	10450525	10450711	957	At3g28070	nodulin MtN21 family protein
chr3	10451490	10451567	852	At3g28070	nodulin MtN21 family protein
chr3	10451729	10451836	998	At3g28070	nodulin MtN21 family protein
chr3	10509888	10510284	969	At3g28180	ATCSLC04_ATCSLC4_CSLC04_CSLC4__ATCSLC04 (CELLULOSE-SYNTHASE LIKE C 4); transferase, transferring glycosyl groups
chr3	10525677	10525968	999	At3g28220	meprin and TRAF homology domain-containing protein / MATH domain-containing protein
chr3	10526142	10526698	999	At3g28220	meprin and TRAF homology domain-containing protein / MATH domain-containing protein
chr3	10527100	10527438	999	At3g28220	meprin and TRAF homology domain-containing protein / MATH domain-containing protein
chr3	10527584	10527692	992	At3g28220	meprin and TRAF homology domain-containing protein / MATH domain-containing protein
chr3	10527757	10527863	999	At3g28220	meprin and TRAF homology domain-containing protein / MATH domain-containing protein
chr3	10539900	10540242	999	At3g28270	Identical to UPF0496 protein At3g28270 [Arabidopsis Thaliana] (GB:Q9LHD9;GB:Q8H7D0;GB:Q8H7E9;GB:Q944H3); similar to AT14A [Arabidopsis thaliana] (TAIR:AT3G28290.1); similar to AT14A [Arabidopsis thaliana] (TAIR:AT3G28300.1); similar to unnamed protein product [Vitis vinifera] (GB:CAO22906.1); contains InterPro domain Protein of unknown function DUF677 (InterPro:IPR007749)
chr3	10540464	10540662	999	At3g28270	Identical to UPF0496 protein At3g28270 [Arabidopsis Thaliana] (GB:Q9LHD9;GB:Q8H7D0;GB:Q8H7E9;GB:Q944H3); similar to AT14A [Arabidopsis thaliana] (TAIR:AT3G28290.1); similar to AT14A [Arabidopsis thaliana] (TAIR:AT3G28300.1); similar to unnamed protein product [Vitis vinifera] (GB:CAO22906.1); contains InterPro domain Protein of unknown function DUF677 (InterPro:IPR007749)
chr3	10540828	10541205	999	At3g28270	Identical to UPF0496 protein At3g28270 [Arabidopsis Thaliana] (GB:Q9LHD9;GB:Q8H7D0;GB:Q8H7E9;GB:Q944H3); similar to AT14A [Arabidopsis thaliana] (TAIR:AT3G28290.1); similar to AT14A [Arabidopsis thaliana] (TAIR:AT3G28300.1); similar to unnamed protein product [Vitis vinifera] (GB:CAO22906.1); contains InterPro domain Protein of unknown function DUF677 (InterPro:IPR007749)
chr3	10549808	10550255	994	At3g28290	AT14A__AT14A
chr3	10568041	10568488	994	At3g28300	AT14A
chr3	10595128	10595344	965	At3g28345	ABC transporter family protein
chr3	10696216	10696561	839	At3g28540	AAA-type ATPase family protein
chr3	10702186	10702234	912	At3g28550	proline-rich extensin-like family protein
chr3	10794240	10794460	996	At3g28760	similar to unnamed protein product [Vitis vinifera] (GB:CAO14940.1); contains InterPro domain 3-dehydroquinate synthase, prokaryotic-type (InterPro:IPR002812)
chr3	11012640	11012887	999	At3g29030	ATEXPA5_ATEXP5_ATHEXP ALPHA 1.4__ATEXPA5 (ARABIDOPSIS THALIANA EXPANSIN A5)
chr3	11013530	11013746	997	At3g29030	ATEXPA5_ATEXP5_ATHEXP ALPHA 1.4__ATEXPA5 (ARABIDOPSIS THALIANA EXPANSIN A5)
chr3	11269124	11269295	945	At3g29360	UDP-glucose 6-dehydrogenase, putative
chr3	11288683	11288688	987	At3g29385=p800=int=At3g29390=p800	intergenic
chr3	11401419	11401691	999	At3g29590	AT5MAT__AT5MAT; O-malonyltransferase/ transferase
chr3	11472968	11473146	869	At3g29636=p800=int=At3g29638=p800	intergenic; up in response to lose of MET1
chr3	11635498	11635605	900	At3g29769=p800	intergenic
chr3	11856017	11856089	932	At3g30213=p800	intergenic
chr3	11960048	11960186	993	At3g30340	nodulin MtN21 family protein
chr3	12230112	12230136	905	At3g30670	Transposable element gene, similar to unknown protein
chr3	13083271	13083480	997	At3g32091=p800	intergenic
chr3	13596777	13596811	866	At3g33055=utr3=int=At3g33058=p800	intergenic; up in response to exosome depletion (Chekanova et al. 2007)
chr3	13596787	13596883	935	At3g33055=utr3=int=At3g33058=p800	intergenic; up in response to exosome depletion (Chekanova et al. 2007)
chr3	13597303	13597329	995	At3g33055=utr3=int=At3g33058=p800	intergenic; up in response to exosome depletion (Chekanova et al. 2007)
chr3	13597787	13597854	900	At3g33055=utr3=int=At3g33058=p800	intergenic; up in response to exosome depletion (Chekanova et al. 2007)
chr3	13598289	13598348	999	At3g33055=utr3=int=At3g33058=p800	intergenic; up in response to exosome depletion (Chekanova et al. 2007)
chr3	13598865	13598901	971	At3g33055=utr3=int=At3g33058=p800	intergenic; up in response to exosome depletion (Chekanova et al. 2007)
chr3	13600288	13600365	999	At3g33055=utr3=int=At3g33058=p800	intergenic; up in response to exosome depletion (Chekanova et al. 2007)
chr3	13601830	13601975	998	At3g33055=utr3=int=At3g33058=p800	intergenic; up in response to exosome depletion (Chekanova et al. 2007)
chr3	13602325	13602384	926	At3g33055=utr3=int=At3g33058=p800	intergenic; up in response to exosome depletion (Chekanova et al. 2007)
chr3	13603869	13603939	999	At3g33055=utr3=int=At3g33058=p800	intergenic; up in response to exosome depletion (Chekanova et al. 2007)
chr3	13603873	13603942	999	At3g33055=utr3=int=At3g33058=p800	intergenic; up in response to exosome depletion (Chekanova et al. 2007)
chr3	13609851	13609903	894	At3g33058	gypsy-like retrotransposon family (Athila)
chr3	13820589	13820649	960	At3g33069=utr3=int=At3g33080=utr3	intergenic; up in response to exosome depletion (Chekanova et al. 2007)
chr3	13822964	13822984	990	At3g33069=utr3=int=At3g33080=utr3	intergenic; up in response to exosome depletion (Chekanova et al. 2007)
chr3	13822965	13823020	977	At3g33069=utr3=int=At3g33080=utr3	intergenic; up in response to exosome depletion (Chekanova et al. 2007)
chr3	13824013	13824097	990	At3g33069=utr3=int=At3g33080=utr3	intergenic; up in response to exosome depletion (Chekanova et al. 2007)
chr3	13825486	13825538	964	At3g33069=utr3=int=At3g33080=utr3	intergenic; up in response to exosome depletion (Chekanova et al. 2007)
chr3	13825988	13826062	999	At3g33069=utr3=int=At3g33080=utr3	intergenic; up in response to exosome depletion (Chekanova et al. 2007)
chr3	13825989	13826062	961	At3g33069=utr3=int=At3g33080=utr3	intergenic; up in response to exosome depletion (Chekanova et al. 2007)
chr3	13826471	13826536	995	At3g33069=utr3=int=At3g33080=utr3	intergenic; up in response to exosome depletion (Chekanova et al. 2007)
chr3	13826497	13826536	999	At3g33069=utr3=int=At3g33080=utr3	intergenic; up in response to exosome depletion (Chekanova et al. 2007)
chr3	13827049	13827084	942	At3g33069=utr3=int=At3g33080=utr3	intergenic; up in response to exosome depletion (Chekanova et al. 2007)
chr3	13677502	13677567	999	At3g33070=p800=int=At3g33084=p800	intergenic; up in response to exosome depletion (Chekanova et al. 2007)
chr3	13749001	13749045	999	At3g33076=p800	intergenic; up in response to exosome depletion (Chekanova et al. 2007)
chr3	13749026	13749045	970	At3g33076=p800	intergenic; up in response to exosome depletion (Chekanova et al. 2007)
chr3	13749502	13749539	999	At3g33076=p800=int=At3g33069=p800	intergenic; up in response to exosome depletion (Chekanova et al. 2007)
chr3	13749535	13749542	996	At3g33076=p800=int=At3g33069=p800	intergenic; up in response to exosome depletion (Chekanova et al. 2007)
chr3	13749996	13750048	999	At3g33076=p800=int=At3g33069=p800	intergenic; up in response to exosome depletion (Chekanova et al. 2007)
chr3	13750021	13750093	991	At3g33076=p800=int=At3g33069=p800	intergenic; up in response to exosome depletion (Chekanova et al. 2007)
chr3	13750097	13750108	998	At3g33076=p800=int=At3g33069=p800	intergenic; up in response to exosome depletion (Chekanova et al. 2007)
chr3	13750528	13750539	997	At3g33076=p800=int=At3g33069=p800	intergenic; up in response to exosome depletion (Chekanova et al. 2007)
chr3	13750530	13750544	905	At3g33076=p800=int=At3g33069=p800	intergenic; up in response to exosome depletion (Chekanova et al. 2007)
chr3	13752103	13752114	998	At3g33076=p800=int=At3g33069=p800	intergenic; up in response to exosome depletion (Chekanova et al. 2007)
chr3	13753026	13753061	997	At3g33076=p800=int=At3g33069=p800	intergenic; up in response to exosome depletion (Chekanova et al. 2007)
chr3	13753091	13753109	999	At3g33076=p800=int=At3g33069=p800	intergenic; up in response to exosome depletion (Chekanova et al. 2007)
chr3	13761646	13761681	999	At3g33076=p800=int=At3g33069=p800	intergenic; up in response to exosome depletion (Chekanova et al. 2007)
chr3	13761675	13761742	999	At3g33076=p800=int=At3g33069=p800	intergenic; up in response to exosome depletion (Chekanova et al. 2007)
chr3	13761717	13761741	973	At3g33076=p800=int=At3g33069=p800	intergenic; up in response to exosome depletion (Chekanova et al. 2007)
chr3	13762165	13762197	999	At3g33076=p800=int=At3g33069=p800	intergenic; up in response to exosome depletion (Chekanova et al. 2007)
chr3	13762183	13762197	976	At3g33076=p800=int=At3g33069=p800	intergenic; up in response to exosome depletion (Chekanova et al. 2007)
chr3	13762226	13762251	900	At3g33076=p800=int=At3g33069=p800	intergenic; up in response to exosome depletion (Chekanova et al. 2007)
chr3	13763975	13764024	999	At3g33076=p800=int=At3g33069=p800	intergenic; up in response to exosome depletion (Chekanova et al. 2007)
chr3	13763989	13764010	999	At3g33076=p800=int=At3g33069=p800	intergenic; up in response to exosome depletion (Chekanova et al. 2007)
chr3	13764899	13764947	986	At3g33076=p800=int=At3g33069=p800	intergenic; up in response to exosome depletion (Chekanova et al. 2007)
chr3	13764928	13764962	999	At3g33076=p800=int=At3g33069=p800	intergenic; up in response to exosome depletion (Chekanova et al. 2007)
chr3	13765487	13765488	851	At3g33076=p800=int=At3g33069=p800	intergenic; up in response to exosome depletion (Chekanova et al. 2007)
chr3	13765962	13765990	999	At3g33076=p800=int=At3g33069=p800	intergenic; up in response to exosome depletion (Chekanova et al. 2007)
chr3	13765972	13766007	999	At3g33076=p800=int=At3g33069=p800	intergenic; up in response to exosome depletion (Chekanova et al. 2007)
chr3	13767476	13767504	999	At3g33076=p800=int=At3g33069=p800	intergenic; up in response to exosome depletion (Chekanova et al. 2007)
chr3	13767486	13767521	999	At3g33076=p800=int=At3g33069=p800	intergenic; up in response to exosome depletion (Chekanova et al. 2007)
chr3	13768936	13769023	999	At3g33076=p800=int=At3g33069=p800	intergenic; up in response to exosome depletion (Chekanova et al. 2007)
chr3	13769901	13769955	968	At3g33076=p800=int=At3g33069=p800	intergenic; up in response to exosome depletion (Chekanova et al. 2007)
chr3	13770409	13770450	999	At3g33076=p800=int=At3g33069=p800	intergenic; up in response to exosome depletion (Chekanova et al. 2007)
chr3	13770480	13770498	999	At3g33076=p800=int=At3g33069=p800	intergenic; up in response to exosome depletion (Chekanova et al. 2007)
chr3	13770886	13770923	999	At3g33076=p800=int=At3g33069=p800	intergenic; up in response to exosome depletion (Chekanova et al. 2007)
chr3	13770919	13770929	999	At3g33076=p800=int=At3g33069=p800	intergenic; up in response to exosome depletion (Chekanova et al. 2007)
chr3	13771471	13771489	999	At3g33076=p800=int=At3g33069=p800	intergenic; up in response to exosome depletion (Chekanova et al. 2007)
chr3	13772392	13772479	999	At3g33076=p800=int=At3g33069=p800	intergenic; up in response to exosome depletion (Chekanova et al. 2007)
chr3	13772873	13772905	997	At3g33076=p800=int=At3g33069=p800	intergenic; up in response to exosome depletion (Chekanova et al. 2007)
chr3	13772873	13772902	948	At3g33076=p800=int=At3g33069=p800	intergenic; up in response to exosome depletion (Chekanova et al. 2007)
chr3	13773451	13773469	999	At3g33076=p800=int=At3g33069=p800	intergenic; up in response to exosome depletion (Chekanova et al. 2007)
chr3	13773866	13773887	999	At3g33076=p800=int=At3g33069=p800	intergenic; up in response to exosome depletion (Chekanova et al. 2007)
chr3	13773868	13773895	918	At3g33076=p800=int=At3g33069=p800	intergenic; up in response to exosome depletion (Chekanova et al. 2007)
chr3	13773937	13773955	999	At3g33076=p800=int=At3g33069=p800	intergenic; up in response to exosome depletion (Chekanova et al. 2007)
chr3	13774343	13774380	999	At3g33076=p800=int=At3g33069=p800	intergenic; up in response to exosome depletion (Chekanova et al. 2007)
chr3	13774376	13774386	999	At3g33076=p800=int=At3g33069=p800	intergenic; up in response to exosome depletion (Chekanova et al. 2007)
chr3	13774928	13774946	999	At3g33076=p800=int=At3g33069=p800	intergenic; up in response to exosome depletion (Chekanova et al. 2007)
chr3	13775332	13775368	991	At3g33076=p800=int=At3g33069=p800	intergenic; up in response to exosome depletion (Chekanova et al. 2007)
chr3	13775824	13775868	999	At3g33076=p800=int=At3g33069=p800	intergenic; up in response to exosome depletion (Chekanova et al. 2007)
chr3	13775849	13775868	962	At3g33076=p800=int=At3g33069=p800	intergenic; up in response to exosome depletion (Chekanova et al. 2007)
chr3	13776325	13776360	998	At3g33076=p800=int=At3g33069=p800	intergenic; up in response to exosome depletion (Chekanova et al. 2007)
chr3	13776842	13776863	999	At3g33076=p800=int=At3g33069=p800	intergenic; up in response to exosome depletion (Chekanova et al. 2007)
chr3	13776844	13776916	970	At3g33076=p800=int=At3g33069=p800	intergenic; up in response to exosome depletion (Chekanova et al. 2007)
chr3	13776920	13776931	998	At3g33076=p800=int=At3g33069=p800	intergenic; up in response to exosome depletion (Chekanova et al. 2007)
chr3	13777709	13777762	999	At3g33076=p800=int=At3g33069=p800	intergenic; up in response to exosome depletion (Chekanova et al. 2007)
chr3	13778147	13778250	999	At3g33076=p800=int=At3g33069=p800	intergenic; up in response to exosome depletion (Chekanova et al. 2007)
chr3	13778152	13778221	999	At3g33076=p800=int=At3g33069=p800	intergenic; up in response to exosome depletion (Chekanova et al. 2007)
chr3	13778254	13778265	998	At3g33076=p800=int=At3g33069=p800	intergenic; up in response to exosome depletion (Chekanova et al. 2007)
chr3	13778752	13778753	939	At3g33076=p800=int=At3g33069=p800	intergenic; up in response to exosome depletion (Chekanova et al. 2007)
chr3	13779255	13779256	934	At3g33076=p800=int=At3g33069=p800	intergenic; up in response to exosome depletion (Chekanova et al. 2007)
chr3	13780180	13780208	966	At3g33076=p800=int=At3g33069=p800	intergenic; up in response to exosome depletion (Chekanova et al. 2007)
chr3	13781254	13781290	999	At3g33076=p800=int=At3g33069=p800	intergenic; up in response to exosome depletion (Chekanova et al. 2007)
chr3	13781279	13781280	887	At3g33076=p800=int=At3g33069=p800	intergenic; up in response to exosome depletion (Chekanova et al. 2007)
chr3	13781686	13781729	947	At3g33076=p800=int=At3g33069=p800	intergenic; up in response to exosome depletion (Chekanova et al. 2007)
chr3	13781757	13781772	828	At3g33076=p800=int=At3g33069=p800	intergenic; up in response to exosome depletion (Chekanova et al. 2007)
chr3	13781758	13781772	846	At3g33076=p800=int=At3g33069=p800	intergenic; up in response to exosome depletion (Chekanova et al. 2007)
chr3	13782287	13782305	999	At3g33076=p800=int=At3g33069=p800	intergenic; up in response to exosome depletion (Chekanova et al. 2007)
chr3	13782797	13782808	998	At3g33076=p800=int=At3g33069=p800	intergenic; up in response to exosome depletion (Chekanova et al. 2007)
chr3	13783294	13783295	939	At3g33076=p800=int=At3g33069=p800	intergenic; up in response to exosome depletion (Chekanova et al. 2007)
chr3	13783798	13783799	934	At3g33076=p800=int=At3g33069=p800	intergenic; up in response to exosome depletion (Chekanova et al. 2007)
chr3	13784719	13784755	999	At3g33076=p800=int=At3g33069=p800	intergenic; up in response to exosome depletion (Chekanova et al. 2007)
chr3	13785312	13785313	852	At3g33076=p800=int=At3g33069=p800	intergenic; up in response to exosome depletion (Chekanova et al. 2007)
chr3	13787306	13787330	999	At3g33076=p800=int=At3g33069=p800	intergenic; up in response to exosome depletion (Chekanova et al. 2007)
chr3	13787306	13787329	897	At3g33076=p800=int=At3g33069=p800	intergenic; up in response to exosome depletion (Chekanova et al. 2007)
chr3	13789253	13789277	961	At3g33076=p800=int=At3g33069=p800	intergenic; up in response to exosome depletion (Chekanova et al. 2007)
chr3	13789769	13789796	997	At3g33076=p800=int=At3g33069=p800	intergenic; up in response to exosome depletion (Chekanova et al. 2007)
chr3	13790839	13790853	938	At3g33076=p800=int=At3g33069=p800	intergenic; up in response to exosome depletion (Chekanova et al. 2007)
chr3	13791856	13791872	838	At3g33076=p800=int=At3g33069=p800	intergenic; up in response to exosome depletion (Chekanova et al. 2007)
chr3	13792316	13792326	966	At3g33076=p800=int=At3g33069=p800	intergenic; up in response to exosome depletion (Chekanova et al. 2007)
chr3	13792361	13792387	979	At3g33076=p800=int=At3g33069=p800	intergenic; up in response to exosome depletion (Chekanova et al. 2007)
chr3	13792866	13792882	838	At3g33076=p800=int=At3g33069=p800	intergenic; up in response to exosome depletion (Chekanova et al. 2007)
chr3	13793373	13793389	838	At3g33076=p800=int=At3g33069=p800	intergenic; up in response to exosome depletion (Chekanova et al. 2007)
chr3	13793833	13793850	999	At3g33076=p800=int=At3g33069=p800	intergenic; up in response to exosome depletion (Chekanova et al. 2007)
chr3	13793836	13793850	984	At3g33076=p800=int=At3g33069=p800	intergenic; up in response to exosome depletion (Chekanova et al. 2007)
chr3	13793878	13793904	979	At3g33076=p800=int=At3g33069=p800	intergenic; up in response to exosome depletion (Chekanova et al. 2007)
chr3	13794844	13794861	998	At3g33076=p800=int=At3g33069=p800	intergenic; up in response to exosome depletion (Chekanova et al. 2007)
chr3	13794847	13794850	960	At3g33076=p800=int=At3g33069=p800	intergenic; up in response to exosome depletion (Chekanova et al. 2007)
chr3	13795855	13795872	999	At3g33076=p800=int=At3g33069=p800	intergenic; up in response to exosome depletion (Chekanova et al. 2007)
chr3	13795858	13795925	999	At3g33076=p800=int=At3g33069=p800	intergenic; up in response to exosome depletion (Chekanova et al. 2007)
chr3	13795900	13795924	966	At3g33076=p800=int=At3g33069=p800	intergenic; up in response to exosome depletion (Chekanova et al. 2007)
chr3	13796406	13796430	975	At3g33076=p800=int=At3g33069=p800	intergenic; up in response to exosome depletion (Chekanova et al. 2007)
chr3	13796407	13796434	999	At3g33076=p800=int=At3g33069=p800	intergenic; up in response to exosome depletion (Chekanova et al. 2007)
chr3	13796682	13796712	999	At3g33076=p800=int=At3g33069=p800	intergenic; up in response to exosome depletion (Chekanova et al. 2007)
chr3	13797145	13797216	999	At3g33076=p800=int=At3g33069=p800	intergenic; up in response to exosome depletion (Chekanova et al. 2007)
chr3	13797170	13797189	904	At3g33076=p800=int=At3g33069=p800	intergenic; up in response to exosome depletion (Chekanova et al. 2007)
chr3	13797239	13797257	999	At3g33076=p800=int=At3g33069=p800	intergenic; up in response to exosome depletion (Chekanova et al. 2007)
chr3	13797675	13797705	999	At3g33076=p800=int=At3g33069=p800	intergenic; up in response to exosome depletion (Chekanova et al. 2007)
chr3	13797677	13797683	826	At3g33076=p800=int=At3g33069=p800	intergenic; up in response to exosome depletion (Chekanova et al. 2007)
chr3	13798089	13798209	999	At3g33076=p800=int=At3g33069=p800	intergenic; up in response to exosome depletion (Chekanova et al. 2007)
chr3	13798232	13798250	999	At3g33076=p800=int=At3g33069=p800	intergenic; up in response to exosome depletion (Chekanova et al. 2007)
chr3	13798668	13798687	999	At3g33076=p800=int=At3g33069=p800	intergenic; up in response to exosome depletion (Chekanova et al. 2007)
chr3	13798670	13798686	921	At3g33076=p800=int=At3g33069=p800	intergenic; up in response to exosome depletion (Chekanova et al. 2007)
chr3	13799082	13799179	994	At3g33076=p800=int=At3g33069=p800	intergenic; up in response to exosome depletion (Chekanova et al. 2007)
chr3	13799225	13799243	999	At3g33076=p800=int=At3g33069=p800	intergenic; up in response to exosome depletion (Chekanova et al. 2007)
chr3	13799658	13799688	999	At3g33076=p800=int=At3g33069=p800	intergenic; up in response to exosome depletion (Chekanova et al. 2007)
chr3	13800112	13800183	998	At3g33076=p800=int=At3g33069=p800	intergenic; up in response to exosome depletion (Chekanova et al. 2007)
chr3	13800206	13800224	999	At3g33076=p800=int=At3g33069=p800	intergenic; up in response to exosome depletion (Chekanova et al. 2007)
chr3	13800642	13800659	975	At3g33076=p800=int=At3g33069=p800	intergenic; up in response to exosome depletion (Chekanova et al. 2007)
chr3	13801130	13801149	999	At3g33076=p800=int=At3g33069=p800	intergenic; up in response to exosome depletion (Chekanova et al. 2007)
chr3	13801134	13801140	805	At3g33076=p800=int=At3g33069=p800	intergenic; up in response to exosome depletion (Chekanova et al. 2007)
chr3	13801719	13801730	999	At3g33076=p800=int=At3g33069=p800	intergenic; up in response to exosome depletion (Chekanova et al. 2007)
chr3	13802708	13802726	999	At3g33076=p800=int=At3g33069=p800	intergenic; up in response to exosome depletion (Chekanova et al. 2007)
chr3	13804094	13804135	999	At3g33076=p800=int=At3g33069=p800	intergenic; up in response to exosome depletion (Chekanova et al. 2007)
chr3	13806037	13806065	999	At3g33076=p800=int=At3g33069=p800	intergenic; up in response to exosome depletion (Chekanova et al. 2007)
chr3	13806039	13806065	986	At3g33076=p800=int=At3g33069=p800	intergenic; up in response to exosome depletion (Chekanova et al. 2007)
chr3	13806597	13806644	999	At3g33076=p800=int=At3g33069=p800	intergenic; up in response to exosome depletion (Chekanova et al. 2007)
chr3	13807576	13807625	999	At3g33076=p800=int=At3g33069=p800	intergenic; up in response to exosome depletion (Chekanova et al. 2007)
chr3	13807590	13807608	999	At3g33076=p800=int=At3g33069=p800	intergenic; up in response to exosome depletion (Chekanova et al. 2007)
chr3	13808529	13808563	999	At3g33076=p800=int=At3g33069=p800	intergenic; up in response to exosome depletion (Chekanova et al. 2007)
chr3	13809088	13809089	851	At3g33076=p800=int=At3g33069=p800	intergenic; up in response to exosome depletion (Chekanova et al. 2007)
chr3	13809563	13809591	999	At3g33076=p800=int=At3g33069=p800	intergenic; up in response to exosome depletion (Chekanova et al. 2007)
chr3	13809573	13809608	999	At3g33076=p800=int=At3g33069=p800	intergenic; up in response to exosome depletion (Chekanova et al. 2007)
chr3	13685630	13685649	990	At3g33084=utr3=int=At3g33076=utr3	intergenic; up in response to exosome depletion (Chekanova et al. 2007)
chr3	13686572	13686644	999	At3g33084=utr3=int=At3g33076=utr3	intergenic; up in response to exosome depletion (Chekanova et al. 2007)
chr3	13686586	13686590	987	At3g33084=utr3=int=At3g33076=utr3	intergenic; up in response to exosome depletion (Chekanova et al. 2007)
chr3	13688118	13688153	999	At3g33084=utr3=int=At3g33076=utr3	intergenic; up in response to exosome depletion (Chekanova et al. 2007)
chr3	13688132	13688163	999	At3g33084=utr3=int=At3g33076=utr3	intergenic; up in response to exosome depletion (Chekanova et al. 2007)
chr3	13689464	13689541	999	At3g33084=utr3=int=At3g33076=utr3	intergenic; up in response to exosome depletion (Chekanova et al. 2007)
chr3	13689998	13690069	999	At3g33084=utr3=int=At3g33076=utr3	intergenic; up in response to exosome depletion (Chekanova et al. 2007)
chr3	13690092	13690110	999	At3g33084=utr3=int=At3g33076=utr3	intergenic; up in response to exosome depletion (Chekanova et al. 2007)
chr3	13690498	13690506	950	At3g33084=utr3=int=At3g33076=utr3	intergenic; up in response to exosome depletion (Chekanova et al. 2007)
chr3	13690537	13690610	994	At3g33084=utr3=int=At3g33076=utr3	intergenic; up in response to exosome depletion (Chekanova et al. 2007)
chr3	13690922	13691061	999	At3g33084=utr3=int=At3g33076=utr3	intergenic; up in response to exosome depletion (Chekanova et al. 2007)
chr3	13691084	13691102	999	At3g33084=utr3=int=At3g33076=utr3	intergenic; up in response to exosome depletion (Chekanova et al. 2007)
chr3	13691534	13691605	999	At3g33084=utr3=int=At3g33076=utr3	intergenic; up in response to exosome depletion (Chekanova et al. 2007)
chr3	13691559	13691565	817	At3g33084=utr3=int=At3g33076=utr3	intergenic; up in response to exosome depletion (Chekanova et al. 2007)
chr3	13691628	13691646	999	At3g33084=utr3=int=At3g33076=utr3	intergenic; up in response to exosome depletion (Chekanova et al. 2007)
chr3	13692034	13692071	999	At3g33084=utr3=int=At3g33076=utr3	intergenic; up in response to exosome depletion (Chekanova et al. 2007)
chr3	13692067	13692076	999	At3g33084=utr3=int=At3g33076=utr3	intergenic; up in response to exosome depletion (Chekanova et al. 2007)
chr3	13692540	13692576	999	At3g33084=utr3=int=At3g33076=utr3	intergenic; up in response to exosome depletion (Chekanova et al. 2007)
chr3	13692573	13692580	949	At3g33084=utr3=int=At3g33076=utr3	intergenic; up in response to exosome depletion (Chekanova et al. 2007)
chr3	13693032	13693103	999	At3g33084=utr3=int=At3g33076=utr3	intergenic; up in response to exosome depletion (Chekanova et al. 2007)
chr3	13693057	13693076	904	At3g33084=utr3=int=At3g33076=utr3	intergenic; up in response to exosome depletion (Chekanova et al. 2007)
chr3	13693126	13693144	999	At3g33084=utr3=int=At3g33076=utr3	intergenic; up in response to exosome depletion (Chekanova et al. 2007)
chr3	13693532	13693572	997	At3g33084=utr3=int=At3g33076=utr3	intergenic; up in response to exosome depletion (Chekanova et al. 2007)
chr3	13694024	13694064	902	At3g33084=utr3=int=At3g33076=utr3	intergenic; up in response to exosome depletion (Chekanova et al. 2007)
chr3	13694118	13694136	999	At3g33084=utr3=int=At3g33076=utr3	intergenic; up in response to exosome depletion (Chekanova et al. 2007)
chr3	13694524	13694559	997	At3g33084=utr3=int=At3g33076=utr3	intergenic; up in response to exosome depletion (Chekanova et al. 2007)
chr3	13695040	13695088	999	At3g33084=utr3=int=At3g33076=utr3	intergenic; up in response to exosome depletion (Chekanova et al. 2007)
chr3	13695111	13695129	999	At3g33084=utr3=int=At3g33076=utr3	intergenic; up in response to exosome depletion (Chekanova et al. 2007)
chr3	13695504	13695575	999	At3g33084=utr3=int=At3g33076=utr3	intergenic; up in response to exosome depletion (Chekanova et al. 2007)
chr3	13695529	13695548	904	At3g33084=utr3=int=At3g33076=utr3	intergenic; up in response to exosome depletion (Chekanova et al. 2007)
chr3	13695598	13695616	999	At3g33084=utr3=int=At3g33076=utr3	intergenic; up in response to exosome depletion (Chekanova et al. 2007)
chr3	13696034	13696064	999	At3g33084=utr3=int=At3g33076=utr3	intergenic; up in response to exosome depletion (Chekanova et al. 2007)
chr3	13696036	13696042	824	At3g33084=utr3=int=At3g33076=utr3	intergenic; up in response to exosome depletion (Chekanova et al. 2007)
chr3	13696448	13696568	999	At3g33084=utr3=int=At3g33076=utr3	intergenic; up in response to exosome depletion (Chekanova et al. 2007)
chr3	13696591	13696609	999	At3g33084=utr3=int=At3g33076=utr3	intergenic; up in response to exosome depletion (Chekanova et al. 2007)
chr3	13696802	13696879	997	At3g33084=utr3=int=At3g33076=utr3	intergenic; up in response to exosome depletion (Chekanova et al. 2007)
chr3	13697307	13697342	997	At3g33084=utr3=int=At3g33076=utr3	intergenic; up in response to exosome depletion (Chekanova et al. 2007)
chr3	13697793	13697870	999	At3g33084=utr3=int=At3g33076=utr3	intergenic; up in response to exosome depletion (Chekanova et al. 2007)
chr3	13697893	13697911	999	At3g33084=utr3=int=At3g33076=utr3	intergenic; up in response to exosome depletion (Chekanova et al. 2007)
chr3	13698299	13698336	999	At3g33084=utr3=int=At3g33076=utr3	intergenic; up in response to exosome depletion (Chekanova et al. 2007)
chr3	13698332	13698339	996	At3g33084=utr3=int=At3g33076=utr3	intergenic; up in response to exosome depletion (Chekanova et al. 2007)
chr3	13698722	13698862	999	At3g33084=utr3=int=At3g33076=utr3	intergenic; up in response to exosome depletion (Chekanova et al. 2007)
chr3	13698885	13698903	999	At3g33084=utr3=int=At3g33076=utr3	intergenic; up in response to exosome depletion (Chekanova et al. 2007)
chr3	13699292	13699329	999	At3g33084=utr3=int=At3g33076=utr3	intergenic; up in response to exosome depletion (Chekanova et al. 2007)
chr3	13699325	13699332	996	At3g33084=utr3=int=At3g33076=utr3	intergenic; up in response to exosome depletion (Chekanova et al. 2007)
chr3	13699798	13699835	999	At3g33084=utr3=int=At3g33076=utr3	intergenic; up in response to exosome depletion (Chekanova et al. 2007)
chr3	13699831	13699838	996	At3g33084=utr3=int=At3g33076=utr3	intergenic; up in response to exosome depletion (Chekanova et al. 2007)
chr3	13700284	13700361	999	At3g33084=utr3=int=At3g33076=utr3	intergenic; up in response to exosome depletion (Chekanova et al. 2007)
chr3	13700384	13700402	999	At3g33084=utr3=int=At3g33076=utr3	intergenic; up in response to exosome depletion (Chekanova et al. 2007)
chr3	13700906	13700923	999	At3g33084=utr3=int=At3g33076=utr3	intergenic; up in response to exosome depletion (Chekanova et al. 2007)
chr3	13700909	13700976	999	At3g33084=utr3=int=At3g33076=utr3	intergenic; up in response to exosome depletion (Chekanova et al. 2007)
chr3	13700951	13700975	966	At3g33084=utr3=int=At3g33076=utr3	intergenic; up in response to exosome depletion (Chekanova et al. 2007)
chr3	13701458	13701482	999	At3g33084=utr3=int=At3g33076=utr3	intergenic; up in response to exosome depletion (Chekanova et al. 2007)
chr3	13701458	13701481	897	At3g33084=utr3=int=At3g33076=utr3	intergenic; up in response to exosome depletion (Chekanova et al. 2007)
chr3	13702410	13702500	999	At3g33084=utr3=int=At3g33076=utr3	intergenic; up in response to exosome depletion (Chekanova et al. 2007)
chr3	13702430	13702447	996	At3g33084=utr3=int=At3g33076=utr3	intergenic; up in response to exosome depletion (Chekanova et al. 2007)
chr3	13702475	13702499	972	At3g33084=utr3=int=At3g33076=utr3	intergenic; up in response to exosome depletion (Chekanova et al. 2007)
chr3	13703433	13703465	999	At3g33084=utr3=int=At3g33076=utr3	intergenic; up in response to exosome depletion (Chekanova et al. 2007)
chr3	13704428	13704465	998	At3g33084=utr3=int=At3g33076=utr3	intergenic; up in response to exosome depletion (Chekanova et al. 2007)
chr3	13704440	13704476	999	At3g33084=utr3=int=At3g33076=utr3	intergenic; up in response to exosome depletion (Chekanova et al. 2007)
chr3	13704935	13704943	916	At3g33084=utr3=int=At3g33076=utr3	intergenic; up in response to exosome depletion (Chekanova et al. 2007)
chr3	13705327	13705363	999	At3g33084=utr3=int=At3g33076=utr3	intergenic; up in response to exosome depletion (Chekanova et al. 2007)
chr3	13705921	13705922	852	At3g33084=utr3=int=At3g33076=utr3	intergenic; up in response to exosome depletion (Chekanova et al. 2007)
chr3	13706402	13706438	999	At3g33084=utr3=int=At3g33076=utr3	intergenic; up in response to exosome depletion (Chekanova et al. 2007)
chr3	13706427	13706428	895	At3g33084=utr3=int=At3g33076=utr3	intergenic; up in response to exosome depletion (Chekanova et al. 2007)
chr3	13706839	13706877	980	At3g33084=utr3=int=At3g33076=utr3	intergenic; up in response to exosome depletion (Chekanova et al. 2007)
chr3	13706863	13706930	999	At3g33084=utr3=int=At3g33076=utr3	intergenic; up in response to exosome depletion (Chekanova et al. 2007)
chr3	13706906	13706929	898	At3g33084=utr3=int=At3g33076=utr3	intergenic; up in response to exosome depletion (Chekanova et al. 2007)
chr3	13707399	13707452	999	At3g33084=utr3=int=At3g33076=utr3	intergenic; up in response to exosome depletion (Chekanova et al. 2007)
chr3	13707837	13707940	999	At3g33084=utr3=int=At3g33076=utr3	intergenic; up in response to exosome depletion (Chekanova et al. 2007)
chr3	13707842	13707911	995	At3g33084=utr3=int=At3g33076=utr3	intergenic; up in response to exosome depletion (Chekanova et al. 2007)
chr3	13707944	13707955	998	At3g33084=utr3=int=At3g33076=utr3	intergenic; up in response to exosome depletion (Chekanova et al. 2007)
chr3	13708415	13708443	973	At3g33084=utr3=int=At3g33076=utr3	intergenic; up in response to exosome depletion (Chekanova et al. 2007)
chr3	13708624	13708659	999	At3g33084=utr3=int=At3g33076=utr3	intergenic; up in response to exosome depletion (Chekanova et al. 2007)
chr3	13708653	13708720	999	At3g33084=utr3=int=At3g33076=utr3	intergenic; up in response to exosome depletion (Chekanova et al. 2007)
chr3	13708696	13708719	901	At3g33084=utr3=int=At3g33076=utr3	intergenic; up in response to exosome depletion (Chekanova et al. 2007)
chr3	13709143	13709168	995	At3g33084=utr3=int=At3g33076=utr3	intergenic; up in response to exosome depletion (Chekanova et al. 2007)
chr3	13709203	13709229	983	At3g33084=utr3=int=At3g33076=utr3	intergenic; up in response to exosome depletion (Chekanova et al. 2007)
chr3	13709204	13709231	937	At3g33084=utr3=int=At3g33076=utr3	intergenic; up in response to exosome depletion (Chekanova et al. 2007)
chr3	13709709	13709733	972	At3g33084=utr3=int=At3g33076=utr3	intergenic; up in response to exosome depletion (Chekanova et al. 2007)
chr3	13709710	13709734	999	At3g33084=utr3=int=At3g33076=utr3	intergenic; up in response to exosome depletion (Chekanova et al. 2007)
chr3	13710646	13710759	999	At3g33084=utr3=int=At3g33076=utr3	intergenic; up in response to exosome depletion (Chekanova et al. 2007)
chr3	13710732	13710742	965	At3g33084=utr3=int=At3g33076=utr3	intergenic; up in response to exosome depletion (Chekanova et al. 2007)
chr3	13711151	13711183	999	At3g33084=utr3=int=At3g33076=utr3	intergenic; up in response to exosome depletion (Chekanova et al. 2007)
chr3	13711180	13711182	921	At3g33084=utr3=int=At3g33076=utr3	intergenic; up in response to exosome depletion (Chekanova et al. 2007)
chr3	13711655	13711690	999	At3g33084=utr3=int=At3g33076=utr3	intergenic; up in response to exosome depletion (Chekanova et al. 2007)
chr3	13711684	13711751	999	At3g33084=utr3=int=At3g33076=utr3	intergenic; up in response to exosome depletion (Chekanova et al. 2007)
chr3	13711726	13711750	973	At3g33084=utr3=int=At3g33076=utr3	intergenic; up in response to exosome depletion (Chekanova et al. 2007)
chr3	13712174	13712206	999	At3g33084=utr3=int=At3g33076=utr3	intergenic; up in response to exosome depletion (Chekanova et al. 2007)
chr3	13712192	13712204	981	At3g33084=utr3=int=At3g33076=utr3	intergenic; up in response to exosome depletion (Chekanova et al. 2007)
chr3	13712235	13712260	900	At3g33084=utr3=int=At3g33076=utr3	intergenic; up in response to exosome depletion (Chekanova et al. 2007)
chr3	13712740	13712764	972	At3g33084=utr3=int=At3g33076=utr3	intergenic; up in response to exosome depletion (Chekanova et al. 2007)
chr3	13712741	13712765	999	At3g33084=utr3=int=At3g33076=utr3	intergenic; up in response to exosome depletion (Chekanova et al. 2007)
chr3	13713244	13713268	972	At3g33084=utr3=int=At3g33076=utr3	intergenic; up in response to exosome depletion (Chekanova et al. 2007)
chr3	13713245	13713269	999	At3g33084=utr3=int=At3g33076=utr3	intergenic; up in response to exosome depletion (Chekanova et al. 2007)
chr3	13713702	13713708	993	At3g33084=utr3=int=At3g33076=utr3	intergenic; up in response to exosome depletion (Chekanova et al. 2007)
chr3	13713705	13713707	920	At3g33084=utr3=int=At3g33076=utr3	intergenic; up in response to exosome depletion (Chekanova et al. 2007)
chr3	13714180	13714293	999	At3g33084=utr3=int=At3g33076=utr3	intergenic; up in response to exosome depletion (Chekanova et al. 2007)
chr3	13714209	13714276	996	At3g33084=utr3=int=At3g33076=utr3	intergenic; up in response to exosome depletion (Chekanova et al. 2007)
chr3	13714681	13714716	938	At3g33084=utr3=int=At3g33076=utr3	intergenic; up in response to exosome depletion (Chekanova et al. 2007)
chr3	13715185	13715260	998	At3g33084=utr3=int=At3g33076=utr3	intergenic; up in response to exosome depletion (Chekanova et al. 2007)
chr3	13715214	13715260	999	At3g33084=utr3=int=At3g33076=utr3	intergenic; up in response to exosome depletion (Chekanova et al. 2007)
chr3	13716288	13716304	999	At3g33084=utr3=int=At3g33076=utr3	intergenic; up in response to exosome depletion (Chekanova et al. 2007)
chr3	13716700	13716743	999	At3g33084=utr3=int=At3g33076=utr3	intergenic; up in response to exosome depletion (Chekanova et al. 2007)
chr3	13716729	13716796	999	At3g33084=utr3=int=At3g33076=utr3	intergenic; up in response to exosome depletion (Chekanova et al. 2007)
chr3	13716772	13716795	898	At3g33084=utr3=int=At3g33076=utr3	intergenic; up in response to exosome depletion (Chekanova et al. 2007)
chr3	13718242	13718251	905	At3g33084=utr3=int=At3g33076=utr3	intergenic; up in response to exosome depletion (Chekanova et al. 2007)
chr3	13718727	13718803	998	At3g33084=utr3=int=At3g33076=utr3	intergenic; up in response to exosome depletion (Chekanova et al. 2007)
chr3	13718756	13718799	999	At3g33084=utr3=int=At3g33076=utr3	intergenic; up in response to exosome depletion (Chekanova et al. 2007)
chr3	13719775	13719839	999	At3g33084=utr3=int=At3g33076=utr3	intergenic; up in response to exosome depletion (Chekanova et al. 2007)
chr3	13719835	13719846	999	At3g33084=utr3=int=At3g33076=utr3	intergenic; up in response to exosome depletion (Chekanova et al. 2007)
chr3	13720242	13720283	999	At3g33084=utr3=int=At3g33076=utr3	intergenic; up in response to exosome depletion (Chekanova et al. 2007)
chr3	13720743	13720777	966	At3g33084=utr3=int=At3g33076=utr3	intergenic; up in response to exosome depletion (Chekanova et al. 2007)
chr3	13721349	13721360	999	At3g33084=utr3=int=At3g33076=utr3	intergenic; up in response to exosome depletion (Chekanova et al. 2007)
chr3	13721349	13721350	838	At3g33084=utr3=int=At3g33076=utr3	intergenic; up in response to exosome depletion (Chekanova et al. 2007)
chr3	13721756	13721798	999	At3g33084=utr3=int=At3g33076=utr3	intergenic; up in response to exosome depletion (Chekanova et al. 2007)
chr3	13721785	13721855	841	At3g33084=utr3=int=At3g33076=utr3	intergenic; up in response to exosome depletion (Chekanova et al. 2007)
chr3	13722243	13722284	999	At3g33084=utr3=int=At3g33076=utr3	intergenic; up in response to exosome depletion (Chekanova et al. 2007)
chr3	13722272	13722285	988	At3g33084=utr3=int=At3g33076=utr3	intergenic; up in response to exosome depletion (Chekanova et al. 2007)
chr3	13722744	13722778	966	At3g33084=utr3=int=At3g33076=utr3	intergenic; up in response to exosome depletion (Chekanova et al. 2007)
chr3	13723350	13723361	999	At3g33084=utr3=int=At3g33076=utr3	intergenic; up in response to exosome depletion (Chekanova et al. 2007)
chr3	13723350	13723354	984	At3g33084=utr3=int=At3g33076=utr3	intergenic; up in response to exosome depletion (Chekanova et al. 2007)
chr3	13723757	13723798	999	At3g33084=utr3=int=At3g33076=utr3	intergenic; up in response to exosome depletion (Chekanova et al. 2007)
chr3	13723786	13723835	984	At3g33084=utr3=int=At3g33076=utr3	intergenic; up in response to exosome depletion (Chekanova et al. 2007)
chr3	13724258	13724292	966	At3g33084=utr3=int=At3g33076=utr3	intergenic; up in response to exosome depletion (Chekanova et al. 2007)
chr3	13724793	13724802	905	At3g33084=utr3=int=At3g33076=utr3	intergenic; up in response to exosome depletion (Chekanova et al. 2007)
chr3	13724796	13724852	950	At3g33084=utr3=int=At3g33076=utr3	intergenic; up in response to exosome depletion (Chekanova et al. 2007)
chr3	13724838	13724852	938	At3g33084=utr3=int=At3g33076=utr3	intergenic; up in response to exosome depletion (Chekanova et al. 2007)
chr3	13725277	13725309	906	At3g33084=utr3=int=At3g33076=utr3	intergenic; up in response to exosome depletion (Chekanova et al. 2007)
chr3	13725306	13725320	946	At3g33084=utr3=int=At3g33076=utr3	intergenic; up in response to exosome depletion (Chekanova et al. 2007)
chr3	13725778	13725812	966	At3g33084=utr3=int=At3g33076=utr3	intergenic; up in response to exosome depletion (Chekanova et al. 2007)
chr3	13726283	13726384	996	At3g33084=utr3=int=At3g33076=utr3	intergenic; up in response to exosome depletion (Chekanova et al. 2007)
chr3	13726820	13726829	905	At3g33084=utr3=int=At3g33076=utr3	intergenic; up in response to exosome depletion (Chekanova et al. 2007)
chr3	13726823	13726879	950	At3g33084=utr3=int=At3g33076=utr3	intergenic; up in response to exosome depletion (Chekanova et al. 2007)
chr3	13726865	13726879	938	At3g33084=utr3=int=At3g33076=utr3	intergenic; up in response to exosome depletion (Chekanova et al. 2007)
chr3	13727334	13727348	960	At3g33084=utr3=int=At3g33076=utr3	intergenic; up in response to exosome depletion (Chekanova et al. 2007)
chr3	13728313	13728347	967	At3g33084=utr3=int=At3g33076=utr3	intergenic; up in response to exosome depletion (Chekanova et al. 2007)
chr3	13729060	13729089	969	At3g33084=utr3=int=At3g33076=utr3	intergenic; up in response to exosome depletion (Chekanova et al. 2007)
chr3	13729653	13729654	852	At3g33084=utr3=int=At3g33076=utr3	intergenic; up in response to exosome depletion (Chekanova et al. 2007)
chr3	13730051	13730088	999	At3g33084=utr3=int=At3g33076=utr3	intergenic; up in response to exosome depletion (Chekanova et al. 2007)
chr3	13730084	13730091	996	At3g33084=utr3=int=At3g33076=utr3	intergenic; up in response to exosome depletion (Chekanova et al. 2007)
chr3	13730474	13730614	999	At3g33084=utr3=int=At3g33076=utr3	intergenic; up in response to exosome depletion (Chekanova et al. 2007)
chr3	13730637	13730655	999	At3g33084=utr3=int=At3g33076=utr3	intergenic; up in response to exosome depletion (Chekanova et al. 2007)
chr3	13731043	13731080	999	At3g33084=utr3=int=At3g33076=utr3	intergenic; up in response to exosome depletion (Chekanova et al. 2007)
chr3	13731076	13731083	996	At3g33084=utr3=int=At3g33076=utr3	intergenic; up in response to exosome depletion (Chekanova et al. 2007)
chr3	13731549	13731557	916	At3g33084=utr3=int=At3g33076=utr3	intergenic; up in response to exosome depletion (Chekanova et al. 2007)
chr3	13732064	13732089	998	At3g33084=utr3=int=At3g33076=utr3	intergenic; up in response to exosome depletion (Chekanova et al. 2007)
chr3	13732135	13732153	999	At3g33084=utr3=int=At3g33076=utr3	intergenic; up in response to exosome depletion (Chekanova et al. 2007)
chr3	13732541	13732578	998	At3g33084=utr3=int=At3g33076=utr3	intergenic; up in response to exosome depletion (Chekanova et al. 2007)
chr3	13732574	13732581	965	At3g33084=utr3=int=At3g33076=utr3	intergenic; up in response to exosome depletion (Chekanova et al. 2007)
chr3	13733047	13733084	999	At3g33084=utr3=int=At3g33076=utr3	intergenic; up in response to exosome depletion (Chekanova et al. 2007)
chr3	13733080	13733089	999	At3g33084=utr3=int=At3g33076=utr3	intergenic; up in response to exosome depletion (Chekanova et al. 2007)
chr3	13733553	13733590	999	At3g33084=utr3=int=At3g33076=utr3	intergenic; up in response to exosome depletion (Chekanova et al. 2007)
chr3	13733586	13733593	996	At3g33084=utr3=int=At3g33076=utr3	intergenic; up in response to exosome depletion (Chekanova et al. 2007)
chr3	13734045	13734157	999	At3g33084=utr3=int=At3g33076=utr3	intergenic; up in response to exosome depletion (Chekanova et al. 2007)
chr3	13734989	13735110	995	At3g33084=utr3=int=At3g33076=utr3	intergenic; up in response to exosome depletion (Chekanova et al. 2007)
chr3	13735133	13735151	999	At3g33084=utr3=int=At3g33076=utr3	intergenic; up in response to exosome depletion (Chekanova et al. 2007)
chr3	13735539	13735574	997	At3g33084=utr3=int=At3g33076=utr3	intergenic; up in response to exosome depletion (Chekanova et al. 2007)
chr3	13735572	13735581	929	At3g33084=utr3=int=At3g33076=utr3	intergenic; up in response to exosome depletion (Chekanova et al. 2007)
chr3	13736005	13736104	998	At3g33084=utr3=int=At3g33076=utr3	intergenic; up in response to exosome depletion (Chekanova et al. 2007)
chr3	13736537	13736649	999	At3g33084=utr3=int=At3g33076=utr3	intergenic; up in response to exosome depletion (Chekanova et al. 2007)
chr3	13736562	13736568	808	At3g33084=utr3=int=At3g33076=utr3	intergenic; up in response to exosome depletion (Chekanova et al. 2007)
chr3	13738031	13738068	999	At3g33084=utr3=int=At3g33076=utr3	intergenic; up in response to exosome depletion (Chekanova et al. 2007)
chr3	13738064	13738071	996	At3g33084=utr3=int=At3g33076=utr3	intergenic; up in response to exosome depletion (Chekanova et al. 2007)
chr3	13738537	13738572	997	At3g33084=utr3=int=At3g33076=utr3	intergenic; up in response to exosome depletion (Chekanova et al. 2007)
chr3	13739023	13739100	999	At3g33084=utr3=int=At3g33076=utr3	intergenic; up in response to exosome depletion (Chekanova et al. 2007)
chr3	13739058	13739073	877	At3g33084=utr3=int=At3g33076=utr3	intergenic; up in response to exosome depletion (Chekanova et al. 2007)
chr3	13739123	13739141	999	At3g33084=utr3=int=At3g33076=utr3	intergenic; up in response to exosome depletion (Chekanova et al. 2007)
chr3	13740657	13740729	999	At3g33084=utr3=int=At3g33076=utr3	intergenic; up in response to exosome depletion (Chekanova et al. 2007)
chr3	13740711	13740712	838	At3g33084=utr3=int=At3g33076=utr3	intergenic; up in response to exosome depletion (Chekanova et al. 2007)
chr3	13741652	13741671	999	At3g33084=utr3=int=At3g33076=utr3	intergenic; up in response to exosome depletion (Chekanova et al. 2007)
chr3	13846148	13846208	861	At3g33100=p800=int=At3g33103=utr3	intergenic; up in response to exosome depletion (Chekanova et al. 2007)
chr3	13846651	13846756	999	At3g33100=p800=int=At3g33103=utr3	intergenic; up in response to exosome depletion (Chekanova et al. 2007)
chr3	13846665	13846684	999	At3g33100=p800=int=At3g33103=utr3	intergenic; up in response to exosome depletion (Chekanova et al. 2007)
chr3	13847639	13847752	999	At3g33100=p800=int=At3g33103=utr3	intergenic; up in response to exosome depletion (Chekanova et al. 2007)
chr3	13847653	13847721	999	At3g33100=p800=int=At3g33103=utr3	intergenic; up in response to exosome depletion (Chekanova et al. 2007)
chr3	13849141	13849195	999	At3g33100=p800=int=At3g33103=utr3	intergenic; up in response to exosome depletion (Chekanova et al. 2007)
chr3	13849175	13849179	994	At3g33100=p800=int=At3g33103=utr3	intergenic; up in response to exosome depletion (Chekanova et al. 2007)
chr3	13849683	13849762	999	At3g33100=p800=int=At3g33103=utr3	intergenic; up in response to exosome depletion (Chekanova et al. 2007)
chr3	13849683	13849747	999	At3g33100=p800=int=At3g33103=utr3	intergenic; up in response to exosome depletion (Chekanova et al. 2007)
chr3	13850205	13850242	998	At3g33100=p800=int=At3g33103=utr3	intergenic; up in response to exosome depletion (Chekanova et al. 2007)
chr3	13850721	13850804	995	At3g33100=p800=int=At3g33103=utr3	intergenic; up in response to exosome depletion (Chekanova et al. 2007)
chr3	13850723	13850774	999	At3g33100=p800=int=At3g33103=utr3	intergenic; up in response to exosome depletion (Chekanova et al. 2007)
chr3	13851187	13851253	931	At3g33100=p800=int=At3g33103=utr3	intergenic; up in response to exosome depletion (Chekanova et al. 2007)
chr3	13851732	13851768	979	At3g33100=p800=int=At3g33103=utr3	intergenic; up in response to exosome depletion (Chekanova et al. 2007)
chr3	13854536	13854630	852	At3g33103=p800	intergenic; up in response to exosome depletion (Chekanova et al. 2007)
chr3	13856538	13856597	949	At3g33103=p800=int=At3g33106=p800	intergenic; up in response to exosome depletion (Chekanova et al. 2007)
chr3	13857029	13857112	998	At3g33103=p800=int=At3g33106=p800	intergenic; up in response to exosome depletion (Chekanova et al. 2007)
chr3	13858571	13858651	997	At3g33103=p800=int=At3g33106=p800	intergenic; up in response to exosome depletion (Chekanova et al. 2007)
chr3	13860123	13860139	997	At3g33103=p800=int=At3g33106=p800	intergenic; up in response to exosome depletion (Chekanova et al. 2007)
chr3	13860123	13860141	916	At3g33103=p800=int=At3g33106=p800	intergenic; up in response to exosome depletion (Chekanova et al. 2007)
chr3	13860588	13860701	999	At3g33103=p800=int=At3g33106=p800	intergenic; up in response to exosome depletion (Chekanova et al. 2007)
chr3	13860602	13860670	999	At3g33103=p800=int=At3g33106=p800	intergenic; up in response to exosome depletion (Chekanova et al. 2007)
chr3	13861605	13861718	999	At3g33103=p800=int=At3g33106=p800	intergenic; up in response to exosome depletion (Chekanova et al. 2007)
chr3	13861619	13861623	988	At3g33103=p800=int=At3g33106=p800	intergenic; up in response to exosome depletion (Chekanova et al. 2007)
chr3	13863109	13863188	999	At3g33103=p800=int=At3g33106=p800	intergenic; up in response to exosome depletion (Chekanova et al. 2007)
chr3	13863109	13863173	999	At3g33103=p800=int=At3g33106=p800	intergenic; up in response to exosome depletion (Chekanova et al. 2007)
chr3	13863471	13863508	998	At3g33103=p800=int=At3g33106=p800	intergenic; up in response to exosome depletion (Chekanova et al. 2007)
chr3	13863929	13864043	998	At3g33103=p800=int=At3g33106=p800	intergenic; up in response to exosome depletion (Chekanova et al. 2007)
chr3	13863986	13864013	999	At3g33103=p800=int=At3g33106=p800	intergenic; up in response to exosome depletion (Chekanova et al. 2007)
chr3	13864485	13864522	998	At3g33103=p800=int=At3g33106=p800	intergenic; up in response to exosome depletion (Chekanova et al. 2007)
chr3	13864960	13865002	999	At3g33103=p800=int=At3g33106=p800	intergenic; up in response to exosome depletion (Chekanova et al. 2007)
chr3	13865980	13866034	999	At3g33103=p800=int=At3g33106=p800	intergenic; up in response to exosome depletion (Chekanova et al. 2007)
chr3	13865994	13866034	999	At3g33103=p800=int=At3g33106=p800	intergenic; up in response to exosome depletion (Chekanova et al. 2007)
chr3	13867857	13867918	999	At3g33103=p800=int=At3g33106=p800	intergenic; up in response to exosome depletion (Chekanova et al. 2007)
chr3	13867864	13867884	995	At3g33103=p800=int=At3g33106=p800	intergenic; up in response to exosome depletion (Chekanova et al. 2007)
chr3	13868028	13868100	999	At3g33103=p800=int=At3g33106=p800	intergenic; up in response to exosome depletion (Chekanova et al. 2007)
chr3	13868028	13868069	941	At3g33103=p800=int=At3g33106=p800	intergenic; up in response to exosome depletion (Chekanova et al. 2007)
chr3	13869004	13869015	999	At3g33103=p800=int=At3g33106=p800	intergenic; up in response to exosome depletion (Chekanova et al. 2007)
chr3	13869515	13869612	999	At3g33103=p800=int=At3g33106=p800	intergenic; up in response to exosome depletion (Chekanova et al. 2007)
chr3	13869522	13869573	998	At3g33103=p800=int=At3g33106=p800	intergenic; up in response to exosome depletion (Chekanova et al. 2007)
chr3	13870680	13870793	999	At3g33103=p800=int=At3g33106=p800	intergenic; up in response to exosome depletion (Chekanova et al. 2007)
chr3	13870694	13870698	988	At3g33103=p800=int=At3g33106=p800	intergenic; up in response to exosome depletion (Chekanova et al. 2007)
chr3	13872183	13872262	999	At3g33103=p800=int=At3g33106=p800	intergenic; up in response to exosome depletion (Chekanova et al. 2007)
chr3	13872183	13872247	999	At3g33103=p800=int=At3g33106=p800	intergenic; up in response to exosome depletion (Chekanova et al. 2007)
chr3	13872707	13872744	998	At3g33103=p800=int=At3g33106=p800	intergenic; up in response to exosome depletion (Chekanova et al. 2007)
chr3	13873181	13873223	999	At3g33103=p800=int=At3g33106=p800	intergenic; up in response to exosome depletion (Chekanova et al. 2007)
chr3	13874236	13874349	999	At3g33103=p800=int=At3g33106=p800	intergenic; up in response to exosome depletion (Chekanova et al. 2007)
chr3	13874250	13874254	988	At3g33103=p800=int=At3g33106=p800	intergenic; up in response to exosome depletion (Chekanova et al. 2007)
chr3	13875253	13875307	999	At3g33103=p800=int=At3g33106=p800	intergenic; up in response to exosome depletion (Chekanova et al. 2007)
chr3	13875267	13875307	999	At3g33103=p800=int=At3g33106=p800	intergenic; up in response to exosome depletion (Chekanova et al. 2007)
[truncated: 1,639 more rows]
