# Supplementary material for: Two Plant Viral Suppressors of Silencing Require the Ethylene-Inducible Host Transcription Factor RAV2 to Block RNA Silencing
Source: PLoS Pathog. 2010 Jan 15;6(1):e1000729. doi: 10.1371/journal.ppat.1000729 (PMC2800190; doi:10.1371/journal.ppat.1000729)
Supplement: Table S7 — Tiling array results: Arabidopsis genomic regions down-regulated in rav2/HC-Pro compared to WT plants (0.24 MB XLS) [file ppat.1000729.s010.xls]

## Sheet: Sheet1
Table S7. Tiling array results: Arabidopsis genomic regions down-regulated in rav2/HC-Pro compared to WT plants
chr	bpstart	bpend	post.prob	Gene	Annotation - for multiple identifier mappings only the annotation for the first identifier is shown, except in the case of the multi-line output option
chr1	48083	48925	999	At1g01090	PDH-E1 ALPHA__PDH-E1 ALPHA (PYRUVATE DEHYDROGENASE E1 ALPHA); pyruvate dehydrogenase (acetyl-transferring)
chr1	225862	226005	857	At1g01620	PIP1;3_PIP1C_PIP1;3_TMP-B__PIP1C (PLASMA MEMBRANE INTRINSIC PROTEIN 1;3)
chr1	226400	226653	999	At1g01620	PIP1;3_PIP1C_PIP1;3_TMP-B__PIP1C (PLASMA MEMBRANE INTRINSIC PROTEIN 1;3)
chr1	226870	227124	999	At1g01620	PIP1;3_PIP1C_PIP1;3_TMP-B__PIP1C (PLASMA MEMBRANE INTRINSIC PROTEIN 1;3)
chr1	270504	270782	999	At1g01725	similar to unnamed protein product [Vitis vinifera] (GB:CAO39583.1)
chr1	296041	296151	946	At1g01820	PEX11C__PEX11C
chr1	297541	297613	931	At1g01820	PEX11C__PEX11C
chr1	457077	457369	822	At1g02305	cathepsin B-like cysteine protease, putative
chr1	465823	466191	999	At1g02340	HFR1_FBI1_REP1_RSF1__HFR1 (LONG HYPOCOTYL IN FAR-RED); DNA binding / transcription factor
chr1	467320	467462	999	At1g02340	HFR1_FBI1_REP1_RSF1__HFR1 (LONG HYPOCOTYL IN FAR-RED); DNA binding / transcription factor
chr1	557472	557603	950	At1g02620	GTP-binding protein (SAR1A)
chr1	631604	631992	999	At1g02850	glycosyl hydrolase family 1 protein
chr1	632134	632349	999	At1g02850	glycosyl hydrolase family 1 protein
chr1	632900	633109	999	At1g02850	glycosyl hydrolase family 1 protein
chr1	739720	740216	999	At1g03090	MCCA__MCCA (3-methylcrotonyl-CoA carboxylase 1)
chr1	740356	740503	998	At1g03090	MCCA__MCCA (3-methylcrotonyl-CoA carboxylase 1)
chr1	740651	740718	994	At1g03090	MCCA__MCCA (3-methylcrotonyl-CoA carboxylase 1)
chr1	740964	741285	999	At1g03090	MCCA__MCCA (3-methylcrotonyl-CoA carboxylase 1)
chr1	741468	741576	963	At1g03090	MCCA__MCCA (3-methylcrotonyl-CoA carboxylase 1)
chr1	741680	742282	999	At1g03090	MCCA__MCCA (3-methylcrotonyl-CoA carboxylase 1)
chr1	742462	742683	999	At1g03090	MCCA__MCCA (3-methylcrotonyl-CoA carboxylase 1)
chr1	742836	742945	996	At1g03090	MCCA__MCCA (3-methylcrotonyl-CoA carboxylase 1)
chr1	743051	743440	999	At1g03090	MCCA__MCCA (3-methylcrotonyl-CoA carboxylase 1)
chr1	743615	743688	820	At1g03090	MCCA__MCCA (3-methylcrotonyl-CoA carboxylase 1)
chr1	754372	754759	999	At1g03140	splicing factor Prp18 family protein
chr1	755405	755588	962	At1g03140	splicing factor Prp18 family protein
chr1	755765	756010	998	At1g03140	splicing factor Prp18 family protein
chr1	792113	792152	909	At1g03230=utr3=int=At1g03240=utr3	intergenic
chr1	864041	864071	979	At1g03457	RNA-binding protein, putative
chr1	889001	889040	909	At1g03550=p800=int=At1g03560=utr3	oRNA
chr1	893018	893458	999	At1g03580	pseudogene, meprin and TRAF homology (MATH) domain protein
chr1	893592	894036	999	At1g03580	pseudogene, meprin and TRAF homology (MATH) domain protein
chr1	982704	983349	999	At1g03870	FLA9__FLA9
chr1	1148820	1149359	994	At1g04300	similar to meprin and TRAF homology domain-containing protein / MATH domain-containing protein [Arabidopsis thaliana] (TAIR:AT5G43560.1); similar to meprin and TRAF homology domain-containing protein / MATH domain-containing protein [Arabidopsis thaliana] (TAIR:AT5G43560.2); similar to unnamed protein product [Vitis vinifera] (GB:CAO71320.1); contains InterPro domain MATH (InterPro:IPR002083); co…
chr1	1186487	1186773	922	At1g04400	CRY2_AT-PHH1_FHA_PHH1__CRY2 (CRYPTOCHROME 2)
chr1	1187584	1187947	998	At1g04400	CRY2_AT-PHH1_FHA_PHH1__CRY2 (CRYPTOCHROME 2)
chr1	1250631	1250670	909	At1g04570=p800=int=At1g04580=utr3	intergenic
chr1	1250812	1250851	909	At1g04570=p800=int=At1g04580=utr3	intergenic
chr1	1533961	1534219	876	At1g05270	TraB family protein
chr1	1586381	1586668	995	At1g05410	similar to unknown protein [Arabidopsis thaliana] (TAIR:AT4G14840.1); similar to CDPK adapter protein 1 [Mesembryanthemum crystallinum] (GB:AAK69758.1)
chr1	1645992	1646106	984	At1g05560	UGT1_UGT75B1_UGT1_UGT75B1__UGT1 (UDP-glucosyl transferase 75B1); UDP-glycosyltransferase/ transferase, transferring glycosyl groups
chr1	1646580	1646863	980	At1g05560	UGT1_UGT75B1_UGT1_UGT75B1__UGT1 (UDP-glucosyl transferase 75B1); UDP-glycosyltransferase/ transferase, transferring glycosyl groups
chr1	1762756	1762937	999	At1g05840	aspartyl protease family protein
chr1	1763519	1763632	898	At1g05840	aspartyl protease family protein
chr1	1765326	1765518	999	At1g05840	aspartyl protease family protein
chr1	1765660	1765695	884	At1g05840	aspartyl protease family protein
chr1	1765878	1766268	999	At1g05840	aspartyl protease family protein
chr1	1779453	1779761	999	At1g05890	zinc finger protein-related
chr1	1784118	1784451	998	At1g05890	zinc finger protein-related
chr1	1853910	1854566	999	At1g06110	SKIP16__SKIP16 (SKP1/ASK-INTERACTING PROTEIN 16); protein binding
chr1	1951220	1951476	955	At1g06400	ARA2_Ara-2_AtRab11E_AtRABA1a__ARA2 (Arabidopsis Rab GTPase homolog A1a); GTP binding
chr1	1967566	1967957	999	At1g06460	ACD32.1_ACD31.2__ACD32.1 (ALPHA-CRYSTALLIN DOMAIN 31.2)
chr1	1968213	1968368	980	At1g06460	ACD32.1_ACD31.2__ACD32.1 (ALPHA-CRYSTALLIN DOMAIN 31.2)
chr1	1969387	1969458	858	At1g06460	ACD32.1_ACD31.2__ACD32.1 (ALPHA-CRYSTALLIN DOMAIN 31.2)
chr1	2012075	2013513	999	At1g06570	PDS1_HPD__PDS1 (PHYTOENE DESATURATION 1)
chr1	2053427	2053648	990	At1g06700	serine/threonine protein kinase, putative
chr1	2112113	2112796	999	At1g06890	transporter-related
chr1	2113301	2113406	981	At1g06890	transporter-related
chr1	2143301	2143587	912	At1g06980	similar to unknown protein [Arabidopsis thaliana] (TAIR:AT2G30230.1); similar to unnamed protein product [Vitis vinifera] (GB:CAO21365.1); similar to hypothetical protein [Vitis vinifera] (GB:CAN59819.1)
chr1	2161177	2161286	914	At1g07040	similar to unknown protein [Arabidopsis thaliana] (TAIR:AT1G27030.1); similar to unnamed protein product [Vitis vinifera] (GB:CAO41035.1)
chr1	2161431	2161614	999	At1g07040	similar to unknown protein [Arabidopsis thaliana] (TAIR:AT1G27030.1); similar to unnamed protein product [Vitis vinifera] (GB:CAO41035.1)
chr1	2161760	2162051	998	At1g07040	similar to unknown protein [Arabidopsis thaliana] (TAIR:AT1G27030.1); similar to unnamed protein product [Vitis vinifera] (GB:CAO41035.1)
chr1	2162193	2162342	999	At1g07040	similar to unknown protein [Arabidopsis thaliana] (TAIR:AT1G27030.1); similar to unnamed protein product [Vitis vinifera] (GB:CAO41035.1)
chr1	2162487	2162606	990	At1g07040	similar to unknown protein [Arabidopsis thaliana] (TAIR:AT1G27030.1); similar to unnamed protein product [Vitis vinifera] (GB:CAO41035.1)
chr1	2162785	2163028	999	At1g07040	similar to unknown protein [Arabidopsis thaliana] (TAIR:AT1G27030.1); similar to unnamed protein product [Vitis vinifera] (GB:CAO41035.1)
chr1	2164774	2164842	870	At1g07050	CONSTANS-like protein-related
chr1	2174230	2174465	997	At1g07090	similar to unknown protein [Arabidopsis thaliana] (TAIR:AT5G58500.1); similar to hypothetical protein [Vitis vinifera] (GB:CAN60458.1); contains InterPro domain Protein of unknown function DUF640 (InterPro:IPR006936)
chr1	2174540	2174716	996	At1g07090	similar to unknown protein [Arabidopsis thaliana] (TAIR:AT5G58500.1); similar to hypothetical protein [Vitis vinifera] (GB:CAN60458.1); contains InterPro domain Protein of unknown function DUF640 (InterPro:IPR006936)
chr1	2182535	2182686	957	At1g07110	F2KP_FKFBP__F2KP (FRUCTOSE-2,6-BISPHOSPHATASE); fructose-2,6-bisphosphate 2-phosphatase
chr1	2182893	2182966	976	At1g07110	F2KP_FKFBP__F2KP (FRUCTOSE-2,6-BISPHOSPHATASE); fructose-2,6-bisphosphate 2-phosphatase
chr1	2183238	2183485	999	At1g07110	F2KP_FKFBP__F2KP (FRUCTOSE-2,6-BISPHOSPHATASE); fructose-2,6-bisphosphate 2-phosphatase
chr1	2183815	2183961	999	At1g07110	F2KP_FKFBP__F2KP (FRUCTOSE-2,6-BISPHOSPHATASE); fructose-2,6-bisphosphate 2-phosphatase
chr1	2221701	2222059	990	At1g07230	phosphoesterase family protein
chr1	2223792	2223941	979	At1g07240	UDP-glucoronosyl/UDP-glucosyl transferase family protein
chr1	2238452	2238992	989	At1g07280	binding
chr1	2495404	2495512	919	At1g08040	similar to unknown protein [Arabidopsis thaliana] (TAIR:AT2G28310.2); similar to unknown protein [Arabidopsis thaliana] (TAIR:AT2G28310.1); similar to unnamed protein product [Vitis vinifera] (GB:CAO21860.1); contains InterPro domain Protein of unknown function DUF707 (InterPro:IPR007877)
chr1	2672528	2672712	961	At1g08460	HDA08_HDA8__HDA08 (histone deacetylase 8); histone deacetylase
chr1	2673078	2673479	958	At1g08460	HDA08_HDA8__HDA08 (histone deacetylase 8); histone deacetylase
chr1	2744436	2744911	999	At1g08630	THA1__THA1 (THREONINE ALDOLASE 1)
chr1	2745413	2745659	996	At1g08630	THA1__THA1 (THREONINE ALDOLASE 1)
chr1	2849131	2849549	973	At1g08890	sugar transporter family protein
chr1	2885119	2885499	995	At1g08980	AMI1_ATTOC64-I_ATAMI1_AMI1__ATAMI1 (AMIDASE-LIKE PROTEIN 1); amidase
chr1	2886348	2886568	915	At1g08980	AMI1_ATTOC64-I_ATAMI1_AMI1__ATAMI1 (AMIDASE-LIKE PROTEIN 1); amidase
chr1	2897848	2898029	821	At1g09010	glycoside hydrolase family 2 protein
chr1	2998632	2999000	865	At1g09280	similar to rhodanese-like domain-containing protein [Arabidopsis thaliana] (TAIR:AT2G40760.1); similar to Os12g0563400 [Oryza sativa (japonica cultivar-group)] (GB:NP_001067036.1); similar to hypothetical protein [Vitis vinifera] (GB:CAN64715.1); similar to unnamed protein product [Vitis vinifera] (GB:CAO17408.1); contains InterPro domain Protein of unknown function DUF341 (InterPro:IPR005645); c…
chr1	2999607	2999895	855	At1g09280	similar to rhodanese-like domain-containing protein [Arabidopsis thaliana] (TAIR:AT2G40760.1); similar to Os12g0563400 [Oryza sativa (japonica cultivar-group)] (GB:NP_001067036.1); similar to hypothetical protein [Vitis vinifera] (GB:CAN64715.1); similar to unnamed protein product [Vitis vinifera] (GB:CAO17408.1); contains InterPro domain Protein of unknown function DUF341 (InterPro:IPR005645); c…
chr1	3042515	3042836	910	At1g09430	ACLA-3__ACLA-3 (ATP-citrate lyase A-3)
chr1	3043075	3043679	923	At1g09430	ACLA-3__ACLA-3 (ATP-citrate lyase A-3)
chr1	3060262	3060505	888	At1g09480	cinnamyl-alcohol dehydrogenase family / CAD family
chr1	3095311	3095672	996	At1g09570	PHYA_FHY2_FRE1_HY8__PHYA (PHYTOCHROME A)
chr1	3095782	3096917	999	At1g09570	PHYA_FHY2_FRE1_HY8__PHYA (PHYTOCHROME A)
chr1	3097135	3097351	999	At1g09570	PHYA_FHY2_FRE1_HY8__PHYA (PHYTOCHROME A)
chr1	3097635	3098317	999	At1g09570	PHYA_FHY2_FRE1_HY8__PHYA (PHYTOCHROME A)
chr1	3098389	3099186	999	At1g09570	PHYA_FHY2_FRE1_HY8__PHYA (PHYTOCHROME A)
chr1	3100297	3100488	987	At1g09570	PHYA_FHY2_FRE1_HY8__PHYA (PHYTOCHROME A)
chr1	3115791	3116326	999	At1g09620	ATP binding / aminoacyl-tRNA ligase
chr1	3220759	3220908	846	At1g09910	lyase
chr1	3221762	3222058	992	At1g09910	lyase
chr1	3222276	3222499	972	At1g09910	lyase
chr1	3223572	3223791	916	At1g09910	lyase
chr1	3288101	3288175	952	At1g10070	ATBCAT-2__ATBCAT-2; catalytic
chr1	3288291	3289391	999	At1g10070	ATBCAT-2__ATBCAT-2; catalytic
chr1	3289501	3289745	999	At1g10070	ATBCAT-2__ATBCAT-2; catalytic
chr1	3289820	3290556	999	At1g10070	ATBCAT-2__ATBCAT-2; catalytic
chr1	3290146	3290293	999	At1g10090	similar to RXW8 [Arabidopsis thaliana] (TAIR:AT1G58520.1); similar to hypothetical protein OsI_012954 [Oryza sativa (indica cultivar-group)] (GB:EAY91721.1); similar to hypothetical protein OsJ_011922 [Oryza sativa (japonica cultivar-group)] (GB:EAZ28439.1); similar to unnamed protein product [Vitis vinifera] (GB:CAO61522.1); contains InterPro domain Protein of unknown function DUF221; (InterPro:…
chr1	3347684	3347788	867	At1g10200	WLIM1__WLIM1; transcription factor
chr1	3410873	3410984	950	At1g10390	nucleoporin family protein
chr1	3534780	3535028	888	At1g10660	similar to unknown protein [Arabidopsis thaliana] (TAIR:AT5G62960.1); similar to unnamed protein product [Vitis vinifera] (GB:CAO64308.1)
chr1	3581020	3581360	993	At1g10760	SEX1_GWD_SOP__SEX1 (STARCH EXCESS 1)
chr1	3582612	3582721	800	At1g10760	SEX1_GWD_SOP__SEX1 (STARCH EXCESS 1)
chr1	3586359	3586468	980	At1g10760	SEX1_GWD_SOP__SEX1 (STARCH EXCESS 1)
chr1	3587277	3587553	998	At1g10760	SEX1_GWD_SOP__SEX1 (STARCH EXCESS 1)
chr1	3588133	3588241	834	At1g10760	SEX1_GWD_SOP__SEX1 (STARCH EXCESS 1)
chr1	3745206	3745596	999	At1g11175	ncRNA product other RNA
chr1	3864216	3864397	986	At1g11480	eukaryotic translation initiation factor-related
chr1	3865632	3866006	999	At1g11480	eukaryotic translation initiation factor-related
chr1	3866081	3866326	999	At1g11480	eukaryotic translation initiation factor-related
chr1	4016873	4017092	835	At1g11910	aspartyl protease family protein
chr1	4241646	4242324	999	At1g12440	zinc finger (AN1-like) family protein
chr1	4242808	4242952	983	At1g12440	zinc finger (AN1-like) family protein
chr1	4356001	4356150	960	At1g12780	UGE1__UGE1 (UDP-D-GLUCOSE/UDP-D-GALACTOSE 4-EPIMERASE 1); UDP-glucose 4-epimerase/ protein dimerization
chr1	4356290	4356363	836	At1g12780	UGE1__UGE1 (UDP-D-GLUCOSE/UDP-D-GALACTOSE 4-EPIMERASE 1); UDP-glucose 4-epimerase/ protein dimerization
chr1	4356479	4356550	839	At1g12780	UGE1__UGE1 (UDP-D-GLUCOSE/UDP-D-GALACTOSE 4-EPIMERASE 1); UDP-glucose 4-epimerase/ protein dimerization
chr1	4356654	4356876	999	At1g12780	UGE1__UGE1 (UDP-D-GLUCOSE/UDP-D-GALACTOSE 4-EPIMERASE 1); UDP-glucose 4-epimerase/ protein dimerization
chr1	4357204	4357273	950	At1g12780	UGE1__UGE1 (UDP-D-GLUCOSE/UDP-D-GALACTOSE 4-EPIMERASE 1); UDP-glucose 4-epimerase/ protein dimerization
chr1	4357415	4357518	998	At1g12780	UGE1__UGE1 (UDP-D-GLUCOSE/UDP-D-GALACTOSE 4-EPIMERASE 1); UDP-glucose 4-epimerase/ protein dimerization
chr1	4357911	4358186	999	At1g12780	UGE1__UGE1 (UDP-D-GLUCOSE/UDP-D-GALACTOSE 4-EPIMERASE 1); UDP-glucose 4-epimerase/ protein dimerization
chr1	4394961	4396109	999	At1g12910	ATAN11__ATAN11 (ANTHOCYANIN11); nucleotide binding
chr1	4525652	4525865	974	At1g13245	gene DVL4/RTFL17 product DVL4/RTFL17 (ROTUNDIFOLIA LIKE 17)
chr1	4643455	4643737	806	At1g13570	F-box family protein
chr1	4677149	4677443	965	At1g13640	phosphatidylinositol 3- and 4-kinase family protein
chr1	4678114	4678485	943	At1g13640	phosphatidylinositol 3- and 4-kinase family protein
chr1	4678670	4678996	999	At1g13640	phosphatidylinositol 3- and 4-kinase family protein
chr1	4679109	4679214	998	At1g13640	phosphatidylinositol 3- and 4-kinase family protein
chr1	4778925	4779331	936	At1g13960	WRKY4__WRKY4 (WRKY DNA-binding protein 4); transcription factor
chr1	4790853	4791471	957	At1g13980	GN_EMB30_VAN7__GN (GNOM)
chr1	4880071	4880830	999	At1g14290	acid phosphatase, putative
chr1	4881548	4881869	992	At1g14290	acid phosphatase, putative
chr1	4927116	4927398	998	At1g14400	UBC1__UBC1 (UBIQUITIN CARRIER PROTEIN 1); ubiquitin-protein ligase
chr1	5076125	5077272	999	At1g14740	similar to unknown protein [Arabidopsis thaliana] (TAIR:AT3G63500.2); similar to unknown protein [Arabidopsis thaliana] (TAIR:AT3G63500.1); similar to unnamed protein product [Vitis vinifera] (GB:CAO42402.1); contains InterPro domain Protein of unknown function DUF1423, plant (InterPro:IPR004082)
chr1	5077459	5077645	941	At1g14740	similar to unknown protein [Arabidopsis thaliana] (TAIR:AT3G63500.2); similar to unknown protein [Arabidopsis thaliana] (TAIR:AT3G63500.1); similar to unnamed protein product [Vitis vinifera] (GB:CAO42402.1); contains InterPro domain Protein of unknown function DUF1423, plant (InterPro:IPR004082)
chr1	5180471	5180579	885	At1g15040	glutamine amidotransferase-related
chr1	5209254	5209431	905	At1g15130	hydroxyproline-rich glycoprotein family protein
chr1	5278309	5278417	937	At1g15350	similar to unknown protein [Arabidopsis thaliana] (TAIR:AT3G15770.2); similar to unknown protein [Arabidopsis thaliana] (TAIR:AT3G15770.1); similar to unknown [Populus trichocarpa] (GB:ABK94402.1)
chr1	5278963	5279146	992	At1g15350	similar to unknown protein [Arabidopsis thaliana] (TAIR:AT3G15770.2); similar to unknown protein [Arabidopsis thaliana] (TAIR:AT3G15770.1); similar to unknown [Populus trichocarpa] (GB:ABK94402.1)
chr1	5279414	5279526	855	At1g15350	similar to unknown protein [Arabidopsis thaliana] (TAIR:AT3G15770.2); similar to unknown protein [Arabidopsis thaliana] (TAIR:AT3G15770.1); similar to unknown [Populus trichocarpa] (GB:ABK94402.1)
chr1	5290742	5291055	999	At1g15380	lactoylglutathione lyase family protein / glyoxalase I family protein
chr1	5291204	5291272	999	At1g15380	lactoylglutathione lyase family protein / glyoxalase I family protein
chr1	5292112	5292389	999	At1g15380	lactoylglutathione lyase family protein / glyoxalase I family protein
chr1	5296332	5296751	999	At1g15400	similar to unknown protein [Arabidopsis thaliana] (TAIR:AT1G80180.1); similar to hypothetical protein MtrDRAFT_AC148340g12v2 [Medicago truncatula] (GB:ABD28396.1)
chr1	5326560	5326983	844	At1g15500	ATNTT2__ATNTT2; ATP:ADP antiporter
chr1	5417496	5417716	893	At1g15750	TPL_WSIP1__TPL/WSIP1 (WUS-INTERACTING PROTEIN 1)
chr1	5458616	5458755	984	At1g15880	GOS11__GOS11 (GOLGI SNARE 11); SNARE binding
chr1	5555009	5555271	995	At1g16240	SYP51__SYP51 (SYNTAXIN OF PLANTS 51)
chr1	5763656	5763865	818	At1g16840	similar to unknown protein [Arabidopsis thaliana] (TAIR:AT1G78890.1); similar to hypothetical protein OsI_027317 [Oryza sativa (indica cultivar-group)] (GB:EAZ06085.1)
chr1	5862512	5862619	880	At1g17145	protein binding / zinc ion binding
chr1	6283990	6284207	999	At1g18270	ketose-bisphosphate aldolase class-II family protein
chr1	6286364	6286475	958	At1g18270	ketose-bisphosphate aldolase class-II family protein
chr1	6287418	6287489	966	At1g18270	ketose-bisphosphate aldolase class-II family protein
chr1	6287851	6288030	995	At1g18270	ketose-bisphosphate aldolase class-II family protein
chr1	6305909	6306332	999	At1g18330	EPR1__EPR1 (EARLY-PHYTOCHROME-RESPONSIVE1)
chr1	6306405	6306758	999	At1g18330	EPR1__EPR1 (EARLY-PHYTOCHROME-RESPONSIVE1)
chr1	6307797	6307934	911	At1g18330	EPR1__EPR1 (EARLY-PHYTOCHROME-RESPONSIVE1)
chr1	6411650	6412112	994	At1g18620	similar to unknown protein [Arabidopsis thaliana] (TAIR:AT1G74160.1); similar to unnamed protein product [Vitis vinifera] (GB:CAO49165.1)
chr1	6412461	6413077	999	At1g18620	similar to unknown protein [Arabidopsis thaliana] (TAIR:AT1G74160.1); similar to unnamed protein product [Vitis vinifera] (GB:CAO49165.1)
chr1	6413447	6414272	998	At1g18620	similar to unknown protein [Arabidopsis thaliana] (TAIR:AT1G74160.1); similar to unnamed protein product [Vitis vinifera] (GB:CAO49165.1)
chr1	6452529	6452783	875	At1g18710	AtMYB47__AtMYB47 (myb domain protein 47); DNA binding / transcription factor
chr1	6632655	6632799	857	At1g19220	ARF19_ARF11_IAA22__ARF19 (AUXIN RESPONSE FACTOR 11); transcription factor
chr1	6713092	6713534	999	At1g19400	unknown protein
chr1	6764569	6764783	999	At1g19530	similar to unnamed protein product [Vitis vinifera] (GB:CAO61141.1)
chr1	6764856	6764967	939	At1g19530	similar to unnamed protein product [Vitis vinifera] (GB:CAO61141.1)
chr1	6766432	6766644	993	At1g19540	isoflavone reductase, putative
chr1	6767082	6767300	966	At1g19540	isoflavone reductase, putative
chr1	6799987	6800177	959	At1g19660	wound-responsive family protein
chr1	6801683	6801794	997	At1g19660	wound-responsive family protein
chr1	6801946	6802197	999	At1g19660	wound-responsive family protein
chr1	6937966	6938286	999	At1g20010	TUB5__TUB5 (tubulin beta-5 chain)
chr1	6938460	6938677	981	At1g20010	TUB5__TUB5 (tubulin beta-5 chain)
chr1	6938776	6939020	996	At1g20010	TUB5__TUB5 (tubulin beta-5 chain)
chr1	6940036	6940535	999	At1g20010	TUB5__TUB5 (tubulin beta-5 chain)
chr1	6998703	6998901	998	At1g20190	ATEXPA11_ATEXP11_ATHEXP ALPHA 1.14_EXP11__ATEXPA11 (ARABIDOPSIS THALIANA EXPANSIN A11)
chr1	6999214	6999351	818	At1g20190	ATEXPA11_ATEXP11_ATHEXP ALPHA 1.14_EXP11__ATEXPA11 (ARABIDOPSIS THALIANA EXPANSIN A11)
chr1	7158437	7158551	839	At1g20650	protein kinase
chr1	7158897	7159079	984	At1g20650	protein kinase
chr1	7159289	7159390	894	At1g20650	protein kinase
chr1	7159872	7160376	998	At1g20650	protein kinase
chr1	7244994	7245497	999	At1g20840	TMT1__TMT1 (TONOPLAST MONOSACCHARIDE TRANSPORTER1); carbohydrate transmembrane transporter/ nucleoside transmembrane transporter/ sugar:hydrogen ion symporter
chr1	7245646	7245788	802	At1g20840	TMT1__TMT1 (TONOPLAST MONOSACCHARIDE TRANSPORTER1); carbohydrate transmembrane transporter/ nucleoside transmembrane transporter/ sugar:hydrogen ion symporter
chr1	7245932	7246102	995	At1g20840	TMT1__TMT1 (TONOPLAST MONOSACCHARIDE TRANSPORTER1); carbohydrate transmembrane transporter/ nucleoside transmembrane transporter/ sugar:hydrogen ion symporter
chr1	7246256	7246610	999	At1g20840	TMT1__TMT1 (TONOPLAST MONOSACCHARIDE TRANSPORTER1); carbohydrate transmembrane transporter/ nucleoside transmembrane transporter/ sugar:hydrogen ion symporter
chr1	7246930	7247405	999	At1g20840	TMT1__TMT1 (TONOPLAST MONOSACCHARIDE TRANSPORTER1); carbohydrate transmembrane transporter/ nucleoside transmembrane transporter/ sugar:hydrogen ion symporter
chr1	7264509	7264868	998	At1g20880	RNA recognition motif (RRM)-containing protein
chr1	7493441	7493695	999	At1g21400	2-oxoisovalerate dehydrogenase, putative / 3-methyl-2-oxobutanoate dehydrogenase, putative / branched-chain alpha-keto acid dehydrogenase E1 alpha subunit, putative
chr1	7494602	7495033	999	At1g21400	2-oxoisovalerate dehydrogenase, putative / 3-methyl-2-oxobutanoate dehydrogenase, putative / branched-chain alpha-keto acid dehydrogenase E1 alpha subunit, putative
chr1	7495376	7495665	999	At1g21400	2-oxoisovalerate dehydrogenase, putative / 3-methyl-2-oxobutanoate dehydrogenase, putative / branched-chain alpha-keto acid dehydrogenase E1 alpha subunit, putative
chr1	7495816	7496362	999	At1g21400	2-oxoisovalerate dehydrogenase, putative / 3-methyl-2-oxobutanoate dehydrogenase, putative / branched-chain alpha-keto acid dehydrogenase E1 alpha subunit, putative
chr1	7610862	7611935	997	At1g21670	similar to unknown protein [Arabidopsis thaliana] (TAIR:AT1G21680.1); similar to hypothetical protein [Vitis vinifera] (GB:CAN73514.1); similar to unnamed protein product [Vitis vinifera] (GB:CAO61906.1); contains InterPro domain WD40-like Beta Propeller (InterPro:IPR011659); contains InterPro domain Six-bladed beta-propeller, TolB-like (InterPro:IPR011042)
chr1	7612029	7612497	888	At1g21670	similar to unknown protein [Arabidopsis thaliana] (TAIR:AT1G21680.1); similar to hypothetical protein [Vitis vinifera] (GB:CAN73514.1); similar to unnamed protein product [Vitis vinifera] (GB:CAO61906.1); contains InterPro domain WD40-like Beta Propeller (InterPro:IPR011659); contains InterPro domain Six-bladed beta-propeller, TolB-like (InterPro:IPR011042)
chr1	7613003	7615286	999	At1g21680	similar to unknown protein [Arabidopsis thaliana] (TAIR:AT1G21670.1); similar to hypothetical protein [Vitis vinifera] (GB:CAN73514.1); similar to unnamed protein product [Vitis vinifera] (GB:CAO61906.1); similar to hypothetical protein OsJ_012725 [Oryza sativa (japonica cultivar-group)] (GB:EAZ29242.1); contains InterPro domain WD40-like Beta Propeller (InterPro:IPR011659); contains InterPro dom…
chr1	7651977	7652092	980	At1g21770	similar to unknown protein [Arabidopsis thaliana] (TAIR:AT1G77540.1); similar to unnamed protein product [Vitis vinifera] (GB:CAO61877.1); contains InterPro domain Acyl-CoA N-acyltransferase (InterPro:IPR016181)
chr1	7662396	7662468	881	At1g21830	similar to unnamed protein product [Vitis vinifera] (GB:CAO61865.1)
chr1	7704473	7705129	999	At1g21920	MORN (Membrane Occupation and Recognition Nexus) repeat-containing protein /phosphatidylinositol-4-phosphate 5-kinase-related
chr1	7705200	7706073	999	At1g21920	MORN (Membrane Occupation and Recognition Nexus) repeat-containing protein /phosphatidylinositol-4-phosphate 5-kinase-related
chr1	7898342	7898666	998	At1g22370	ATUGT85A5__ATUGT85A5 (UDP-GLUCOSYL TRANSFERASE 85A5); glucuronosyltransferase/ transferase, transferring glycosyl groups
chr1	7898776	7898888	917	At1g22370	ATUGT85A5__ATUGT85A5 (UDP-GLUCOSYL TRANSFERASE 85A5); glucuronosyltransferase/ transferase, transferring glycosyl groups
chr1	7899388	7900032	999	At1g22370	ATUGT85A5__ATUGT85A5 (UDP-GLUCOSYL TRANSFERASE 85A5); glucuronosyltransferase/ transferase, transferring glycosyl groups
chr1	7899567	7900201	986	At1g22370	ATUGT85A5__ATUGT85A5 (UDP-GLUCOSYL TRANSFERASE 85A5); glucuronosyltransferase/ transferase, transferring glycosyl groups
chr1	7949533	7950696	999	At1g22500	zinc finger (C3HC4-type RING finger) family protein
chr1	7956839	7956943	933	At1g22530	PATL2__PATL2; transporter
chr1	7957015	7957266	998	At1g22530	PATL2__PATL2; transporter
chr1	8049734	8049842	981	At1g22740	AtRABG3b_RAB7__RAB7 (Ras-related protein 7); GTP binding
chr1	8050145	8050249	965	At1g22740	AtRABG3b_RAB7__RAB7 (Ras-related protein 7); GTP binding
chr1	8050430	8050744	999	At1g22740	AtRABG3b_RAB7__RAB7 (Ras-related protein 7); GTP binding
chr1	8064582	8065089	966	At1g22770	GI_FB__GI (GIGANTEA); binding
chr1	8118555	8119301	994	At1g22930	T-complex protein 11
chr1	8168712	8169103	990	At1g23050	hydroxyproline-rich glycoprotein family protein
chr1	8270705	8270925	847	At1g23310	GGT1_AOAT1__GGT1 (ALANINE-2-OXOGLUTARATE AMINOTRANSFERASE 1)
chr1	8319650	8319818	824	At1g23420=utr3=int=At1g23440=p800	intergenic
chr1	8428666	8429057	954	At1g23860	RSZP21_SRZ-21_SRZ21__SRZ-21
chr1	8478434	8478854	999	At1g23960	similar to unknown protein [Arabidopsis thaliana] (TAIR:AT1G23970.1); contains InterPro domain Protein of unknown function DUF626, Arabidopsis thaliana (InterPro:IPR006462)
chr1	8479382	8479528	988	At1g23960	similar to unknown protein [Arabidopsis thaliana] (TAIR:AT1G23970.1); contains InterPro domain Protein of unknown function DUF626, Arabidopsis thaliana (InterPro:IPR006462)
chr1	8479668	8479777	951	At1g23960	similar to unknown protein [Arabidopsis thaliana] (TAIR:AT1G23970.1); contains InterPro domain Protein of unknown function DUF626, Arabidopsis thaliana (InterPro:IPR006462)
chr1	8553486	8553739	992	At1g24160	unknown protein
chr1	8554321	8554602	963	At1g24160	unknown protein
chr1	8555073	8555645	999	At1g24160	unknown protein
chr1	8934119	8934411	962	At1g25440	zinc finger (B-box type) family protein
chr1	8934486	8935412	999	At1g25440	zinc finger (B-box type) family protein
chr1	9185945	9186881	998	At1g26580	similar to myb family transcription factor / ELM2 domain-containing protein [Arabidopsis thaliana] (TAIR:AT2G03470.1); similar to hypothetical protein [Vitis vinifera] (GB:CAN60165.1)
chr1	9214533	9214710	993	At1g26665	similar to RNA polymerase II mediator complex protein-related [Arabidopsis thaliana] (TAIR:AT5G41910.1); similar to unnamed protein product [Vitis vinifera] (GB:CAO62915.1); contains domain PTHR13345:SF2 (PTHR13345:SF2); contains domain PD331788 (PD331788); contains domain PTHR13345 (PTHR13345)
chr1	9215374	9215520	832	At1g26665	similar to RNA polymerase II mediator complex protein-related [Arabidopsis thaliana] (TAIR:AT5G41910.1); similar to unnamed protein product [Vitis vinifera] (GB:CAO62915.1); contains domain PTHR13345:SF2 (PTHR13345:SF2); contains domain PD331788 (PD331788); contains domain PTHR13345 (PTHR13345)
chr1	9284539	9284723	886	At1g26799=utr3=int=At1g26800=utr3	intergenic
chr1	9379345	9379520	999	At1g27020	unknown protein
chr1	9379697	9380232	999	At1g27020	unknown protein
chr1	9380349	9380421	973	At1g27020	unknown protein
chr1	9380487	9380623	980	At1g27020	unknown protein
chr1	9403904	9404422	999	At1g27090	glycine-rich protein
chr1	9405521	9405700	978	At1g27090	glycine-rich protein
chr1	9554888	9555000	848	At1g27510	similar to EX1 (EXECUTER1) [Arabidopsis thaliana] (TAIR:AT4G33630.1); similar to EX1 (EXECUTER1) [Arabidopsis thaliana] (TAIR:AT4G33630.2); similar to unnamed protein product [Vitis vinifera] (GB:CAO64344.1)
chr1	9558046	9558293	999	At1g27510	similar to EX1 (EXECUTER1) [Arabidopsis thaliana] (TAIR:AT4G33630.1); similar to EX1 (EXECUTER1) [Arabidopsis thaliana] (TAIR:AT4G33630.2); similar to unnamed protein product [Vitis vinifera] (GB:CAO64344.1)
chr1	9628217	9628416	996	At1g27670	unknown protein
chr1	9875659	9875840	936	At1g28260	binding
chr1	9875943	9876981	999	At1g28260	binding
chr1	9877722	9878042	999	At1g28260	binding
chr1	9878153	9878573	999	At1g28260	binding
chr1	9878785	9879102	999	At1g28260	binding
chr1	9933887	9934609	999	At1g28330	DRM1__DRM1 (DORMANCY-ASSOCIATED PROTEIN 1)
chr1	9934761	9934955	999	At1g28330	DRM1__DRM1 (DORMANCY-ASSOCIATED PROTEIN 1)
chr1	10288305	10288446	999	At1g29395	COR414-TM1__COR414-TM1 (cold regulated 414 thylakoid membrane 1)
chr1	10288596	10288750	864	At1g29395	COR414-TM1__COR414-TM1 (cold regulated 414 thylakoid membrane 1)
chr1	10289149	10289540	999	At1g29395	COR414-TM1__COR414-TM1 (cold regulated 414 thylakoid membrane 1)
chr1	10501137	10501429	988	At1g29970	RPL18AA__RPL18AA (60S RIBOSOMAL PROTEIN L18A-1); structural constituent of ribosome
chr1	10647080	10647394	992	At1g30250	unknown protein
chr1	10898358	10898751	998	At1g30720	FAD-binding domain-containing protein
chr1	10898983	10899234	999	At1g30720	FAD-binding domain-containing protein
chr1	10899411	10899589	974	At1g30720	FAD-binding domain-containing protein
chr1	11874967	11875159	937	At1g32790	CID11__CID11; RNA binding
chr1	11876752	11877282	999	At1g32790	CID11__CID11; RNA binding
chr1	11968560	11968669	980	At1g33050	similar to unknown protein [Arabidopsis thaliana] (TAIR:AT4G10470.1)
chr1	11968952	11970101	999	At1g33050	similar to unknown protein [Arabidopsis thaliana] (TAIR:AT4G10470.1)
chr1	11970174	11970918	999	At1g33050	similar to unknown protein [Arabidopsis thaliana] (TAIR:AT4G10470.1)
chr1	12350410	12350575	961	At1g33970	avirulence-responsive protein, putative / avirulence induced gene protein, putative / AIG protein, putative
chr1	12514074	12514533	998	At1g34315	unknown protein
chr1	12551073	12551341	852	At1g34370	STOP1__STOP1 (SENSITIVE TO PROTON RHIZOTOXICITY 1); nucleic acid binding / zinc ion binding
chr1	12743766	12743917	997	At1g34760	GRF11_GF14 OMICRON__GRF11 (General regulatory factor 11)
chr1	13283049	13283252	994	At1g35780=p800=int=At1g35790=utr3	oRNA
chr1	14285300	14285481	910	At1g37999=p800	intergenic
chr1	15005569	15005659	981	At1g40089	pseudogene, putative fructose-2,6-bisphosphatase
chr1	16231000	16231106	808	At1g43130	LCV2__LCV2 (LIKE COV 2)
chr1	16486850	16487361	999	At1g43700	VIP1__VIP1 (VIRE2-INTERACTING PROTEIN 1); transcription factor
chr1	16488135	16488638	999	At1g43700	VIP1__VIP1 (VIRE2-INTERACTING PROTEIN 1); transcription factor
chr1	17093289	17093499	825	At1g45165	unknown protein
chr1	17268449	17268832	981	At1g46768	RAP2.1__RAP2.1 (related to AP2 1); DNA binding / transcription factor
chr1	17851324	17851856	918	At1g48300	similar to hypothetical protein [Vitis vinifera] (GB:CAN81152.1); contains InterPro domain Thioredoxin-like fold (InterPro:IPR012336)
chr1	18141868	18142608	999	At1g49032	unknown protein
chr1	18178337	18178441	998	At1g49130	zinc ion binding
chr1	18178695	18178762	854	At1g49130	zinc ion binding
chr1	18178872	18179129	999	At1g49130	zinc ion binding
chr1	18179311	18179645	999	At1g49130	zinc ion binding
chr1	18325580	18325829	996	At1g49500	similar to unknown protein [Arabidopsis thaliana] (TAIR:AT3G19030.1)
chr1	18360651	18361014	984	At1g49600	ATRBP47A__ATRBP47A (ARABIDOPSIS THALIANA RNA-BINDING PROTEIN 47A); RNA binding
chr1	18404391	18404925	999	At1g49720	ABF1__ABF1 (ABSCISIC ACID RESPONSIVE ELEMENT-BINDING FACTOR 1); DNA binding / transcription activator/ transcription factor
chr1	18507916	18508171	999	At1g49970	CLPR1_NCLPP5__CLPR1 (Clp protease proteolytic subunit 5); endopeptidase Clp
chr1	18599902	18600005	941	At1g50200	ALATS_ACD__ALATS (ALANYL-TRNA SYNTHETASE); ATP binding / alanine-tRNA ligase/ ligase, forming aminoacyl-tRNA and related compounds / nucleic acid binding
chr1	18631257	18631855	999	At1g50290	unknown protein
chr1	18706402	18707221	923	At1g50480	THFS__THFS (10-FORMYLTETRAHYDROFOLATE SYNTHETASE); ATP binding / formate-tetrahydrofolate ligase
chr1	18730418	18730859	935	At1g50570	C2 domain-containing protein
chr1	18731000	18731208	992	At1g50570	C2 domain-containing protein
chr1	19121344	19121842	999	At1g51550	F-box family protein
chr1	19122538	19122758	997	At1g51550	F-box family protein
chr1	19301542	19301687	903	At1g51940	protein kinase family protein / peptidoglycan-binding LysM domain-containing protein
chr1	19302013	19302301	999	At1g51940	protein kinase family protein / peptidoglycan-binding LysM domain-containing protein
chr1	19302442	19302745	999	At1g51940	protein kinase family protein / peptidoglycan-binding LysM domain-containing protein
chr1	19440403	19440948	998	At1g52190	proton-dependent oligopeptide transport (POT) family protein
chr1	19895067	19895356	983	At1g53320	AtTLP7__AtTLP7 (TUBBY LIKE PROTEIN 7); phosphoric diester hydrolase/ transcription factor
chr1	19896786	19897072	999	At1g53320	AtTLP7__AtTLP7 (TUBBY LIKE PROTEIN 7); phosphoric diester hydrolase/ transcription factor
chr1	19995403	19995699	889	At1g53580	ETHE1_GLX2-3_GLY3__ETHE1/GLX2-3/GLY3 (GLYOXALASE 2-3); hydroxyacylglutathione hydrolase
chr1	20081486	20081628	905	At1g53785	unknown protein
chr1	20199012	20199376	999	At1g54100	ALDH7B4__ALDH7B4 (ALDEHYDE DEHYDROGENASE 7B4); 3-chloroallyl aldehyde dehydrogenase
chr1	20199915	20200022	998	At1g54100	ALDH7B4__ALDH7B4 (ALDEHYDE DEHYDROGENASE 7B4); 3-chloroallyl aldehyde dehydrogenase
chr1	20200174	20200278	996	At1g54100	ALDH7B4__ALDH7B4 (ALDEHYDE DEHYDROGENASE 7B4); 3-chloroallyl aldehyde dehydrogenase
chr1	20200425	20200567	995	At1g54100	ALDH7B4__ALDH7B4 (ALDEHYDE DEHYDROGENASE 7B4); 3-chloroallyl aldehyde dehydrogenase
chr1	20201851	20201914	983	At1g54100	ALDH7B4__ALDH7B4 (ALDEHYDE DEHYDROGENASE 7B4); 3-chloroallyl aldehyde dehydrogenase
chr1	20202381	20202626	999	At1g54100	ALDH7B4__ALDH7B4 (ALDEHYDE DEHYDROGENASE 7B4); 3-chloroallyl aldehyde dehydrogenase
chr1	20434346	20435112	999	At1g54740	similar to structural constituent of ribosome [Arabidopsis thaliana] (TAIR:AT1G22110.1); similar to unknown [Populus trichocarpa x Populus deltoides] (GB:ABK96485.1)
chr1	20435184	20435603	999	At1g54740	similar to structural constituent of ribosome [Arabidopsis thaliana] (TAIR:AT1G22110.1); similar to unknown [Populus trichocarpa x Populus deltoides] (GB:ABK96485.1)
chr1	20474834	20475086	950	At1g54920	similar to hypothetical protein [Vitis vinifera] (GB:CAN77027.1)
chr1	20553303	20553626	965	At1g55060	UBQ12__UBQ12 (UBIQUITIN 12)
chr1	20581132	20581269	945	At1g55160=p800	intergenic
chr1	20727090	20727269	983	At1g55510	BCDH BETA1__BCDH BETA1 (BRANCHED-CHAIN ALPHA-KETO ACID DECARBOXYLASE E1 BETA SUBUNIT); 3-methyl-2-oxobutanoate dehydrogenase (2-methylpropanoyl-transferring)
chr1	20728086	20728645	991	At1g55510	BCDH BETA1__BCDH BETA1 (BRANCHED-CHAIN ALPHA-KETO ACID DECARBOXYLASE E1 BETA SUBUNIT); 3-methyl-2-oxobutanoate dehydrogenase (2-methylpropanoyl-transferring)
chr1	20807414	20807597	990	At1g55675	unknown protein
chr1	20807967	20808140	992	At1g55675	unknown protein
chr1	20808325	20808575	859	At1g55675	unknown protein
chr1	20880506	20881011	994	At1g55850	ATCSLE1_CSLE1__ATCSLE1 (Cellulose synthase-like E1); cellulose synthase/ transferase, transferring glycosyl groups
chr1	20882115	20882426	976	At1g55850	ATCSLE1_CSLE1__ATCSLE1 (Cellulose synthase-like E1); cellulose synthase/ transferase, transferring glycosyl groups
chr1	20882692	20883114	999	At1g55850	ATCSLE1_CSLE1__ATCSLE1 (Cellulose synthase-like E1); cellulose synthase/ transferase, transferring glycosyl groups
chr1	21035368	21035650	891	At1g56200	EMB1303__EMB1303 (EMBRYO DEFECTIVE 1303)
chr1	21047318	21047856	966	At1g56220	dormancy/auxin associated family protein
chr1	21076615	21076784	802	At1g56280	ATDI19__ATDI19 (Arabidopsis thaliana drought-induced 19)
chr1	21078353	21078466	949	At1g56280	ATDI19__ATDI19 (Arabidopsis thaliana drought-induced 19)
chr1	21082529	21082787	990	At1g56300	DNAJ heat shock N-terminal domain-containing protein
chr1	21083700	21083944	991	At1g56300	DNAJ heat shock N-terminal domain-containing protein
chr1	21467746	21467961	999	At1g58030	CAT2__CAT2 (CATIONIC AMINO ACID TRANSPORTER 2); amino acid transmembrane transporter
chr1	21468478	21468591	970	At1g58030	CAT2__CAT2 (CATIONIC AMINO ACID TRANSPORTER 2); amino acid transmembrane transporter
chr1	21468872	21469432	999	At1g58030	CAT2__CAT2 (CATIONIC AMINO ACID TRANSPORTER 2); amino acid transmembrane transporter
chr1	21469687	21469833	999	At1g58030	CAT2__CAT2 (CATIONIC AMINO ACID TRANSPORTER 2); amino acid transmembrane transporter
chr1	21470011	21470081	832	At1g58030	CAT2__CAT2 (CATIONIC AMINO ACID TRANSPORTER 2); amino acid transmembrane transporter
chr1	21470182	21470250	978	At1g58030	CAT2__CAT2 (CATIONIC AMINO ACID TRANSPORTER 2); amino acid transmembrane transporter
chr1	21471193	21471336	999	At1g58030	CAT2__CAT2 (CATIONIC AMINO ACID TRANSPORTER 2); amino acid transmembrane transporter
chr1	21471652	21471784	999	At1g58030	CAT2__CAT2 (CATIONIC AMINO ACID TRANSPORTER 2); amino acid transmembrane transporter
chr1	21542460	21542679	999	At1g58180	carbonic anhydrase family protein / carbonate dehydratase family protein
chr1	21544381	21544711	994	At1g58190	leucine-rich repeat family protein
chr1	21583385	21584283	999	At1g58235	unknown protein
chr1	22181149	22181512	978	At1g60140	ATTPS10_TPS10__ATTPS10 (TREHALOSE PHOSPHATE SYNTHASE); transferase, transferring glycosyl groups / trehalose-phosphatase
chr1	22182127	22182557	996	At1g60140	ATTPS10_TPS10__ATTPS10 (TREHALOSE PHOSPHATE SYNTHASE); transferase, transferring glycosyl groups / trehalose-phosphatase
chr1	22183452	22183869	999	At1g60140	ATTPS10_TPS10__ATTPS10 (TREHALOSE PHOSPHATE SYNTHASE); transferase, transferring glycosyl groups / trehalose-phosphatase
chr1	22361847	22362173	999	At1g60730	aldo/keto reductase family protein
chr1	22362463	22362641	993	At1g60730	aldo/keto reductase family protein
chr1	22364746	22364898	999	At1g60740	peroxiredoxin type 2, putative
chr1	22365282	22365491	999	At1g60740	peroxiredoxin type 2, putative
chr1	22445510	22445690	895	At1g60940	SNRK2-10_SNRK2.10_SRK2B__SNRK2-10/SNRK2.10/SRK2B (SNF1-RELATED PROTEIN KINASE 2.10); kinase
chr1	22801852	22802187	999	At1g61740	similar to unknown protein [Arabidopsis thaliana] (TAIR:AT1G11540.1); similar to unnamed protein product [Vitis vinifera] (GB:CAO38814.1); contains InterPro domain Protein of unknown function DUF81; (InterPro:IPR002781)
chr1	22802423	22802500	990	At1g61740	similar to unknown protein [Arabidopsis thaliana] (TAIR:AT1G11540.1); similar to unnamed protein product [Vitis vinifera] (GB:CAO38814.1); contains InterPro domain Protein of unknown function DUF81; (InterPro:IPR002781)
chr1	22802674	22802783	999	At1g61740	similar to unknown protein [Arabidopsis thaliana] (TAIR:AT1G11540.1); similar to unnamed protein product [Vitis vinifera] (GB:CAO38814.1); contains InterPro domain Protein of unknown function DUF81; (InterPro:IPR002781)
chr1	22804119	22804754	999	At1g61740	similar to unknown protein [Arabidopsis thaliana] (TAIR:AT1G11540.1); similar to unnamed protein product [Vitis vinifera] (GB:CAO38814.1); contains InterPro domain Protein of unknown function DUF81; (InterPro:IPR002781)
chr1	23089672	23089924	999	At1g62390	octicosapeptide/Phox/Bem1p (PB1) domain-containing protein / tetratricopeptide repeat (TPR)-containing protein
chr1	23140026	23140755	999	At1g62510	protease inhibitor/seed storage/lipid transfer protein (LTP) family protein
chr1	23261816	23261964	942	At1g62810	copper amine oxidase, putative
chr1	23395973	23396077	918	At1g63090	ATPP2-A11__ATPP2-A11 (Phloem protein 2-A11); carbohydrate binding
chr1	23460171	23460508	992	At1g63240	unknown protein
chr1	23659246	23659416	999	At1g63760	pseudogene, ARI protein
chr1	23665859	23666182	977	At1g63770	peptidase M1 family protein
chr1	23671369	23671858	999	At1g63800	UBC5__UBC5 (UBIQUITIN-CONJUGATING ENZYME 5); ubiquitin-protein ligase
chr1	23671962	23672204	913	At1g63800	UBC5__UBC5 (UBIQUITIN-CONJUGATING ENZYME 5); ubiquitin-protein ligase
chr1	23762008	23762236	981	At1g64040	TOPP3__TOPP3 (Type one serine/threonine protein phosphatase 3); protein serine/threonine phosphatase
chr1	23762756	23763265	999	At1g64040	TOPP3__TOPP3 (Type one serine/threonine protein phosphatase 3); protein serine/threonine phosphatase
chr1	24050591	24050894	999	At1g64720	CP5__CP5
chr1	24051327	24051581	906	At1g64720	CP5__CP5
chr1	24051980	24052207	999	At1g64720	CP5__CP5
chr1	24263786	24263972	946	At1g65320	CBS domain-containing protein
chr1	24302421	24303141	999	At1g65420=p200	intergenic
chr1	24423203	24423352	923	At1g65660	SMP1__SMP1 (swellmap 1); nucleic acid binding
chr1	24443939	24444652	999	At1g65720	similar to hypothetical protein [Vitis vinifera] (GB:CAN83711.1); similar to unnamed protein product [Vitis vinifera] (GB:CAO22167.1); similar to unknown [Populus trichocarpa] (GB:ABK94059.1)
chr1	24542617	24542775	913	At1g65930	isocitrate dehydrogenase, putative / NADP+ isocitrate dehydrogenase, putative
chr1	24543903	24544343	904	At1g65930	isocitrate dehydrogenase, putative / NADP+ isocitrate dehydrogenase, putative
chr1	24561065	24561364	999	At1g65970	TPX2__TPX2 (THIOREDOXIN-DEPENDENT PEROXIDASE 2); antioxidant
chr1	24561137	24561400	999	At1g65970	TPX2__TPX2 (THIOREDOXIN-DEPENDENT PEROXIDASE 2); antioxidant
chr1	24561537	24561595	926	At1g65970	TPX2__TPX2 (THIOREDOXIN-DEPENDENT PEROXIDASE 2); antioxidant
chr1	24561537	24561595	845	At1g65970	TPX2__TPX2 (THIOREDOXIN-DEPENDENT PEROXIDASE 2); antioxidant
chr1	24561836	24561872	949	At1g65970	TPX2__TPX2 (THIOREDOXIN-DEPENDENT PEROXIDASE 2); antioxidant
chr1	24561882	24561915	922	At1g65970	TPX2__TPX2 (THIOREDOXIN-DEPENDENT PEROXIDASE 2); antioxidant
chr1	25334696	25335021	998	At1g67580	protein kinase family protein
chr1	25430116	25430925	999	At1g67810	Fe-S metabolism associated domain-containing protein
chr1	25528661	25528912	995	At1g68110	epsin N-terminal homology (ENTH) domain-containing protein / clathrin assembly protein-related
chr1	25713833	25714487	999	At1g68520	zinc finger (B-box type) family protein
chr1	25738114	25739620	999	At1g68560	ATXYL1_XYL1__ATXYL1/XYL1 (ALPHA-XYLOSIDASE 1); alpha-N-arabinofuranosidase/ hydrolase, hydrolyzing O-glycosyl compounds / xylan 1,4-beta-xylosidase
chr1	25739687	25739862	857	At1g68560	ATXYL1_XYL1__ATXYL1/XYL1 (ALPHA-XYLOSIDASE 1); alpha-N-arabinofuranosidase/ hydrolase, hydrolyzing O-glycosyl compounds / xylan 1,4-beta-xylosidase
chr1	25740551	25741206	999	At1g68560	ATXYL1_XYL1__ATXYL1/XYL1 (ALPHA-XYLOSIDASE 1); alpha-N-arabinofuranosidase/ hydrolase, hydrolyzing O-glycosyl compounds / xylan 1,4-beta-xylosidase
chr1	25741346	25741534	990	At1g68560	ATXYL1_XYL1__ATXYL1/XYL1 (ALPHA-XYLOSIDASE 1); alpha-N-arabinofuranosidase/ hydrolase, hydrolyzing O-glycosyl compounds / xylan 1,4-beta-xylosidase
chr1	25883967	25884304	999	At1g68840	RAP2.8_RAV2__RAV2 (REGULATOR OF THE ATPASE OF THE VACUOLAR MEMBRANE); DNA binding / transcription factor
chr1	25884340	25885311	999	At1g68840	RAP2.8_RAV2__RAV2 (REGULATOR OF THE ATPASE OF THE VACUOLAR MEMBRANE); DNA binding / transcription factor
chr1	25884818	25884964	998	At1g68840	RAP2.8_RAV2__RAV2 (REGULATOR OF THE ATPASE OF THE VACUOLAR MEMBRANE); DNA binding / transcription factor
chr1	25885147	25885277	958	At1g68840	RAP2.8_RAV2__RAV2 (REGULATOR OF THE ATPASE OF THE VACUOLAR MEMBRANE); DNA binding / transcription factor
chr1	26046069	26046338	853	At1g69270	RPK1__RPK1 (RECEPTOR-LIKE PROTEIN KINASE 1); kinase
chr1	26108744	26108760	994	At1g69440	AGO7_ZIP__AGO7 (ARGONAUTE7); nucleic acid binding
chr1	26326965	26327280	833	At1g69890	similar to unknown protein [Arabidopsis thaliana] (TAIR:AT1G27100.1); similar to unknown [Populus trichocarpa] (GB:ABK94560.1); contains InterPro domain Protein of unknown function DUF569 (InterPro:IPR007679); contains InterPro domain Actin-crosslinking proteins (InterPro:IPR008999)
chr1	26327676	26328143	993	At1g69890	similar to unknown protein [Arabidopsis thaliana] (TAIR:AT1G27100.1); similar to unknown [Populus trichocarpa] (GB:ABK94560.1); contains InterPro domain Protein of unknown function DUF569 (InterPro:IPR007679); contains InterPro domain Actin-crosslinking proteins (InterPro:IPR008999)
chr1	26476449	26476659	950	At1g70290	ATTPS8_ATTPSC_TPS8__ATTPS8 (Arabidopsis thaliana trehalose phosphatase/synthase 8); transferase, transferring glycosyl groups
chr1	26476875	26477134	999	At1g70290	ATTPS8_ATTPSC_TPS8__ATTPS8 (Arabidopsis thaliana trehalose phosphatase/synthase 8); transferase, transferring glycosyl groups
chr1	26477208	26477419	987	At1g70290	ATTPS8_ATTPSC_TPS8__ATTPS8 (Arabidopsis thaliana trehalose phosphatase/synthase 8); transferase, transferring glycosyl groups
chr1	26477497	26477721	893	At1g70290	ATTPS8_ATTPSC_TPS8__ATTPS8 (Arabidopsis thaliana trehalose phosphatase/synthase 8); transferase, transferring glycosyl groups
chr1	26543435	26543544	983	At1g70420	similar to unknown protein [Arabidopsis thaliana] (TAIR:AT1G23710.1); similar to unnamed protein product [Vitis vinifera] (GB:CAO66069.1); contains InterPro domain Protein of unknown function DUF1645 (InterPro:IPR012442)
chr1	26799012	26799439	999	At1g71030	ATMYBL2__ATMYBL2 (Arabidopsis myb-like 2); DNA binding / transcription factor
chr1	26867267	26867286	886	At1g71270	POK_TTD8__POK (POKY POLLEN TUBE)
chr1	26920696	26921122	999	At1g71410	protein kinase family protein
chr1	27122333	27122475	998	At1g72070	DNAJ heat shock N-terminal domain-containing protein
chr1	27152179	27152551	998	At1g72150	PATL1__PATL1 (PATELLIN 1); transporter
chr1	27152656	27153418	999	At1g72150	PATL1__PATL1 (PATELLIN 1); transporter
chr1	27158447	27158723	999	At1g72160	SEC14 cytosolic factor family protein / phosphoglyceride transfer family protein
chr1	27158987	27159223	902	At1g72160	SEC14 cytosolic factor family protein / phosphoglyceride transfer family protein
chr1	27363225	27363371	821	At1g72680	cinnamyl-alcohol dehydrogenase, putative
chr1	27375978	27376365	997	At1g72710	CKL2__CKL2; casein kinase I/ kinase
chr1	27593115	27593740	999	At1g73380	similar to unnamed protein product [Vitis vinifera] (GB:CAO62045.1); contains InterPro domain Protein of unknown function DUF1308 (InterPro:IPR010733)
chr1	28056962	28057066	989	At1g74670	gibberellin-responsive protein, putative
chr1	28057383	28057745	999	At1g74670	gibberellin-responsive protein, putative
chr1	28119780	28120115	999	At1g74840	myb family transcription factor
chr1	28140110	28140222	880	At1g74910	ADP-glucose pyrophosphorylase family protein
chr1	28140405	28140477	816	At1g74910	ADP-glucose pyrophosphorylase family protein
chr1	28141587	28141802	999	At1g74910	ADP-glucose pyrophosphorylase family protein
chr1	28142141	28142305	852	At1g74910	ADP-glucose pyrophosphorylase family protein
chr1	28159344	28159710	991	At1g74960	FAB1_KAS2__FAB1 (FATTY ACID BIOSYNTHESIS 1); fatty-acid synthase
chr1	28221004	28221498	988	At1g75180	similar to unknown protein [Arabidopsis thaliana] (TAIR:AT1G19400.1); similar to unknown protein [Arabidopsis thaliana] (TAIR:AT1G19400.2); similar to unnamed protein product [Vitis vinifera] (GB:CAO47631.1); contains domain PTHR10996:SF1 (PTHR10996:SF1); contains domain PTHR10996 (PTHR10996)
chr1	28259306	28259627	883	At1g75300	isoflavone reductase, putative
chr1	28285068	28285339	999	At1g75380	wound-responsive protein-related
chr1	28286575	28287307	999	At1g75380	wound-responsive protein-related
chr1	28287565	28287670	898	At1g75380	wound-responsive protein-related
chr1	28370805	28371239	878	At1g75540	STH2 (SALT TOLERANCE HOMOLOG2); transcription factor/ zinc ion binding
chr1	28445312	28445616	999	At1g75750	GASA1__GASA1 (GAST1 PROTEIN HOMOLOG 1)
chr1	28445872	28445973	999	At1g75750	GASA1__GASA1 (GAST1 PROTEIN HOMOLOG 1)
chr1	28462450	28463353	999	At1g75800	pathogenesis-related thaumatin family protein
chr1	28463898	28464314	999	At1g75800	pathogenesis-related thaumatin family protein
chr1	28467246	28467460	892	At1g75820	CLV1_FAS3_FLO5__CLV1 (CLAVATA 1); ATP binding / kinase/ protein serine/threonine kinase
chr1	28518922	28519158	999	At1g75940=utr3=int=At1g75950=p800	intergenic
chr1	28519373	28519479	969	At1g75950=p800	intergenic
chr1	28532163	28532737	970	At1g76010	nucleic acid binding
chr1	28581936	28582148	962	At1g76150	maoC-like dehydratase domain-containing protein
chr1	28691082	28691294	999	At1g76460	RNA recognition motif (RRM)-containing protein
chr1	28691911	28691984	858	At1g76460	RNA recognition motif (RRM)-containing protein
chr1	28692131	28692348	999	At1g76460	RNA recognition motif (RRM)-containing protein
chr1	28692605	28692676	903	At1g76460	RNA recognition motif (RRM)-containing protein
chr1	28692787	28692896	893	At1g76460	RNA recognition motif (RRM)-containing protein
chr1	28693186	28693710	999	At1g76460	RNA recognition motif (RRM)-containing protein
chr1	28700824	28701815	999	At1g76490	HMG1_HMGR1__HMG1 (3-HYDROXY-3-METHYLGLUTARYL COA REDUCTASE)
chr1	28702407	28702735	999	At1g76490	HMG1_HMGR1__HMG1 (3-HYDROXY-3-METHYLGLUTARYL COA REDUCTASE)
chr1	28702879	28703203	998	At1g76490	HMG1_HMGR1__HMG1 (3-HYDROXY-3-METHYLGLUTARYL COA REDUCTASE)
chr1	28938925	28940287	999	At1g76990	ACR3__ACR3 (ACT Domain Repeat 3)
chr1	29005616	29005902	997	At1g77180	chromatin protein family
chr1	29006199	29006569	999	At1g77180	chromatin protein family
chr1	29013951	29014343	999	At1g77210	sugar transporter, putative
chr1	29014451	29015425	999	At1g77210	sugar transporter, putative
chr1	29015744	29015960	998	At1g77210	sugar transporter, putative
chr1	29343807	29344019	944	At1g78020	senescence-associated protein-related
chr1	29455510	29456387	999	At1g78270	ATUGT85A4__ATUGT85A4 (UDP-GLUCOSYL TRANSFERASE 85A4); UDP-glycosyltransferase/ glucuronosyltransferase/ transferase, transferring hexosyl groups
chr1	29523309	29523751	999	At1g78460	SOUL heme-binding family protein
chr1	29523889	29524178	999	At1g78460	SOUL heme-binding family protein
chr1	29595947	29596276	999	At1g78670	ATGGH3__ATGGH3 (GAMMA-GLUTAMYL HYDROLASE 3); gamma-glutamyl hydrolase
chr1	29663030	29663164	936	At1g78895	similar to pentatricopeptide (PPR) repeat-containing protein [Arabidopsis thaliana] (TAIR:AT1G16830.1); similar to unnamed protein product [Vitis vinifera] (GB:CAO41680.1)
chr1	29859116	29859412	999	At1g79360	ATOCT2__ATOCT2 (ARABIDOPSIS THALIANA ORGANIC CATION/CARNITINE TRANSPORTER2); carbohydrate transmembrane transporter/ sugar:hydrogen ion symporter
chr1	29859738	29859985	997	At1g79360	ATOCT2__ATOCT2 (ARABIDOPSIS THALIANA ORGANIC CATION/CARNITINE TRANSPORTER2); carbohydrate transmembrane transporter/ sugar:hydrogen ion symporter
chr1	29860090	29860475	999	At1g79360	ATOCT2__ATOCT2 (ARABIDOPSIS THALIANA ORGANIC CATION/CARNITINE TRANSPORTER2); carbohydrate transmembrane transporter/ sugar:hydrogen ion symporter
chr1	29872797	29872863	847	At1g79410	ATOCT5__ATOCT5 (ARABIDOPSIS THALIANA ORGANIC CATION/CARNITINE TRANSPORTER5); carbohydrate transmembrane transporter/ sugar:hydrogen ion symporter
chr1	29995330	29995652	998	At1g79700	ovule development protein, putative
chr1	30155794	30156043	858	At1g80160	lactoylglutathione lyase family protein / glyoxalase I family protein
chr1	30156753	30156860	999	At1g80160	lactoylglutathione lyase family protein / glyoxalase I family protein
chr1	30161693	30161826	866	At1g80180	similar to unknown protein [Arabidopsis thaliana] (TAIR:AT1G15400.2); similar to unknown protein [Arabidopsis thaliana] (TAIR:AT1G15400.3); similar to unknown protein [Arabidopsis thaliana] (TAIR:AT1G15400.1); similar to hypothetical protein MtrDRAFT_AC148340g12v2 [Medicago truncatula] (GB:ABD28396.1)
chr1	30161931	30162338	999	At1g80180	similar to unknown protein [Arabidopsis thaliana] (TAIR:AT1G15400.2); similar to unknown protein [Arabidopsis thaliana] (TAIR:AT1G15400.3); similar to unknown protein [Arabidopsis thaliana] (TAIR:AT1G15400.1); similar to hypothetical protein MtrDRAFT_AC148340g12v2 [Medicago truncatula] (GB:ABD28396.1)
chr1	30409207	30409526	999	At1g80920	J8__J8; heat shock protein binding / unfolded protein binding
chr2	3178	3722	999	At2g01010	RRNA00001
chr2	5786	5962	911	At2g01020	RRNA00002
chr2	9016	9473	999	At2g01020	RRNA00002
chr2	8747	9230	999	At2g01020=utr3=int=At2g01022=utr3	rRNA locus
chr2	82182	82408	947	At2g01100	similar to Os01g0120700 [Oryza sativa (japonica cultivar-group)] (GB:NP_001041870.1); similar to hypothetical protein OsI_000168 [Oryza sativa (indica cultivar-group)] (GB:EAY72321.1)
chr2	82556	83142	998	At2g01100	similar to Os01g0120700 [Oryza sativa (japonica cultivar-group)] (GB:NP_001041870.1); similar to hypothetical protein OsI_000168 [Oryza sativa (indica cultivar-group)] (GB:EAY72321.1)
chr2	103936	104285	967	At2g01170	amino acid permease family protein
chr2	116499	117463	895	At2g01190	octicosapeptide/Phox/Bem1p (PB1) domain-containing protein
chr2	497435	497580	966	At2g02060	transcription factor
chr2	518465	519248	999	At2g02080	ATIDD4__ATIDD4 (ARABIDOPSIS THALIANA INDETERMINATE(ID)-DOMAIN 4)
chr2	520388	520611	969	At2g02080	ATIDD4__ATIDD4 (ARABIDOPSIS THALIANA INDETERMINATE(ID)-DOMAIN 4)
chr2	554151	554862	999	At2g02160	zinc finger (CCCH-type) family protein
chr2	554934	555337	999	At2g02160	zinc finger (CCCH-type) family protein
chr2	699676	700261	999	At2g02570	nucleic acid binding
chr2	760089	760305	998	At2g02710	PAC motif-containing protein
chr2	760686	760864	998	At2g02710	PAC motif-containing protein
chr2	851197	851662	999	At2g02930	ATGSTF3_GST16__ATGSTF3 (GLUTATHIONE S-TRANSFERASE 16); glutathione transferase
chr2	851737	852117	999	At2g02930	ATGSTF3_GST16__ATGSTF3 (GLUTATHIONE S-TRANSFERASE 16); glutathione transferase
chr2	1006469	1006816	961	At2g03310	unknown protein
chr2	1185653	1186539	999	At2g03890	phosphatidylinositol 3- and 4-kinase family protein
chr2	1186684	1187635	998	At2g03890	phosphatidylinositol 3- and 4-kinase family protein
chr2	1187708	1188426	951	At2g03890	phosphatidylinositol 3- and 4-kinase family protein
chr2	1525470	1525759	994	At2g04380	unknown protein
chr2	1721381	1721712	999	At2g04890	SCL21__SCL21 (SCARECROW-LIKE 21); transcription factor
chr2	1761180	1761195	917	At2g04990	pseudogene, hypothetical protein
chr2	1967511	1968014	993	At2g05380	GRP3S__GRP3S (GLYCINE-RICH PROTEIN 3 SHORT ISOFORM)
chr2	2023273	2023926	999	At2g05510=utr3=int=At2g05520=p800	intergenic
chr2	2033752	2034070	882	At2g05540	glycine-rich protein
chr2	2490417	2490463	939	At2g06310	gypsy-like retrotransposon family (Athila)
chr2	2957780	2958079	958	At2g07140	F-box family protein
chr2	2982583	2982843	999	At2g07180	protein kinase, putative
chr2	3110736	3110856	844	At2g07460=utr3=int=At2g07470=utr3	intergenic
chr2	3741017	3741026	863	At2g09870	gypsy-like retrotransposon family (Athila)
chr2	4013213	4013982	999	At2g10410	gene SADHU1-1 function Member of Sadhu non-coding retrotransposon family
chr2	4740780	4741165	999	At2g11780=utr3=int=At2g11790=utr3	intergenic
chr2	4858885	4858997	859	At2g12025	gypsy-like retrotransposon family (Athila)
chr2	5029440	5029572	999	At2g12407=utr3=int=At2g12410=utr3	intergenic
chr2	5216850	5216963	983	At2g12720	Mutator-like transposase family
chr2	5297792	5297957	867	At2g12875	unknown protein
chr2	5547484	5547989	999	At2g13360	AGT__AGT (ALANINE:GLYOXYLATE AMINOTRANSFERASE)
chr2	5597992	5598435	999	At2g13430	unknown protein
chr2	5984652	5985061	999	At2g14170	ALDH6B2__ALDH6B2 (Aldehyde dehydrogenase 6B2)
chr2	5985504	5985618	869	At2g14170	ALDH6B2__ALDH6B2 (Aldehyde dehydrogenase 6B2)
chr2	5986454	5986554	986	At2g14170	ALDH6B2__ALDH6B2 (Aldehyde dehydrogenase 6B2)
chr2	5987776	5987881	982	At2g14170	ALDH6B2__ALDH6B2 (Aldehyde dehydrogenase 6B2)
chr2	5988036	5988291	967	At2g14170	ALDH6B2__ALDH6B2 (Aldehyde dehydrogenase 6B2)
chr2	5988433	5988614	940	At2g14170	ALDH6B2__ALDH6B2 (Aldehyde dehydrogenase 6B2)
chr2	6413756	6414721	999	At2g14910	similar to amine oxidase/ copper ion binding / quinone binding [Arabidopsis thaliana] (TAIR:AT5G14970.1); similar to unnamed protein product [Vitis vinifera] (GB:CAO70864.1)
chr2	6414908	6415120	999	At2g14910	similar to amine oxidase/ copper ion binding / quinone binding [Arabidopsis thaliana] (TAIR:AT5G14970.1); similar to unnamed protein product [Vitis vinifera] (GB:CAO70864.1)
chr2	6415668	6416104	999	At2g14910	similar to amine oxidase/ copper ion binding / quinone binding [Arabidopsis thaliana] (TAIR:AT5G14970.1); similar to unnamed protein product [Vitis vinifera] (GB:CAO70864.1)
chr2	6651420	6651746	985	At2g15290=p800	intergenic
chr2	6651885	6652274	865	At2g15290=p800	intergenic
chr2	6773923	6774534	999	At2g15510	non-LTR retrotransposon family (LINE)
chr2	6841495	6841757	997	At2g15695	similar to unknown protein [Arabidopsis thaliana] (TAIR:AT5G44250.1); similar to unnamed protein product [Vitis vinifera] (GB:CAO47790.1); contains InterPro domain Protein of unknown function DUF829, eukaryotic (InterPro:IPR008547)
chr2	6842010	6842446	999	At2g15695	similar to unknown protein [Arabidopsis thaliana] (TAIR:AT5G44250.1); similar to unnamed protein product [Vitis vinifera] (GB:CAO47790.1); contains InterPro domain Protein of unknown function DUF829, eukaryotic (InterPro:IPR008547)
chr2	6843143	6843323	911	At2g15695	similar to unknown protein [Arabidopsis thaliana] (TAIR:AT5G44250.1); similar to unnamed protein product [Vitis vinifera] (GB:CAO47790.1); contains InterPro domain Protein of unknown function DUF829, eukaryotic (InterPro:IPR008547)
chr2	6928066	6928330	999	At2g15890	MEE14__MEE14 (maternal effect embryo arrest 14)
chr2	6928466	6928572	920	At2g15890	MEE14__MEE14 (maternal effect embryo arrest 14)
chr2	6928699	6929026	999	At2g15890	MEE14__MEE14 (maternal effect embryo arrest 14)
chr2	7081983	7082120	996	At2g16365	F-box family protein
chr2	7082337	7082688	958	At2g16365	F-box family protein
chr2	7082911	7083464	999	At2g16365	F-box family protein
chr2	7198277	7198600	996	At2g16586	unknown protein
chr2	7774069	7774726	999	At2g17880	DNAJ heat shock protein, putative
chr2	7853422	7853529	998	At2g18050	HIS1-3__HIS1-3 (HISTONE H1-3); DNA binding
chr2	7853604	7853957	999	At2g18050	HIS1-3__HIS1-3 (HISTONE H1-3); DNA binding
chr2	7953139	7953468	998	At2g18280	AtTLP2__AtTLP2 (TUBBY LIKE PROTEIN 2); phosphoric diester hydrolase/ transcription factor
chr2	7953759	7954517	911	At2g18280	AtTLP2__AtTLP2 (TUBBY LIKE PROTEIN 2); phosphoric diester hydrolase/ transcription factor
chr2	7954619	7955433	999	At2g18280	AtTLP2__AtTLP2 (TUBBY LIKE PROTEIN 2); phosphoric diester hydrolase/ transcription factor
chr2	7961158	7961522	999	At2g18300	basic helix-loop-helix (bHLH) family protein
chr2	8003328	8003685	875	At2g18440	GUT15__
chr2	8004056	8004235	993	At2g18440	GUT15__
chr2	8100829	8101049	899	At2g18670	zinc finger (C3HC4-type RING finger) family protein
chr2	8115982	8117605	999	At2g18700	ATTPS11_ATTPSB_TPS11__ATTPS11 (Arabidopsis thaliana trehalose phosphatase/synthase 11); transferase, transferring glycosyl groups
chr2	8117790	8118045	922	At2g18700	ATTPS11_ATTPSB_TPS11__ATTPS11 (Arabidopsis thaliana trehalose phosphatase/synthase 11); transferase, transferring glycosyl groups
chr2	8118544	8119032	997	At2g18700	ATTPS11_ATTPSB_TPS11__ATTPS11 (Arabidopsis thaliana trehalose phosphatase/synthase 11); transferase, transferring glycosyl groups
chr2	8120301	8120693	935	At2g18710	SCY1__SCY1 (SECY HOMOLOG 1); P-P-bond-hydrolysis-driven protein transmembrane transporter
chr2	8538694	8538909	946	At2g19800	MIOX2__MIOX2 (MYO-INOSITOL OXYGENASE 2)
chr2	8557473	8558561	999	At2g19810	zinc finger (CCCH-type) family protein
chr2	8660651	8661069	992	At2g20050	protein serine/threonine phosphatase
chr2	8694521	8694704	987	At2g20120	COV1__COV1 (CONTINUOUS VASCULAR RING)
chr2	8698380	8698686	954	At2g20130	LCV1__LCV1 (LIKE COV 1)
chr2	8732713	8733074	892	At2g20230	similar to unknown protein [Arabidopsis thaliana] (TAIR:AT4G28770.1); similar to unknown [Populus trichocarpa] (GB:ABK93408.1); similar to unknown [Populus trichocarpa] (GB:ABK93560.1); contains InterPro domain CD9/CD37/CD63 antigen; (InterPro:IPR000301)
chr2	8919149	8919643	999	At2g20670	similar to unknown protein [Arabidopsis thaliana] (TAIR:AT4G32480.1); similar to unnamed protein product [Vitis vinifera] (GB:CAO69754.1); contains InterPro domain Protein of unknown function DUF506, plant (InterPro:IPR006502)
chr2	8941082	8941445	995	At2g20725	CAAX amino terminal protease family protein
chr2	8942409	8942579	988	At2g20725	CAAX amino terminal protease family protein
chr2	9108415	9109173	999	At2g21240	ATBPC4_BBR/BPC4_BPC4__ATBPC4/BBR/BPC4/BPC4 (BASIC PENTACYSTEINE 4)
chr2	9179709	9179814	953	At2g21430	cysteine proteinase A494, putative / thiol protease, putative
chr2	9266653	9266976	999	At2g21650	MEE3__MEE3 (maternal effect embryo arrest 3); DNA binding / transcription factor
chr2	9272303	9273421	999	At2g21660	GRP7_GR-RBP7_ATGRP7_CCR2__ATGRP7 (COLD, CIRCADIAN RHYTHM, AND RNA BINDING 2); RNA binding
chr2	9360437	9360864	999	At2g21950	SKIP6__SKIP6 (SKP1 INTERACTING PARTNER 6); ubiquitin-protein ligase
chr2	9361214	9361650	999	At2g21950	SKIP6__SKIP6 (SKP1 INTERACTING PARTNER 6); ubiquitin-protein ligase
chr2	9533563	9533982	994	At2g22430	ATHB6__ATHB6 (ARABIDOPSIS THALIANA HOMEOBOX PROTEIN 6); transcription factor
chr2	9539711	9539923	980	At2g22450	riboflavin biosynthesis protein, putative
chr2	9635325	9636019	999	At2g22660	similar to glycine-rich protein [Arabidopsis thaliana] (TAIR:AT4G37900.1); similar to unnamed protein product [Vitis vinifera] (GB:CAO44607.1); similar to unnamed protein product [Vitis vinifera] (GB:CAO38708.1); similar to glycine-rich protein [Medicago truncatula] (GB:ABY48136.1); contains InterPro domain Protein of unknown function DUF1399 (InterPro:IPR009836)
chr2	9637475	9637833	973	At2g22660	similar to glycine-rich protein [Arabidopsis thaliana] (TAIR:AT4G37900.1); similar to unnamed protein product [Vitis vinifera] (GB:CAO44607.1); similar to unnamed protein product [Vitis vinifera] (GB:CAO38708.1); similar to glycine-rich protein [Medicago truncatula] (GB:ABY48136.1); contains InterPro domain Protein of unknown function DUF1399 (InterPro:IPR009836)
chr2	9727011	9727147	999	At2g22810=p800	intergenic
chr2	9786064	9786263	995	At2g22980	SCPL13__SCPL13
chr2	9789723	9790284	992	At2g22980	SCPL13__SCPL13
chr2	9832830	9832942	957	At2g23070	casein kinase II alpha chain, putative
chr2	9833584	9833661	870	At2g23070	casein kinase II alpha chain, putative
chr2	10115098	10115275	979	At2g23760	BLH4_SAW2__BLH4 (SAWTOOTH 2); DNA binding
chr2	10117713	10117932	998	At2g23760	BLH4_SAW2__BLH4 (SAWTOOTH 2); DNA binding
chr2	10670377	10670717	999	At2g25070	protein phosphatase 2C, putative / PP2C, putative
chr2	11048988	11049863	998	At2g25900	ATCTH__ATCTH (Arabidopsis thaliana Cys3His zinc finger protein); transcription factor
chr2	11067267	11067804	998	At2g25930	ELF3_PYK20__ELF3 (EARLY FLOWERING 3)
chr2	11069425	11069785	847	At2g25930	ELF3_PYK20__ELF3 (EARLY FLOWERING 3)
chr2	11167381	11167707	814	At2g26211	gene MIR825a function Encodes a microRNA of unknown function.
chr2	11174394	11174641	923	At2g26240	Identical to UPF0136 membrane protein At2g26240 [Arabidopsis Thaliana] (GB:O64847); similar to unknown protein [Arabidopsis thaliana] (TAIR:AT3G43520.1); similar to predicted protein [Physcomitrella patens subsp. patens] (GB:EDQ63811.1); contains InterPro domain Protein of unknown function UPF0136, Transmembrane; (InterPro:IPR005349)
chr2	11227914	11228333	967	At2g26360	binding
chr2	11250388	11250607	974	At2g26430	RCY1__RCY1 (ARGININE-RICH CYCLIN 1)
chr2	11251320	11251461	966	At2g26430	RCY1__RCY1 (ARGININE-RICH CYCLIN 1)
chr2	11341950	11342224	972	At2g26650	AKT1__AKT1 (ARABIDOPSIS K TRANSPORTER 1); cyclic nucleotide binding / inward rectifier potassium channel
chr2	11587586	11587801	964	At2g27110	FRS3__FRS3 (FAR1-RELATED SEQUENCE 3); zinc ion binding
chr2	11873664	11873875	837	At2g27860	AXS1__AXS1 (UDP-D-APIOSE/UDP-D-XYLOSE SYNTHASE 1)
chr2	11986484	11986631	902	At2g28110	FRA8__FRA8 (FRAGILE FIBER8); transferase
chr2	12031288	12032292	999	At2g28200	nucleic acid binding / transcription factor/ zinc ion binding
chr2	12365862	12366256	999	At2g28800	ALB3_ABL3__ALB3 (ALBINO 3)
chr2	12385491	12385918	999	At2g28840	ankyrin repeat family protein
chr2	12386020	12386255	850	At2g28840	ankyrin repeat family protein
chr2	12386658	12387014	986	At2g28840	ankyrin repeat family protein
chr2	12387121	12387498	982	At2g28840	ankyrin repeat family protein
chr2	12421435	12421765	999	At2g28900	ATOEP16-1_ATOEP16-L_OEP16__OEP16 (OUTER ENVELOPE PROTEIN 16); P-P-bond-hydrolysis-driven protein transmembrane transporter
chr2	12422423	12422496	864	At2g28900	ATOEP16-1_ATOEP16-L_OEP16__OEP16 (OUTER ENVELOPE PROTEIN 16); P-P-bond-hydrolysis-driven protein transmembrane transporter
chr2	12422902	12423328	999	At2g28910	CXIP4__CXIP4 (CAX INTERACTING PROTEIN 4); nucleic acid binding / zinc ion binding
chr2	12423434	12423613	856	At2g28910	CXIP4__CXIP4 (CAX INTERACTING PROTEIN 4); nucleic acid binding / zinc ion binding
chr2	12423723	12424059	999	At2g28910	CXIP4__CXIP4 (CAX INTERACTING PROTEIN 4); nucleic acid binding / zinc ion binding
chr2	12620226	12620477	999	At2g29400	TOPP1_PP1-AT__TOPP1 (TYPE ONE PROTEIN PHOSPHATASE 1); protein serine/threonine phosphatase
chr2	12621114	12621633	999	At2g29400	TOPP1_PP1-AT__TOPP1 (TYPE ONE PROTEIN PHOSPHATASE 1); protein serine/threonine phosphatase
chr2	12622000	12622399	999	At2g29400	TOPP1_PP1-AT__TOPP1 (TYPE ONE PROTEIN PHOSPHATASE 1); protein serine/threonine phosphatase
chr2	12674481	12674733	998	At2g29630	thiamine biosynthesis family protein / thiC family protein
chr2	12675104	12675822	999	At2g29630	thiamine biosynthesis family protein / thiC family protein
chr2	12677066	12677242	960	At2g29630	thiamine biosynthesis family protein / thiC family protein
chr2	12979968	12980507	998	At2g30440	chloroplast thylakoidal processing peptidase
chr2	13010208	13010688	999	At2g30520	RPT2__RPT2 (ROOT PHOTOTROPISM 2)
chr2	13010772	13011168	998	At2g30520	RPT2__RPT2 (ROOT PHOTOTROPISM 2)
chr2	13011875	13012200	999	At2g30520	RPT2__RPT2 (ROOT PHOTOTROPISM 2)
chr2	13044525	13046047	999	At2g30600	BTB/POZ domain-containing protein
chr2	13052810	13053282	993	At2g30620	histone H1.2
chr2	13453137	13453706	990	At2g31590	similar to unknown protein [Arabidopsis thaliana] (TAIR:AT4G04730.1)
chr2	13530347	13530672	999	At2g31800	ankyrin protein kinase, putative
chr2	13649584	13649906	995	At2g32080	PUR ALPHA-1__PUR ALPHA-1 (purin-rich alpha 1); nucleic acid binding
chr2	14054655	14054877	867	At2g33150	KAT2_PED1__KAT2/PED1 (PEROXISOME DEFECTIVE 1); acetyl-CoA C-acyltransferase
chr2	14133382	14133737	999	At2g33340	transducin family protein / WD-40 repeat family protein
chr2	14136099	14136204	826	At2g33340	transducin family protein / WD-40 repeat family protein
chr2	14136515	14136583	858	At2g33340	transducin family protein / WD-40 repeat family protein
chr2	14316622	14317160	999	At2g33830	dormancy/auxin associated family protein
chr2	14317234	14317375	937	At2g33830	dormancy/auxin associated family protein
chr2	14380821	14380887	994	At2g34020	calcium ion binding
chr2	14576010	14576347	999	At2g34590	transketolase family protein
chr2	14576457	14577006	999	At2g34590	transketolase family protein
chr2	14577829	14577937	989	At2g34590	transketolase family protein
chr2	14604319	14604411	855	At2g34655	unknown protein
chr2	14667407	14667720	954	At2g34750	RNA polymerase I specific transcription initiation factor RRN3 family protein
chr2	14776666	14777952	999	At2g35050	protein kinase family protein
chr2	14834858	14835280	895	At2g35170	MORN (Membrane Occupation and Recognition Nexus) repeat-containing protein /phosphatidylinositol-4-phosphate 5-kinase-related
chr2	15005124	15005266	902	At2g35680	dual specificity protein phosphatase family protein
chr2	15005441	15005586	973	At2g35680	dual specificity protein phosphatase family protein
chr2	15199590	15200638	999	At2g36220	similar to unknown protein [Arabidopsis thaliana] (TAIR:AT3G52710.1); similar to unnamed protein product [Vitis vinifera] (GB:CAO15901.1)
chr2	15303937	15304777	998	At2g36460	fructose-bisphosphate aldolase, putative
chr2	15390273	15390340	960	At2g36695	unknown protein
chr2	15498598	15498835	999	At2g36900	MEMB11__MEMB11 (Golgi SNARE protein membrin 11); SNAP receptor
chr2	15499417	15499565	992	At2g36900	MEMB11__MEMB11 (Golgi SNARE protein membrin 11); SNAP receptor
chr2	15517624	15517771	813	At2g36930	zinc finger (C2H2 type) family protein
chr2	15605287	15605688	999	At2g37130	peroxidase 21 (PER21) (P21) (PRXR5)
chr2	15606126	15606274	995	At2g37130	peroxidase 21 (PER21) (P21) (PRXR5)
chr2	15606413	15606560	998	At2g37130	peroxidase 21 (PER21) (P21) (PRXR5)
chr2	15607006	15607042	803	At2g37130	peroxidase 21 (PER21) (P21) (PRXR5)
chr2	15676303	15677267	999	At2g37330	ALS3__ALS3 (ALUMINUM SENSITIVE 3)
chr2	15705375	15705891	999	At2g37410	ATTIM17-2_TIM17__ATTIM17-2 (Arabidopsis thaliana translocase inner membrane subunit 17-2); P-P-bond-hydrolysis-driven protein transmembrane transporter
chr2	15889606	15889712	804	At2g37950	zinc finger (C3HC4-type RING finger) family protein
chr2	15890390	15890680	997	At2g37950	zinc finger (C3HC4-type RING finger) family protein
chr2	16018635	16019344	988	At2g38230	ATPDX1.1__ATPDX1.1 (PYRIDOXINE BIOSYNTHESIS 1.1); protein heterodimerization
chr2	16090867	16091078	995	At2g38400	AGT3__AGT3 (ALANINE:GLYOXYLATE AMINOTRANSFERASE 3); alanine-glyoxylate transaminase
chr2	16091478	16091881	999	At2g38400	AGT3__AGT3 (ALANINE:GLYOXYLATE AMINOTRANSFERASE 3); alanine-glyoxylate transaminase
chr2	16092096	16092498	999	At2g38400	AGT3__AGT3 (ALANINE:GLYOXYLATE AMINOTRANSFERASE 3); alanine-glyoxylate transaminase
chr2	16224460	16225168	927	At2g38800	calmodulin-binding protein-related
chr2	16284123	16284427	996	At2g38980	pseudogene, similar to fiber protein Fb12
chr2	16293409	16293787	999	At2g39000	GCN5-related N-acetyltransferase (GNAT) family protein
chr2	16294109	16294411	999	At2g39000	GCN5-related N-acetyltransferase (GNAT) family protein
chr2	16515374	16515554	999	At2g39570	ACT domain-containing protein
chr2	16515671	16516547	999	At2g39570	ACT domain-containing protein
chr2	16516671	16516944	999	At2g39570	ACT domain-containing protein
chr2	16884392	16885237	999	At2g40420	amino acid transporter family protein
chr2	16885385	16886137	999	At2g40420	amino acid transporter family protein
chr2	16956073	16956294	999	At2g40610	ATEXPA8_ATEXP8_ATHEXP ALPHA 1.11_EXP8__ATEXPA8 (ARABIDOPSIS THALIANA EXPANSIN A8)
chr2	16957131	16957258	993	At2g40610	ATEXPA8_ATEXP8_ATHEXP ALPHA 1.11_EXP8__ATEXPA8 (ARABIDOPSIS THALIANA EXPANSIN A8)
chr2	17115564	17115588	990	At2g40995=p800	intergenic
chr2	17339210	17339886	999	At2g41560	ACA4__ACA4 (AUTO-INHIBITED CA(2+)-ATPASE, ISOFORM 4); calcium-transporting ATPase/ calmodulin binding
chr2	17340767	17341292	999	At2g41560	ACA4__ACA4 (AUTO-INHIBITED CA(2+)-ATPASE, ISOFORM 4); calcium-transporting ATPase/ calmodulin binding
chr2	17341396	17342000	999	At2g41560	ACA4__ACA4 (AUTO-INHIBITED CA(2+)-ATPASE, ISOFORM 4); calcium-transporting ATPase/ calmodulin binding
chr2	17407204	17407948	999	At2g41710	ovule development protein, putative
chr2	17535337	17535680	999	At2g41990	similar to unknown protein [Arabidopsis thaliana] (TAIR:AT4G35170.1); similar to hypothetical protein [Vitis vinifera] (GB:CAN73167.1)
chr2	17618356	17618493	816	At2g42280	basic helix-loop-helix (bHLH) family protein
chr2	17618948	17619194	978	At2g42280	basic helix-loop-helix (bHLH) family protein
chr2	17619759	17619941	889	At2g42280	basic helix-loop-helix (bHLH) family protein
chr2	17620045	17620305	955	At2g42280	basic helix-loop-helix (bHLH) family protein
chr2	17810002	17810531	999	At2g42790	CSY3__CSY3 (CITRATE SYNTHASE 3); citrate (SI)-synthase
chr2	17811388	17811504	981	At2g42790	CSY3__CSY3 (CITRATE SYNTHASE 3); citrate (SI)-synthase
chr2	17812586	17812698	999	At2g42790	CSY3__CSY3 (CITRATE SYNTHASE 3); citrate (SI)-synthase
chr2	17812846	17813004	962	At2g42790	CSY3__CSY3 (CITRATE SYNTHASE 3); citrate (SI)-synthase
chr2	17843756	17844259	999	At2g42870	PAR1__HLH1/PAR1 (PHY RAPIDLY REGULATED 1); transcription regulator
chr2	17857939	17858476	999	At2g42890	AML2__AML2
chr2	17858657	17859200	999	At2g42890	AML2__AML2
chr2	17859463	17859975	999	At2g42890	AML2__AML2
chr2	17860119	17860374	999	At2g42890	AML2__AML2
chr2	17860884	17861678	999	At2g42900	similar to unnamed protein product [Vitis vinifera] (GB:CAO70018.1); contains InterPro domain Plant Basic Secretory Protein (InterPro:IPR007541)
chr2	17894297	17894851	997	At2g43010	PIF4_SRL2__PIF4 (PHYTOCHROME INTERACTING FACTOR 4); DNA binding / transcription factor
chr2	18028562	18028706	992	At2g43400	ETFQO__ETFQO (ELECTRON-TRANSFER FLAVOPROTEIN:UBIQUINONE OXIDOREDUCTASE); catalytic/ electron acceptor
chr2	18045047	18045297	989	At2g43430	GLY1_GLX2-1__GLX2-1 (GLYOXALASE 2-1); hydroxyacylglutathione hydrolase
chr2	18214675	18215131	999	At2g43970	La domain-containing protein
chr2	18469027	18469354	999	At2g44790	UCC2__UCC2 (UCLACYANIN 2); copper ion binding
chr2	18521840	18521981	800	At2g44900	armadillo/beta-catenin repeat family protein / F-box family protein
chr2	18800046	18801003	999	At2g45620	nucleotidyltransferase family protein
chr2	18801440	18801651	887	At2g45620	nucleotidyltransferase family protein
chr2	18801985	18802482	971	At2g45620	nucleotidyltransferase family protein
chr2	18822048	18822190	963	At2g45670	calcineurin B subunit-related
chr2	18824626	18824735	971	At2g45670	calcineurin B subunit-related
chr2	18824981	18825364	999	At2g45670	calcineurin B subunit-related
chr2	18924995	18925138	992	At2g45980	similar to unknown protein [Arabidopsis thaliana] (TAIR:AT4G00355.2); similar to unknown protein [Arabidopsis thaliana] (TAIR:AT4G00355.3); similar to unknown protein [Arabidopsis thaliana] (TAIR:AT4G00355.1); similar to unknown [Populus trichocarpa] (GB:ABK94390.1)
chr2	18925248	18925656	999	At2g45980	similar to unknown protein [Arabidopsis thaliana] (TAIR:AT4G00355.2); similar to unknown protein [Arabidopsis thaliana] (TAIR:AT4G00355.3); similar to unknown protein [Arabidopsis thaliana] (TAIR:AT4G00355.1); similar to unknown [Populus trichocarpa] (GB:ABK94390.1)
chr2	18986585	18986983	960	At2g46220	similar to unknown protein [Arabidopsis thaliana] (TAIR:AT1G79510.2); similar to unknown protein [Arabidopsis thaliana] (TAIR:AT1G16320.1); similar to unknown protein [Arabidopsis thaliana] (TAIR:AT1G79510.1); similar to unnamed protein product [Vitis vinifera] (GB:CAO39696.1); contains domain NTF2-like (SSF54427)
chr2	19012278	19012411	876	At2g46280	TRIP-1_TIF3I1__TRIP-1 (TGF-BETA RECEPTOR INTERACTING PROTEIN 1); nucleotide binding
chr2	19170075	19170115	926	At2g46660=p800=int=At2g46670=utr3	intergenic
chr2	19561242	19561564	999	At2g47700	zinc finger (C3HC4-type RING finger) family protein
chr2	19621672	19621780	809	At2g47910	CRR6__CRR6 (CHLORORESPIRATORY REDUCTION 6)
chr2	19624294	19624613	998	At2g47930	AGP26__AGP26/ATAGP26 (ARABINOGALACTAN PROTEINS 26)
chr3	94270	94586	999	At3g01310	acid phosphatase/ oxidoreductase/ transition metal ion binding
chr3	96134	96241	917	At3g01310	acid phosphatase/ oxidoreductase/ transition metal ion binding
chr3	97621	97724	875	At3g01310	acid phosphatase/ oxidoreductase/ transition metal ion binding
chr3	98636	98672	922	At3g01310	acid phosphatase/ oxidoreductase/ transition metal ion binding
chr3	99523	99561	890	At3g01310	acid phosphatase/ oxidoreductase/ transition metal ion binding
chr3	184044	184342	833	At3g01470	ATHB-1_ATHB1_HAT5_HD-ZIP-1__ATHB-1 (Homeobox-leucine zipper protein HAT5); transcription factor
chr3	191464	191645	971	At3g01490	protein kinase, putative
chr3	209076	209265	968	At3g01520	universal stress protein (USP) family protein
chr3	214724	214947	941	At3g01540	DRH1__DRH1 (DEAD box RNA helicase 1)
chr3	215999	216137	993	At3g01540	DRH1__DRH1 (DEAD box RNA helicase 1)
chr3	275475	275731	867	At3g01770	ATBET10__ATBET10 (ARABIDOPSIS THALIANA BROMODOMAIN AND EXTRATERMINAL DOMAIN PROTEIN 10); DNA binding
chr3	277751	277942	824	At3g01770	ATBET10__ATBET10 (ARABIDOPSIS THALIANA BROMODOMAIN AND EXTRATERMINAL DOMAIN PROTEIN 10); DNA binding
chr3	278084	278367	990	At3g01770	ATBET10__ATBET10 (ARABIDOPSIS THALIANA BROMODOMAIN AND EXTRATERMINAL DOMAIN PROTEIN 10); DNA binding
chr3	300105	300276	999	At3g01850	ribulose-phosphate 3-epimerase, cytosolic, putative / pentose-5-phosphate 3-epimerase, putative
chr3	477486	478219	999	At3g02340	zinc finger (C3HC4-type RING finger) family protein
chr3	532946	533179	987	At3g02540	RAD23-3__RAD23-3 (PUTATIVE DNA REPAIR PROTEIN RAD23-3)
chr3	615371	615520	854	At3g02830	ZFN1__ZFN1 (ZINC FINGER PROTEIN 1); nucleic acid binding
chr3	824535	824863	999	At3g03470	CYP89A9__CYP89A9 (cytochrome P450, family 87, subfamily A, polypeptide 9); oxygen binding
chr3	825151	826108	999	At3g03470	CYP89A9__CYP89A9 (cytochrome P450, family 87, subfamily A, polypeptide 9); oxygen binding
chr3	826175	826319	959	At3g03470	CYP89A9__CYP89A9 (cytochrome P450, family 87, subfamily A, polypeptide 9); oxygen binding
chr3	1152045	1152226	943	At3g04340	EMB2458__EMB2458 (EMBRYO DEFECTIVE 2458); ATPase
chr3	1346465	1347190	999	At3g04880	DRT102__DRT102 (DNA-DAMAGE-REPAIR/TOLERATION 2)
chr3	1456852	1456991	882	At3g05160	sugar transporter, putative
chr3	1761235	1762661	999	At3g05900	neurofilament protein-related
chr3	1980917	1981139	997	At3g06455	splicing factor-related
chr3	2384553	2384817	998	At3g07460	unknown protein
chr3	2385181	2385492	999	At3g07460	unknown protein
chr3	2411317	2411767	999	At3g07560	APM2_PEX13__APM2/PEX13 (ABERRANT PEROXISOME MORPHOLOGY 2); protein binding
chr3	2412133	2412775	999	At3g07560	APM2_PEX13__APM2/PEX13 (ABERRANT PEROXISOME MORPHOLOGY 2); protein binding
chr3	2442489	2442985	999	At3g07650	COL9__COL9 (CONSTANS-LIKE 9)
chr3	2443991	2444344	979	At3g07650	COL9__COL9 (CONSTANS-LIKE 9)
chr3	2485110	2485652	999	At3g07780	protein binding / zinc ion binding
chr3	2486758	2486929	995	At3g07780	protein binding / zinc ion binding
chr3	2589748	2589968	994	At3g08530	clathrin heavy chain, putative
chr3	2863847	2864062	875	At3g09320	zinc finger (DHHC type) family protein
chr3	2889699	2889873	958	At3g09390	MT2A_ATMT-1_ATMT-K_MT2__MT2A (METALLOTHIONEIN 2A)
chr3	3092944	3093126	967	At3g10030	aspartate/glutamate/uridylate kinase family protein
chr3	3117768	3118442	999	At3g10113	myb family transcription factor
chr3	3276335	3276478	876	At3g10520	AHB2_ARATH GLB2_GLB2_NSHB2__AHB2 (NON-SYMBIOTIC HAEMOGLOBIN 2)
chr3	3360997	3361400	939	At3g10740	ASD1_ARAF__ASD1 (ALPHA-L-ARABINOFURANOSIDASE); hydrolase, acting on glycosyl bonds
chr3	3362957	3363068	980	At3g10740	ASD1_ARAF__ASD1 (ALPHA-L-ARABINOFURANOSIDASE); hydrolase, acting on glycosyl bonds
chr3	3364383	3364598	999	At3g10740	ASD1_ARAF__ASD1 (ALPHA-L-ARABINOFURANOSIDASE); hydrolase, acting on glycosyl bonds
chr3	3372356	3372461	962	At3g10770	nucleic acid binding
chr3	3372605	3372790	996	At3g10770	nucleic acid binding
chr3	3373121	3373305	992	At3g10770	nucleic acid binding
chr3	3373380	3373561	999	At3g10770	nucleic acid binding
chr3	3373956	3374176	999	At3g10770	nucleic acid binding
chr3	3641268	3641482	846	At3g11560	similar to unknown protein [Arabidopsis thaliana] (TAIR:AT5G06220.1); similar to hypothetical protein OsJ_026592 [Oryza sativa (japonica cultivar-group)] (GB:EAZ43109.1); similar to hypothetical protein OsI_028617 [Oryza sativa (indica cultivar-group)] (GB:EAZ07385.1); similar to unknown protein [Oryza sativa (japonica cultivar-group)] (GB:BAD09288.1); contains InterPro domain LETM1-like (InterPr…
chr3	3696053	3696412	999	At3g11690	similar to unknown protein [Arabidopsis thaliana] (TAIR:AT5G06380.1); similar to unnamed protein product [Vitis vinifera] (GB:CAO67416.1)
chr3	4006483	4007204	999	At3g12610	DRT100__DRT100 (DNA-DAMAGE REPAIR/TOLERATION 100); protein binding
chr3	4007627	4007803	806	At3g12610	DRT100__DRT100 (DNA-DAMAGE REPAIR/TOLERATION 100); protein binding
chr3	4017857	4018076	974	At3g12650	similar to unnamed protein product [Vitis vinifera] (GB:CAO15069.1)
chr3	4183187	4183621	999	At3g13060	ECT5__ECT5
chr3	4184785	4184972	830	At3g13062	similar to unknown protein [Arabidopsis thaliana] (TAIR:AT1G55960.1); similar to unnamed protein product [Vitis vinifera] (GB:CAO41766.1); contains InterPro domain Lipid-binding START (InterPro:IPR002913)
chr3	4186567	4187010	998	At3g13062	similar to unknown protein [Arabidopsis thaliana] (TAIR:AT1G55960.1); similar to unnamed protein product [Vitis vinifera] (GB:CAO41766.1); contains InterPro domain Lipid-binding START (InterPro:IPR002913)
chr3	4310783	4311359	999	At3g13310	DNAJ heat shock N-terminal domain-containing protein
chr3	4382141	4382342	999	At3g13450	DIN4__DIN4 (DARK INDUCIBLE 4); 3-methyl-2-oxobutanoate dehydrogenase (2-methylpropanoyl-transferring)
chr3	4382478	4382553	865	At3g13450	DIN4__DIN4 (DARK INDUCIBLE 4); 3-methyl-2-oxobutanoate dehydrogenase (2-methylpropanoyl-transferring)
chr3	4382994	4383179	976	At3g13450	DIN4__DIN4 (DARK INDUCIBLE 4); 3-methyl-2-oxobutanoate dehydrogenase (2-methylpropanoyl-transferring)
chr3	4383746	4383816	809	At3g13450	DIN4__DIN4 (DARK INDUCIBLE 4); 3-methyl-2-oxobutanoate dehydrogenase (2-methylpropanoyl-transferring)
chr3	4383924	4384031	998	At3g13450	DIN4__DIN4 (DARK INDUCIBLE 4); 3-methyl-2-oxobutanoate dehydrogenase (2-methylpropanoyl-transferring)
chr3	4384103	4384319	999	At3g13450	DIN4__DIN4 (DARK INDUCIBLE 4); 3-methyl-2-oxobutanoate dehydrogenase (2-methylpropanoyl-transferring)
chr3	4384382	4384454	966	At3g13450	DIN4__DIN4 (DARK INDUCIBLE 4); 3-methyl-2-oxobutanoate dehydrogenase (2-methylpropanoyl-transferring)
chr3	4384963	4385350	999	At3g13460	ECT2__ECT2
chr3	4386798	4387213	999	At3g13460	ECT2__ECT2
chr3	4387602	4387711	909	At3g13460	ECT2__ECT2
chr3	4388214	4388355	890	At3g13460	ECT2__ECT2
chr3	4922593	4922668	883	At3g14650	CYP72A11__CYP72A11 (cytochrome P450, family 72, subfamily A, polypeptide 11); oxygen binding
chr3	4924965	4925224	999	At3g14660	CYP72A13__CYP72A13 (cytochrome P450, family 72, subfamily A, polypeptide 13); oxygen binding
chr3	4925351	4925896	999	At3g14660	CYP72A13__CYP72A13 (cytochrome P450, family 72, subfamily A, polypeptide 13); oxygen binding
chr3	4926120	4926989	999	At3g14660	CYP72A13__CYP72A13 (cytochrome P450, family 72, subfamily A, polypeptide 13); oxygen binding
chr3	4938116	4938304	893	At3g14690	CYP72A15__CYP72A15 (cytochrome P450, family 72, subfamily A, polypeptide 15); oxygen binding
chr3	4938882	4939227	923	At3g14690	CYP72A15__CYP72A15 (cytochrome P450, family 72, subfamily A, polypeptide 15); oxygen binding
chr3	5047495	5047839	999	At3g14990	4-methyl-5(b-hydroxyethyl)-thiazole monophosphate biosynthesis protein, putative
chr3	5048126	5048235	991	At3g14990	4-methyl-5(b-hydroxyethyl)-thiazole monophosphate biosynthesis protein, putative
chr3	5048386	5048527	991	At3g14990	4-methyl-5(b-hydroxyethyl)-thiazole monophosphate biosynthesis protein, putative
chr3	5048888	5049067	999	At3g14990	4-methyl-5(b-hydroxyethyl)-thiazole monophosphate biosynthesis protein, putative
chr3	5049250	5049585	999	At3g14990	4-methyl-5(b-hydroxyethyl)-thiazole monophosphate biosynthesis protein, putative
chr3	5351250	5351607	989	At3g15820	phosphatidic acid phosphatase-related / PAP2-related
chr3	5376796	5376952	976	At3g15900	similar to unknown [Populus trichocarpa] (GB:ABK95820.1)
chr3	5481536	5481781	945	At3g16180	proton-dependent oligopeptide transport (POT) family protein
chr3	5482032	5482249	929	At3g16180	proton-dependent oligopeptide transport (POT) family protein
chr3	5482523	5482750	841	At3g16180	proton-dependent oligopeptide transport (POT) family protein
chr3	5699664	5700096	975	At3g16740	F-box family protein
chr3	5706216	5706696	999	At3g16770	ATEBP_RAP2.3__ATEBP/ERF72/RAP2.3 (RELATED TO AP2 3); DNA binding / protein binding / transcription activator/ transcription factor
chr3	5717951	5718317	999	At3g16785	PLDZ1_PLDP1_PLDZETA1_PLD ZETA 1__PLDP1 (PHOSPHOLIPASE D ZETA1); phospholipase D
chr3	5722473	5722616	988	At3g16800	protein phosphatase 2C, putative / PP2C, putative
chr3	5722833	5723125	990	At3g16800	protein phosphatase 2C, putative / PP2C, putative
chr3	5786424	5786569	888	At3g16950	LPD1__LPD1 (LIPOAMIDE DEHYDROGENASE 1)
chr3	5790138	5790363	974	At3g16950	LPD1__LPD1 (LIPOAMIDE DEHYDROGENASE 1)
chr3	5802579	5802858	997	At3g17020	universal stress protein (USP) family protein
chr3	5831213	5832235	999	At3g17100	transcription factor
chr3	6114376	6114588	990	At3g17850	protein kinase, putative
chr3	6170454	6171238	999	At3g18035	HON4__HON4; DNA binding
chr3	6251971	6252633	998	At3g18230	octicosapeptide/Phox/Bem1p (PB1) domain-containing protein
chr3	6575121	6575260	887	At3g19040	TAF1_HAF2__HAF2/TAF1/TAF1B (HISTONE ACETYLTRANSFERASE OF THE TAFII250 FAMILY, TBP-ASSOCIATED FACTOR 1B); DNA binding / transcription cofactor
chr3	6791130	6791435	999	At3g19553	amino acid permease family protein
chr3	6791965	6792423	999	At3g19553	amino acid permease family protein
chr3	6898279	6898531	994	At3g19850	phototropic-responsive NPH3 family protein
chr3	6900416	6900491	817	At3g19850	phototropic-responsive NPH3 family protein
chr3	7061152	7061410	998	At3g20250	APUM5__APUM5 (ARABIDOPSIS PUMILIO 5); RNA binding
chr3	7093008	7093154	921	At3g20340	Expression of the gene is downregulated in the presence of paraquat, an inducer of photoxidative stress.
chr3	7260483	7260879	999	At3g20770	EIN3__EIN3 (ETHYLENE-INSENSITIVE3); transcription factor
chr3	7261196	7261383	978	At3g20770	EIN3__EIN3 (ETHYLENE-INSENSITIVE3); transcription factor
chr3	7261647	7262224	999	At3g20770	EIN3__EIN3 (ETHYLENE-INSENSITIVE3); transcription factor
chr3	7262461	7262568	962	At3g20770	EIN3__EIN3 (ETHYLENE-INSENSITIVE3); transcription factor
chr3	7677187	7677731	999	At3g21790	UDP-glucoronosyl/UDP-glucosyl transferase family protein
chr3	7677801	7678040	999	At3g21790	UDP-glucoronosyl/UDP-glucosyl transferase family protein
chr3	7965757	7965902	952	At3g22460	cysteine synthase, putative / O-acetylserine (thiol)-lyase, putative / O-acetylserine sulfhydrylase, putative
chr3	8139509	8139932	997	At3g22960	PKP1_PKP-ALPHA__PKP-ALPHA/PKP1 (PLASTIDIAL PYRUVATE KINASE 1); pyruvate kinase
chr3	8423139	8423360	891	At3g23490	CYN__CYN (CYANASE); cyanate hydratase
chr3	8564319	8564578	991	At3g23760	similar to transferase, transferring glycosyl groups [Arabidopsis thaliana] (TAIR:AT4G14100.1); similar to unknown [Populus trichocarpa] (GB:ABK94230.1)
chr3	8622757	8623015	845	At3g23880	F-box family protein
chr3	9158686	9158831	904	At3g25150	nuclear transport factor 2 (NTF2) family protein / RNA recognition motif (RRM)-containing protein
chr3	9376561	9376777	990	At3g25717	DVL6, ROTUNDIFOLIA LIKE 16, RTFL16 gene DVL6/RTFL16
chr3	9491155	9491377	934	At3g25910	zinc ion binding
chr3	9491800	9492098	940	At3g25910	zinc ion binding
chr3	9568229	9568273	993	At3g26150	CYP71B16__CYP71B16 (cytochrome P450, family 71, subfamily B, polypeptide 16); oxygen binding
chr3	9571685	9572064	999	At3g26165	gene CYP71B18 function putative cytochrome P450.
chr3	9572452	9573036	999	At3g26165	gene CYP71B18 function putative cytochrome P450.
chr3	9574775	9575159	999	At3g26170	CYP71B19__CYP71B19 (cytochrome P450, family 71, subfamily B, polypeptide 19); oxygen binding
chr3	9575226	9576187	999	At3g26170	CYP71B19__CYP71B19 (cytochrome P450, family 71, subfamily B, polypeptide 19); oxygen binding
chr3	9579640	9579845	997	At3g26180	CYP71B20__CYP71B20 (cytochrome P450, family 71, subfamily B, polypeptide 20); oxygen binding
chr3	9580114	9580939	999	At3g26180	CYP71B20__CYP71B20 (cytochrome P450, family 71, subfamily B, polypeptide 20); oxygen binding
chr3	9581010	9581074	999	At3g26180	CYP71B20__CYP71B20 (cytochrome P450, family 71, subfamily B, polypeptide 20); oxygen binding
chr3	9597557	9597661	836	At3g26220	CYP71B3__CYP71B3 (cytochrome P450, family 71, subfamily B, polypeptide 3); oxygen binding
chr3	9597741	9597878	999	At3g26220	CYP71B3__CYP71B3 (cytochrome P450, family 71, subfamily B, polypeptide 3); oxygen binding
chr3	9598302	9598586	999	At3g26220	CYP71B3__CYP71B3 (cytochrome P450, family 71, subfamily B, polypeptide 3); oxygen binding
chr3	9598728	9598949	997	At3g26220	CYP71B3__CYP71B3 (cytochrome P450, family 71, subfamily B, polypeptide 3); oxygen binding
chr3	9629033	9629284	993	At3g26270	CYP71B25__CYP71B25 (cytochrome P450, family 71, subfamily B, polypeptide 25); oxygen binding
chr3	9631711	9632045	999	At3g26280	CYP71B4__CYP71B4 (cytochrome P450, family 71, subfamily B, polypeptide 4); oxygen binding
chr3	9632482	9632669	999	At3g26280	CYP71B4__CYP71B4 (cytochrome P450, family 71, subfamily B, polypeptide 4); oxygen binding
chr3	9632810	9633168	999	At3g26280	CYP71B4__CYP71B4 (cytochrome P450, family 71, subfamily B, polypeptide 4); oxygen binding
chr3	9713164	9713531	989	At3g26510	octicosapeptide/Phox/Bem1p (PB1) domain-containing protein
chr3	9723921	9724720	999	At3g26520	TIP2_SITIP_TIP1;2__TIP2 (TONOPLAST INTRINSIC PROTEIN 2); water channel
chr3	9724798	9724971	930	At3g26520	TIP2_SITIP_TIP1;2__TIP2 (TONOPLAST INTRINSIC PROTEIN 2); water channel
chr3	9761116	9761632	987	At3g26580	binding
chr3	9828173	9828355	999	At3g26730	zinc finger (C3HC4-type RING finger) family protein
chr3	9829121	9829860	998	At3g26740	CCL__CCL (CCR-LIKE)
chr3	9910862	9911967	999	At3g26890	similar to unknown protein [Arabidopsis thaliana] (TAIR:AT5G41110.1); similar to unnamed protein product [Vitis vinifera] (GB:CAO49066.1); contains domain PTHR13199 (PTHR13199); contains domain PTHR13199:SF3 (PTHR13199:SF3)
chr3	9962656	9963764	999	At3g27020	YSL6__YSL6 (YELLOW STRIPE LIKE 6); oligopeptide transporter
chr3	9963943	9964269	998	At3g27020	YSL6__YSL6 (YELLOW STRIPE LIKE 6); oligopeptide transporter
chr3	9964962	9965062	868	At3g27020	YSL6__YSL6 (YELLOW STRIPE LIKE 6); oligopeptide transporter
chr3	9965367	9965584	999	At3g27020	YSL6__YSL6 (YELLOW STRIPE LIKE 6); oligopeptide transporter
chr3	10093310	10093419	843	At3g27320	hydrolase
chr3	10288388	10288623	999	At3g27770	similar to unknown protein [Arabidopsis thaliana] (TAIR:AT5G62960.1); similar to unnamed protein product [Vitis vinifera] (GB:CAO14740.1)
chr3	10789903	10790047	997	At3g28740	cytochrome P450 family protein
chr3	10790156	10790544	999	At3g28740	cytochrome P450 family protein
chr3	10791278	10791682	999	At3g28740	cytochrome P450 family protein
chr3	10874239	10874598	995	At3g28860	ATMDR1_ATPGP19_MDR1_PGP19__ATMDR11/ATPGP19/MDR1/MDR11/PGP19 (P-GLYCOPROTEIN 19); ATPase, coupled to transmembrane movement of substances / auxin efflux transmembrane transporter
chr3	11035658	11036203	999	At3g29035	ANAC059_ATNAC3__ANAC059/ATNAC3 (Arabidopsis NAC domain containing protein 59); protein heterodimerization/ transcription factor
chr3	11284448	11284634	807	At3g29380	transcription factor IIB (TFIIB) family protein
chr3	11501737	11501848	923	At3g29642	Mutator-like transposase family
chr3	11512040	11512674	999	At3g29647=utr3=int=At3g29648=p800	intergenic
chr3	11799129	11799269	999	At3g30170	Mutator-like transposase family
chr3	11833624	11833737	999	At3g30200	fructose-6-phosphate 2-kinase-related / fructose-2,6-bisphosphatase-related
chr3	11833976	11834049	801	At3g30200	fructose-6-phosphate 2-kinase-related / fructose-2,6-bisphosphatase-related
chr3	11979925	11980213	902	At3g30390	amino acid transporter family protein
chr3	11980896	11981267	999	At3g30390	amino acid transporter family protein
chr3	11981849	11982027	985	At3g30390	amino acid transporter family protein
chr3	12230101	12230136	994	At3g30670	Transposable element gene, similar to unknown protein
chr3	12451504	12452422	999	At3g30775	PRODH_ERD5_ATPDH_ATPOX_AT-POX_PRO1__ERD5 (EARLY RESPONSIVE TO DEHYDRATION 5); proline dehydrogenase
chr3	12453059	12453453	999	At3g30775	PRODH_ERD5_ATPDH_ATPOX_AT-POX_PRO1__ERD5 (EARLY RESPONSIVE TO DEHYDRATION 5); proline dehydrogenase
chr3	12453558	12453659	841	At3g30775	PRODH_ERD5_ATPDH_ATPOX_AT-POX_PRO1__ERD5 (EARLY RESPONSIVE TO DEHYDRATION 5); proline dehydrogenase
chr3	12672816	12672949	999	At3g31161	pseudogene, hypothetical protein
chr3	13530000	13530772	999	At3g32980	peroxidase 32 (PER32) (P32) (PRXR3)
chr3	13533521	13533629	999	At3g32980	peroxidase 32 (PER32) (P32) (PRXR3)
chr3	14203879	14204021	999	At3g41345=p800=int=At3g41768=p800	intergenic
chr3	14208418	14208679	945	At3g41768	RRNA00001
chr3	14210449	14210919	980	At3g41979	RRNA00002
chr3	14213973	14214430	999	At3g41979	RRNA00002
chr3	14213331	14213510	884	At3g41979=utr3=int=At3g42050=utr3	intergenic
chr3	14213667	14214187	999	At3g41979=utr3=int=At3g42050=utr3	intergenic
chr3	14307444	14307534	918	At3g42120	Transposable element gene, similar to unknown protein
chr3	15714522	15714811	999	At3g43850	unknown protein
chr3	15715062	15715178	999	At3g43850	unknown protein
chr3	16607464	16607677	946	At3g45260	zinc finger (C2H2 type) family protein
chr3	16631332	16631472	929	At3g45290	MLO3__MLO3 (MILDEW RESISTANCE LOCUS O 3); calmodulin binding
chr3	16632101	16633038	999	At3g45300	IVD__IVD (ISOVALERYL-COA-DEHYDROGENASE)
chr3	16633435	16633577	999	At3g45300	IVD__IVD (ISOVALERYL-COA-DEHYDROGENASE)
chr3	16634305	16634520	999	At3g45300	IVD__IVD (ISOVALERYL-COA-DEHYDROGENASE)
chr3	16634913	16635049	999	At3g45300	IVD__IVD (ISOVALERYL-COA-DEHYDROGENASE)
chr3	16635718	16635861	999	At3g45300	IVD__IVD (ISOVALERYL-COA-DEHYDROGENASE)
chr3	16801043	16801505	976	At3g45730	unknown protein
chr3	16829564	16830173	998	At3g45780	PHOT1_JK224_NPH1_RPT1__PHOT1 (phototropin 1); kinase
chr3	16831290	16831663	923	At3g45780	PHOT1_JK224_NPH1_RPT1__PHOT1 (phototropin 1); kinase
chr3	16831880	16832222	807	At3g45780	PHOT1_JK224_NPH1_RPT1__PHOT1 (phototropin 1); kinase
chr3	17194554	17195223	999	At3g46640	LUX_PCL1__PCL1 (PHYTOCLOCK 1); DNA binding
chr3	17316886	17317028	953	At3g46970	ATPHS2_PHS2__ATPHS2/PHS2 (ALPHA-GLUCAN PHOSPHORYLASE 2); phosphorylase/ transferase, transferring glycosyl groups
chr3	17370995	17371265	982	At3g47160	protein binding / zinc ion binding
chr3	17411054	17411805	999	At3g47250	similar to unknown protein [Arabidopsis thaliana] (TAIR:AT3G47200.1); similar to unknown protein [Arabidopsis thaliana] (TAIR:AT3G47200.2); similar to unnamed protein product [Vitis vinifera] (GB:CAO15956.1); contains InterPro domain Protein of unknown function DUF247, plant (InterPro:IPR004158)
chr3	17412170	17412499	999	At3g47250	similar to unknown protein [Arabidopsis thaliana] (TAIR:AT3G47200.1); similar to unknown protein [Arabidopsis thaliana] (TAIR:AT3G47200.2); similar to unnamed protein product [Vitis vinifera] (GB:CAO15956.1); contains InterPro domain Protein of unknown function DUF247, plant (InterPro:IPR004158)
chr3	17449070	17449362	987	At3g47340	ASN1_DIN6__ASN1 (DARK INDUCIBLE 6)
chr3	17450112	17450395	999	At3g47340	ASN1_DIN6__ASN1 (DARK INDUCIBLE 6)
chr3	17450538	17450678	998	At3g47340	ASN1_DIN6__ASN1 (DARK INDUCIBLE 6)
chr3	17450785	17451108	999	At3g47340	ASN1_DIN6__ASN1 (DARK INDUCIBLE 6)
chr3	17451401	17451476	883	At3g47340	ASN1_DIN6__ASN1 (DARK INDUCIBLE 6)
chr3	17451964	17452191	999	At3g47340	ASN1_DIN6__ASN1 (DARK INDUCIBLE 6)
chr3	17607903	17608015	884	At3g47730	ATATH1__ATATH1 (ABC2 homolog 1); ATPase, coupled to transmembrane movement of substances
chr3	17782200	17782497	999	At3g48115	Unknown gene product other RNA
chr3	17782674	17782911	978	At3g48115	Unknown gene product other RNA
chr3	17919956	17920235	999	At3g48360	BT2__BT2 (BTB AND TAZ DOMAIN PROTEIN 2); protein binding / transcription factor/ transcription regulator
chr3	17920529	17920822	995	At3g48360	BT2__BT2 (BTB AND TAZ DOMAIN PROTEIN 2); protein binding / transcription factor/ transcription regulator
chr3	17921068	17921464	999	At3g48360	BT2__BT2 (BTB AND TAZ DOMAIN PROTEIN 2); protein binding / transcription factor/ transcription regulator
chr3	17933584	17934428	990	At3g48390	MA3 domain-containing protein
chr3	17998355	17998719	999	At3g48530	KING1__KING1 (SNF1-RELATED PROTEIN KINASE REGULATORY SUBUNIT GAMMA 1)
chr3	17998966	17999254	997	At3g48530	KING1__KING1 (SNF1-RELATED PROTEIN KINASE REGULATORY SUBUNIT GAMMA 1)
chr3	17999446	17999556	995	At3g48530	KING1__KING1 (SNF1-RELATED PROTEIN KINASE REGULATORY SUBUNIT GAMMA 1)
chr3	17999665	18000640	999	At3g48530	KING1__KING1 (SNF1-RELATED PROTEIN KINASE REGULATORY SUBUNIT GAMMA 1)
chr3	18012567	18014049	999	At3g48560	CSR1_AHAS_ALS_IMR1_TZP5__CSR1 (CHLORSULFURON/IMIDAZOLINONE RESISTANT 1)
chr3	18169883	18170182	999	At3g48990	AMP-dependent synthetase and ligase family protein
chr3	18170922	18171059	999	At3g48990	AMP-dependent synthetase and ligase family protein
chr3	18171200	18171852	999	At3g48990	AMP-dependent synthetase and ligase family protein
chr3	18172074	18172282	999	At3g48990	AMP-dependent synthetase and ligase family protein
chr3	18479695	18480030	999	At3g49790	ATP binding
chr3	18480182	18480332	989	At3g49790	ATP binding
chr3	18482708	18483140	820	At3g49800	BSD domain-containing protein
chr3	18752578	18753052	999	At3g50500	SNRK2-2_SNRK2.2_SPK-2-2_SRK2D_SPK-2-2__SPK-2-2 (SNF1-RELATED PROTEIN KINASE 2.2); kinase/ protein kinase
chr3	18753317	18753428	927	At3g50500	SNRK2-2_SNRK2.2_SPK-2-2_SRK2D_SPK-2-2__SPK-2-2 (SNF1-RELATED PROTEIN KINASE 2.2); kinase/ protein kinase
chr3	18754738	18754847	995	At3g50500	SNRK2-2_SNRK2.2_SPK-2-2_SRK2D_SPK-2-2__SPK-2-2 (SNF1-RELATED PROTEIN KINASE 2.2); kinase/ protein kinase
chr3	18851971	18852342	960	At3g50700	ATIDD2__ATIDD2 (ARABIDOPSIS THALIANA INDETERMINATE(ID)-DOMAIN 2); nucleic acid binding / transcription factor/ zinc ion binding
chr3	18866203	18867270	999	At3g50740	UGT72E1__UGT72E1 (UDP-glucosyl transferase 72E1); UDP-glycosyltransferase/ coniferyl-alcohol glucosyltransferase/ transferase, transferring glycosyl groups
chr3	18867339	18867797	999	At3g50740	UGT72E1__UGT72E1 (UDP-glucosyl transferase 72E1); UDP-glycosyltransferase/ coniferyl-alcohol glucosyltransferase/ transferase, transferring glycosyl groups
chr3	18873028	18873202	803	At3g50750	brassinosteroid signalling positive regulator-related
chr3	18904937	18905297	974	At3g50830	ATCOR413-PM2__COR413-PM2 (cold regulated 413 plasma membrane 2)
chr3	18907300	18907402	996	At3g50835	TRNA-VAL-1
chr3	18907651	18907751	949	At3g50835	TRNA-VAL-1
chr3	18907993	18908145	996	At3g50835	TRNA-VAL-1
chr3	18908363	18908819	999	At3g50835	TRNA-VAL-1
chr3	18908927	18908999	952	At3g50835	TRNA-VAL-1
chr3	18956080	18956470	999	At3g51000	epoxide hydrolase, putative
chr3	18956602	18957411	999	At3g51000	epoxide hydrolase, putative
chr3	19129329	19129747	893	At3g51550	FER__FER (FERONIA); kinase/ protein kinase
chr3	19129918	19130159	987	At3g51550	FER__FER (FERONIA); kinase/ protein kinase
chr3	19130416	19130782	997	At3g51550	FER__FER (FERONIA); kinase/ protein kinase
chr3	19130856	19131503	999	At3g51550	FER__FER (FERONIA); kinase/ protein kinase
chr3	19198241	19198786	999	At3g51730	saposin B domain-containing protein
chr3	19198988	19199645	999	At3g51730	saposin B domain-containing protein
chr3	19236374	19236718	999	At3g51840	ACX4_ATG6_ATSCX__ACX4 (ACYL-COA OXIDASE 4); oxidoreductase
chr3	19237867	19238416	976	At3g51840	ACX4_ATG6_ATSCX__ACX4 (ACYL-COA OXIDASE 4); oxidoreductase
chr3	19239460	19239501	846	At3g51840	ACX4_ATG6_ATSCX__ACX4 (ACYL-COA OXIDASE 4); oxidoreductase
chr3	19321960	19322315	983	At3g52060	similar to unknown protein [Arabidopsis thaliana] (TAIR:AT5G22070.1); similar to unnamed protein product [Vitis vinifera] (GB:CAO66030.1); contains InterPro domain Protein of unknown function DUF266, plant (InterPro:IPR004949)
chr3	19384281	19384570	961	At3g52240	similar to unnamed protein product [Vitis vinifera] (GB:CAO46543.1)
chr3	19384858	19385077	967	At3g52240	similar to unnamed protein product [Vitis vinifera] (GB:CAO46543.1)
chr3	19830239	19830492	993	At3g53460	CP29__CP29 (chloroplast 29 kDa ribonucleoprotein); RNA binding / poly(U) binding
chr3	19830925	19831314	999	At3g53460	CP29__CP29 (chloroplast 29 kDa ribonucleoprotein); RNA binding / poly(U) binding
chr3	19832034	19832295	996	At3g53460	CP29__CP29 (chloroplast 29 kDa ribonucleoprotein); RNA binding / poly(U) binding
chr3	20139404	20139628	963	At3g54360	protein binding / zinc ion binding
chr3	20142172	20142555	999	At3g54360	protein binding / zinc ion binding
chr3	20144049	20144455	996	At3g54360=p800=int=At3g54380=utr3	intergenic
chr3	20616100	20616517	999	At3g55560	AGF2__AGF2 (AT-HOOK PROTEIN OF GA FEEDBACK 2)
chr3	20635119	20635309	833	At3g55610	P5CS2__P5CS2 (DELTA 1-PYRROLINE-5-CARBOXYLATE SYNTHASE 2); catalytic/ glutamate 5-kinase/ oxidoreductase
chr3	20638538	20638652	952	At3g55610	P5CS2__P5CS2 (DELTA 1-PYRROLINE-5-CARBOXYLATE SYNTHASE 2); catalytic/ glutamate 5-kinase/ oxidoreductase
chr3	20638911	20639017	986	At3g55610	P5CS2__P5CS2 (DELTA 1-PYRROLINE-5-CARBOXYLATE SYNTHASE 2); catalytic/ glutamate 5-kinase/ oxidoreductase
chr3	20639922	20640030	921	At3g55610	P5CS2__P5CS2 (DELTA 1-PYRROLINE-5-CARBOXYLATE SYNTHASE 2); catalytic/ glutamate 5-kinase/ oxidoreductase
chr3	21254296	21254670	989	At3g57410	VLN3__VLN3 (VILLIN 3); actin binding
chr3	21258394	21258460	804	At3g57410	VLN3__VLN3 (VILLIN 3); actin binding
chr3	21259893	21260044	998	At3g57410	VLN3__VLN3 (VILLIN 3); actin binding
chr3	21301313	21301816	999	At3g57520	ATSIP2__ATSIP2 (ARABIDOPSIS THALIANA SEED IMBIBITION 2); hydrolase, hydrolyzing O-glycosyl compounds
chr3	21302459	21302741	994	At3g57520	ATSIP2__ATSIP2 (ARABIDOPSIS THALIANA SEED IMBIBITION 2); hydrolase, hydrolyzing O-glycosyl compounds
chr3	21303165	21303315	943	At3g57520	ATSIP2__ATSIP2 (ARABIDOPSIS THALIANA SEED IMBIBITION 2); hydrolase, hydrolyzing O-glycosyl compounds
chr3	21303495	21303644	999	At3g57520	ATSIP2__ATSIP2 (ARABIDOPSIS THALIANA SEED IMBIBITION 2); hydrolase, hydrolyzing O-glycosyl compounds
chr3	21303939	21304087	999	At3g57520	ATSIP2__ATSIP2 (ARABIDOPSIS THALIANA SEED IMBIBITION 2); hydrolase, hydrolyzing O-glycosyl compounds
chr3	21408863	21409754	999	At3g57770	protein kinase, putative
chr3	21416382	21416839	930	At3g57790	glycoside hydrolase family 28 protein / polygalacturonase (pectinase) family protein
chr3	21418941	21419230	841	At3g57800	basic helix-loop-helix (bHLH) family protein
chr3	21421976	21422530	999	At3g57800	basic helix-loop-helix (bHLH) family protein
chr3	21644089	21644768	997	At3g58490	phosphatidic acid phosphatase family protein / PAP2 family protein
chr3	21647034	21647180	907	At3g58500	PP2A-3_EP7__PP2A-3 (PROTEIN PHOSPHATASE 2A-3); protein serine/threonine phosphatase
chr3	21714528	21714740	932	At3g58670	similar to unknown protein [Arabidopsis thaliana] (TAIR:AT2G42670.1); similar to unnamed protein product [Vitis vinifera] (GB:CAO48045.1); contains InterPro domain Protein of unknown function DUF1637 (InterPro:IPR012864)
chr3	21716233	21716301	969	At3g58670	similar to unknown protein [Arabidopsis thaliana] (TAIR:AT2G42670.1); similar to unnamed protein product [Vitis vinifera] (GB:CAO48045.1); contains InterPro domain Protein of unknown function DUF1637 (InterPro:IPR012864)
chr3	21735317	21735651	941	At3g58750	CSY2__CSY2 (CITRATE SYNTHASE 2); citrate (SI)-synthase
chr3	21736202	21736549	999	At3g58750	CSY2__CSY2 (CITRATE SYNTHASE 2); citrate (SI)-synthase
chr3	21736623	21736713	981	At3g58750	CSY2__CSY2 (CITRATE SYNTHASE 2); citrate (SI)-synthase
chr3	21737218	21737328	983	At3g58750	CSY2__CSY2 (CITRATE SYNTHASE 2); citrate (SI)-synthase
chr3	21738182	21738358	951	At3g58750	CSY2__CSY2 (CITRATE SYNTHASE 2); citrate (SI)-synthase
chr3	21944643	21945035	998	At3g59350	serine/threonine protein kinase, putative
chr3	22258527	22258740	879	At3g60190	ADL4_ADLP2_DRP1E_EDR3__ADL4/ADLP2/DRP1E/EDR3 (DYNAMIN-LIKE PROTEIN 4); GTP binding / GTPase
chr3	22281574	22281752	964	At3g60250	CKB3__CKB3 (casein kinase II beta chain 3)
chr3	22296788	22297029	805	At3g60300	RWD domain-containing protein
chr3	22297312	22297590	861	At3g60300	RWD domain-containing protein
chr3	22302959	22303293	985	At3g60320	DNA binding
chr3	22303480	22303807	999	At3g60320	DNA binding
chr3	22304429	22304881	996	At3g60320	DNA binding
chr3	22305703	22305844	852	At3g60320	DNA binding
chr3	22384822	22385138	942	At3g60530	zinc finger (GATA type) family protein
chr3	22613980	22615509	999	At3g61060	ATPP2-A13__ATPP2-A13
chr3	22670026	22670468	999	At3g61210	embryo-abundant protein-related
chr3	22670620	22670767	991	At3g61210	embryo-abundant protein-related
chr3	22686223	22686438	999	At3g61260	DNA-binding family protein / remorin family protein
chr3	22687453	22687729	999	At3g61260	DNA-binding family protein / remorin family protein
chr3	23019858	23020005	931	At3g62150	PGP21__PGP21 (P-GLYCOPROTEIN 21); ATPase, coupled to transmembrane movement of substances
chr3	23179455	23179972	999	At3g62650	binding
chr3	23344612	23344866	834	At3g63160	unknown protein
chr3	23364792	23365031	994	At3g63210	MARD1__MARD1 (MEDIATOR OF ABA-REGULATED DORMANCY 1)
chr3	23458501	23458857	993	At3g63500	similar to unknown protein [Arabidopsis thaliana] (TAIR:AT1G14740.1); similar to unnamed protein product [Vitis vinifera] (GB:CAO40811.1); contains InterPro domain Protein of unknown function DUF1423, plant (InterPro:IPR004082)
chr3	23459035	23459555	999	At3g63500	similar to unknown protein [Arabidopsis thaliana] (TAIR:AT1G14740.1); similar to unnamed protein product [Vitis vinifera] (GB:CAO40811.1); contains InterPro domain Protein of unknown function DUF1423, plant (InterPro:IPR004082)
chr3	23460471	23460653	899	At3g63500	similar to unknown protein [Arabidopsis thaliana] (TAIR:AT1G14740.1); similar to unnamed protein product [Vitis vinifera] (GB:CAO40811.1); contains InterPro domain Protein of unknown function DUF1423, plant (InterPro:IPR004082)
chr4	155293	155402	824	At4g00355	similar to unknown protein [Arabidopsis thaliana] (TAIR:AT2G45980.1); similar to unknown [Populus trichocarpa] (GB:ABK94390.1)
chr4	295695	296036	978	At4g00720	shaggy-related protein kinase theta / ASK-theta (ASK8)
chr4	320024	320128	864	At4g00752	UBX domain-containing protein
chr4	432061	432253	972	At4g01000	ubiquitin family protein
chr4	432518	432873	999	At4g01000	ubiquitin family protein
chr4	433239	433743	999	At4g01000	ubiquitin family protein
chr4	481898	482048	938	At4g01120	GBF2_ATBZIP54__GBF2 (G-BOX BINDING FACTOR 2); DNA binding / transcription factor
chr4	551782	552361	973	At4g01330	protein kinase family protein
chr4	711862	712096	805	At4g01670	unknown protein
chr4	774430	774652	989	At4g01800	preprotein translocase secA subunit, putative
chr4	774795	774942	977	At4g01800	preprotein translocase secA subunit, putative
chr4	1086776	1086992	986	At4g02480	AAA-type ATPase family protein
chr4	1087171	1087276	945	At4g02480	AAA-type ATPase family protein
chr4	1087550	1087662	876	At4g02480	AAA-type ATPase family protein
chr4	1110492	1111059	999	At4g02520	ATGSTF2_ATPM24_GST2__ATGSTF2 (Arabidopsis thaliana Glutathione S-transferase (class phi) 2); glutathione transferase
chr4	1111405	1111611	999	At4g02520	ATGSTF2_ATPM24_GST2__ATGSTF2 (Arabidopsis thaliana Glutathione S-transferase (class phi) 2); glutathione transferase
chr4	1335833	1335978	931	At4g03030	kelch repeat-containing F-box family protein
chr4	1336654	1336948	999	At4g03030	kelch repeat-containing F-box family protein
chr4	1557799	1557944	830	At4g03510	RMA1__RMA1 (Ring finger protein with Membrane Anchor 1); protein binding / ubiquitin-protein ligase/ zinc ion binding
chr4	1558010	1558626	999	At4g03510	RMA1__RMA1 (Ring finger protein with Membrane Anchor 1); protein binding / ubiquitin-protein ligase/ zinc ion binding
chr4	1559267	1559372	989	At4g03510	RMA1__RMA1 (Ring finger protein with Membrane Anchor 1); protein binding / ubiquitin-protein ligase/ zinc ion binding
chr4	1563811	1564073	878	At4g03520	ATHM2__ATHM2 (Arabidopsis thioredoxin M-type 2); thiol-disulfide exchange intermediate
chr4	1789120	1789141	855	At4g03826	gypsy-like retrotransposon family (Athila)
chr4	1869344	1869578	918	At4g03935	Unknown gene product other RNA
chr4	2116581	2116757	966	At4g04330	similar to unnamed protein product [Vitis vinifera] (GB:CAO69665.1)
chr4	2118463	2118536	827	At4g04330	similar to unnamed protein product [Vitis vinifera] (GB:CAO69665.1)
chr4	2328589	2328769	965	At4g04620	ATG8B__ATG8B (AUTOPHAGY 8B); microtubule binding
chr4	2332003	2332500	999	At4g04630	similar to unknown protein [Arabidopsis thaliana] (TAIR:AT4G21970.1); similar to unnamed protein product [Vitis vinifera] (GB:CAO17943.1); contains InterPro domain Protein of unknown function DUF584 (InterPro:IPR007608)
chr4	2488531	2488593	994	At4g04900=p800	intergenic
chr4	2507473	2507809	999	At4g04925=utr3=int=At4g04930=p800	intergenic
chr4	2593784	2594006	998	At4g05070	unknown protein
chr4	2660367	2660667	999	At4g05150	octicosapeptide/Phox/Bem1p (PB1) domain-containing protein
chr4	2661584	2662687	999	At4g05150	octicosapeptide/Phox/Bem1p (PB1) domain-containing protein
chr4	2662573	2662687	956	At4g05150	octicosapeptide/Phox/Bem1p (PB1) domain-containing protein
chr4	3490926	3490981	872	At4g06561=p200	intergenic
chr4	4074009	4074402	999	At4g06746	gene RAP2.9 function encodes a member of the DREB subfamily A-5 of ERF/AP2 transcription factor family (RAP2.9)
chr4	4363259	4363337	854	At4g07528	gypsy-like retrotransposon family (Athila)
chr4	5255196	5255382	847	At4g08330	Identical to Uncharacterized protein At4g08330, chloroplast precursor [Arabidopsis Thaliana] (GB:Q9STN5); similar to peptide-methionine-(S)-S-oxide reductase [Arabidopsis thaliana] (TAIR:AT2G17705.1); similar to unknown [Populus trichocarpa] (GB:ABK94339.1)
chr4	6273028	6273129	923	At4g10030	hydrolase, alpha/beta fold family protein
chr4	6642543	6642911	981	At4g10790	UBX domain-containing protein
chr4	6728328	6728469	872	At4g10990	copia-like retrotransposon family
chr4	6906062	6906566	996	At4g11360	RHA1B__RHA1B (RING-H2 finger A1B); protein binding / zinc ion binding
chr4	7305053	7305428	832	At4g12290	copper amine oxidase, putative
chr4	7401316	7401785	999	At4g12470	protease inhibitor/seed storage/lipid transfer protein (LTP) family protein
chr4	7657443	7657736	918	At4g13180	short-chain dehydrogenase/reductase (SDR) family protein
chr4	7684396	7684898	998	At4g13250	short-chain dehydrogenase/reductase (SDR) family protein
chr4	7686478	7686777	997	At4g13250	short-chain dehydrogenase/reductase (SDR) family protein
chr4	7807200	7807238	999	At4g13430	aconitase family protein / aconitate hydratase family protein
chr4	7889771	7889910	898	At4g13570=utr3=int=At4g13580=p800	intergenic
chr4	7890541	7891249	999	At4g13570=utr3=int=At4g13580=p800	intergenic
chr4	7892006	7892193	954	At4g13570=utr3=int=At4g13580=p800	intergenic
chr4	7893257	7893290	945	At4g13570=utr3=int=At4g13580=p800	intergenic
chr4	7938291	7938599	997	At4g13640	UNE16__UNE16 (unfertilized embryo sac 16)
chr4	7944982	7945018	998	At4g13640	UNE16__UNE16 (unfertilized embryo sac 16)
chr4	8137073	8137467	999	At4g14130	XTR7__XTR7 (XYLOGLUCAN ENDOTRANSGLYCOSYLASE 7); hydrolase, acting on glycosyl bonds
chr4	8137647	8137757	963	At4g14130	XTR7__XTR7 (XYLOGLUCAN ENDOTRANSGLYCOSYLASE 7); hydrolase, acting on glycosyl bonds
chr4	8152284	8152447	993	At4g14140	MET2_DMT02_DMT2_MET02__MET2 (DNA METHYLTRANSFERASE 2); DNA (cytosine-5-)-methyltransferase
chr4	8218850	8219143	935	At4g14270	Protein containing PAM2 motif which mediates interaction with the PABC domain of polyadenyl binding proteins.
chr4	8864687	8864895	994	At4g15530	PPDK__PPDK (PYRUVATE ORTHOPHOSPHATE DIKINASE)
chr4	8865000	8865320	999	At4g15530	PPDK__PPDK (PYRUVATE ORTHOPHOSPHATE DIKINASE)
chr4	8865468	8865934	999	At4g15530	PPDK__PPDK (PYRUVATE ORTHOPHOSPHATE DIKINASE)
chr4	8866199	8866309	989	At4g15530	PPDK__PPDK (PYRUVATE ORTHOPHOSPHATE DIKINASE)
chr4	8866453	8866558	968	At4g15530	PPDK__PPDK (PYRUVATE ORTHOPHOSPHATE DIKINASE)
chr4	8866712	8866961	999	At4g15530	PPDK__PPDK (PYRUVATE ORTHOPHOSPHATE DIKINASE)
chr4	8867242	8867342	998	At4g15530	PPDK__PPDK (PYRUVATE ORTHOPHOSPHATE DIKINASE)
chr4	8867756	8867789	936	At4g15530	PPDK__PPDK (PYRUVATE ORTHOPHOSPHATE DIKINASE)
chr4	8867859	8868079	977	At4g15530	PPDK__PPDK (PYRUVATE ORTHOPHOSPHATE DIKINASE)
chr4	8868258	8868372	999	At4g15530	PPDK__PPDK (PYRUVATE ORTHOPHOSPHATE DIKINASE)
chr4	8909119	8909368	999	At4g15610	integral membrane family protein
chr4	8910029	8910214	999	At4g15610	integral membrane family protein
chr4	8910421	8910844	999	At4g15610	integral membrane family protein
chr4	8972728	8973345	999	At4g15760	monooxygenase, putative (MO1)
chr4	8981544	8981821	973	At4g15780	ATVAMP724_VAMP724__ATVAMP724 (Arabidopsis thaliana vesicle-associated membrane protein 724)
chr4	9167908	9168083	991	At4g16170=p800	intergenic
chr4	9171501	9171955	999	At4g16190	cysteine proteinase, putative
chr4	9226238	9226527	999	At4g16330	oxidoreductase, 2OG-Fe(II) oxygenase family protein
chr4	9226632	9226778	890	At4g16330	oxidoreductase, 2OG-Fe(II) oxygenase family protein
chr4	9301867	9302320	996	At4g16500	cysteine protease inhibitor family protein / cystatin family protein
chr4	9306794	9306979	974	At4g16520	ATG8F__ATG8F (AUTOPHAGY 8F); microtubule binding
chr4	9392449	9392664	997	At4g16690	esterase/lipase/thioesterase family protein
chr4	9449568	9449850	999	At4g16780	ATHB-2_ATHB2_HAT4__ATHB-2 (ARABIDOPSIS THALIANA HOMEOBOX PROTEIN 2); DNA binding / transcription factor
chr4	9450326	9450658	999	At4g16780	ATHB-2_ATHB2_HAT4__ATHB-2 (ARABIDOPSIS THALIANA HOMEOBOX PROTEIN 2); DNA binding / transcription factor
chr4	9589061	9589279	986	At4g17040	ATP-dependent Clp protease proteolytic subunit, putative
chr4	9739727	9740133	998	At4g17460	HAT1__HAT1 (homeobox-leucine zipper protein 1); DNA binding / transcription factor
chr4	9865441	9865644	834	At4g17730	SYP23__SYP23 (syntaxin 23)
chr4	9866668	9866948	946	At4g17730	SYP23__SYP23 (syntaxin 23)
chr4	9947607	9947996	968	At4g17900	zinc-binding family protein
chr4	10457585	10457917	997	At4g19110	protein kinase, putative
chr4	10458373	10458445	801	At4g19110	protein kinase, putative
chr4	10477721	10478206	949	At4g19160	binding
chr4	10576268	10576408	899	At4g19390	similar to unknown protein [Arabidopsis thaliana] (TAIR:AT5G13720.1); similar to unnamed protein product [Vitis vinifera] (GB:CAO63752.1); contains InterPro domain Uncharacterised conserved protein UCP022348 (InterPro:IPR016804); contains InterPro domain Protein of unknown function UPF0114 (InterPro:IPR005134)
chr4	10584055	10584161	862	At4g19390	similar to unknown protein [Arabidopsis thaliana] (TAIR:AT5G13720.1); similar to unnamed protein product [Vitis vinifera] (GB:CAO63752.1); contains InterPro domain Uncharacterised conserved protein UCP022348 (InterPro:IPR016804); contains InterPro domain Protein of unknown function UPF0114 (InterPro:IPR005134)
chr4	10653719	10654366	999	At4g19530	disease resistance protein (TIR-NBS-LRR class), putative
chr4	10654471	10654827	994	At4g19530	disease resistance protein (TIR-NBS-LRR class), putative
chr4	10655438	10656298	999	At4g19530	disease resistance protein (TIR-NBS-LRR class), putative
chr4	10656698	10657085	990	At4g19530	disease resistance protein (TIR-NBS-LRR class), putative
chr4	10713534	10713739	855	At4g19700	protein binding / zinc ion binding
chr4	10777584	10778025	999	At4g19860	lecithin:cholesterol acyltransferase family protein / LACT family protein
chr4	10784547	10784847	997	At4g19880	similar to unknown protein [Arabidopsis thaliana] (TAIR:AT5G45020.1); similar to Intracellular chloride channel [Medicago truncatula] (GB:ABC75353.2); contains InterPro domain Thioredoxin-like fold (InterPro:IPR012336); contains InterPro domain Glutathione S-transferase, C-terminal-like (InterPro:IPR010987); contains InterPro domain Glutathione S-transferase, predicted (InterPro:IPR016639)
chr4	10785026	10785671	995	At4g19880	similar to unknown protein [Arabidopsis thaliana] (TAIR:AT5G45020.1); similar to Intracellular chloride channel [Medicago truncatula] (GB:ABC75353.2); contains InterPro domain Thioredoxin-like fold (InterPro:IPR012336); contains InterPro domain Glutathione S-transferase, C-terminal-like (InterPro:IPR010987); contains InterPro domain Glutathione S-transferase, predicted (InterPro:IPR016639)
chr4	10861493	10861743	992	At4g20070	ATAAH__ATAAH (ARABIDOPSIS THALIANA ALLANTOATE AMIDOHYDROLASE); allantoate deiminase/ metallopeptidase
chr4	10863613	10864215	999	At4g20070	ATAAH__ATAAH (ARABIDOPSIS THALIANA ALLANTOATE AMIDOHYDROLASE); allantoate deiminase/ metallopeptidase
chr4	10864446	10864628	936	At4g20070	ATAAH__ATAAH (ARABIDOPSIS THALIANA ALLANTOATE AMIDOHYDROLASE); allantoate deiminase/ metallopeptidase
chr4	10943062	10943251	914	At4g20260	DREPP plasma membrane polypeptide family protein
chr4	10984335	10984476	943	At4g20330	transcription initiation factor-related
chr4	11169545	11169792	962	At4g20850	TPP2__TPP2 (TRIPEPTIDYL PEPTIDASE II); subtilase
chr4	11356481	11356623	941	At4g21350	B80_PUB8__B80/PUB8 (PLANT U-BOX8); binding / protein binding / ubiquitin-protein ligase/ zinc ion binding
chr4	11575118	11575519	999	At4g21810	DER2.1__DER2.1 (DERLIN-2.1)
chr4	11575810	11576133	999	At4g21810	DER2.1__DER2.1 (DERLIN-2.1)
chr4	11576919	11577112	999	At4g21810	DER2.1__DER2.1 (DERLIN-2.1)
chr4	11949258	11949472	992	At4g22750	zinc finger (DHHC type) family protein
chr4	11951120	11951337	999	At4g22750	zinc finger (DHHC type) family protein
chr4	12414563	12415062	999	At4g23870	similar to unknown protein [Arabidopsis thaliana] (TAIR:AT4G11020.1)
chr4	12421258	12421405	969	At4g23890	similar to unnamed protein product [Vitis vinifera] (GB:CAO69542.1); similar to hypothetical protein [Vitis vinifera] (GB:CAN73381.1)
chr4	12565677	12566438	998	At4g24220	VEP1_AWI31__VEP1 (VEIN PATTERNING 1); binding / catalytic
chr4	12566695	12566807	940	At4g24230	gene ACBP3 function acyl-CoA-binding protein ACBP3. Localized extracellularly in transiently expressed tobacco BY-2 cells and onion epidermal cells. Binds arachidonyl-CoA with high affinity.
chr4	12566950	12567313	969	At4g24230	gene ACBP3 function acyl-CoA-binding protein ACBP3. Localized extracellularly in transiently expressed tobacco BY-2 cells and onion epidermal cells. Binds arachidonyl-CoA with high affinity.
chr4	12567911	12568019	820	At4g24230	gene ACBP3 function acyl-CoA-binding protein ACBP3. Localized extracellularly in transiently expressed tobacco BY-2 cells and onion epidermal cells. Binds arachidonyl-CoA with high affinity.
chr4	12568201	12568824	999	At4g24230	gene ACBP3 function acyl-CoA-binding protein ACBP3. Localized extracellularly in transiently expressed tobacco BY-2 cells and onion epidermal cells. Binds arachidonyl-CoA with high affinity.
chr4	12665206	12665488	994	At4g24520	ATR1_AR1__ATR1 (ARABIDOPSIS P450 REDUCTASE 1)
chr4	12666953	12667053	987	At4g24520	ATR1_AR1__ATR1 (ARABIDOPSIS P450 REDUCTASE 1)
chr4	12741061	12741214	957	At4g24690	ubiquitin-associated (UBA)/TS-N domain-containing protein / octicosapeptide/Phox/Bemp1 (PB1) domain-containing protein
chr4	12741619	12742450	994	At4g24690	ubiquitin-associated (UBA)/TS-N domain-containing protein / octicosapeptide/Phox/Bemp1 (PB1) domain-containing protein
chr4	13015511	13015760	999	At4g25470	CBF2_DREB1C_FTQ4__CBF2 (FREEZING TOLERANCE QTL 4); DNA binding / transcription activator/ transcription factor
chr4	13015903	13016118	999	At4g25470	CBF2_DREB1C_FTQ4__CBF2 (FREEZING TOLERANCE QTL 4); DNA binding / transcription activator/ transcription factor
chr4	13018942	13019070	997	At4g25480	DREB1A_CBF3_DREB1__DREB1A (DEHYDRATION RESPONSE ELEMENT B1A); DNA binding / transcription activator/ transcription factor
chr4	13022090	13022549	999	At4g25490	CBF1_DREB1B__CBF1 (C-REPEAT/DRE BINDING FACTOR 1); DNA binding / transcription activator/ transcription factor
chr4	13022440	13022617	815	At4g25490	CBF1_DREB1B__CBF1 (C-REPEAT/DRE BINDING FACTOR 1); DNA binding / transcription activator/ transcription factor
chr4	13026593	13027106	998	At4g25500	ATRSP35_ATRSP40_AT-SRP40__ATRSP35 (Arabidopsis thaliana arginine/serine-rich splicing factor 35)
chr4	13053802	13054183	977	At4g25570	ACYB-2__ACYB-2 (Arabidopsis cytochrome b561 -2); carbon-monoxide oxygenase
chr4	13056324	13057005	987	At4g25580	stress-responsive protein-related
chr4	13057979	13058087	978	At4g25580	stress-responsive protein-related
chr4	13058664	13058734	998	At4g25580	stress-responsive protein-related
chr4	13090998	13091142	937	At4g25690	similar to unknown protein [Arabidopsis thaliana] (TAIR:AT4G25670.1); similar to hypothetical protein [Vitis vinifera] (GB:CAN66701.1)
chr4	13344896	13345249	965	At4g26400	zinc finger (C3HC4-type RING finger) family protein
chr4	13345672	13346000	999	At4g26400	zinc finger (C3HC4-type RING finger) family protein
chr4	13554760	13554927	849	At4g27000	ATRBP45C__ATRBP45C; RNA binding
chr4	13556896	13557150	979	At4g27000	ATRBP45C__ATRBP45C; RNA binding
chr4	13557468	13557854	999	At4g27000	ATRBP45C__ATRBP45C; RNA binding
chr4	13604597	13604811	999	At4g27130	eukaryotic translation initiation factor SUI1, putative
chr4	13604915	13605282	998	At4g27130	eukaryotic translation initiation factor SUI1, putative
chr4	13606245	13606349	998	At4g27130	eukaryotic translation initiation factor SUI1, putative
chr4	13725619	13726358	999	At4g27440	PORB__PORB (PROTOCHLOROPHYLLIDE OXIDOREDUCTASE B); oxidoreductase/ protochlorophyllide reductase
chr4	13725989	13726285	897	At4g27440	PORB__PORB (PROTOCHLOROPHYLLIDE OXIDOREDUCTASE B); oxidoreductase/ protochlorophyllide reductase
chr4	13727533	13727827	999	At4g27450	similar to unknown protein [Arabidopsis thaliana] (TAIR:AT3G15450.1); similar to unnamed protein product [Vitis vinifera] (GB:CAO39242.1); contains domain G3DSA:3.60.20.10 (G3DSA:3.60.20.10); contains domain SSF56235 (SSF56235)
chr4	13727939	13728041	951	At4g27450	similar to unknown protein [Arabidopsis thaliana] (TAIR:AT3G15450.1); similar to unnamed protein product [Vitis vinifera] (GB:CAO39242.1); contains domain G3DSA:3.60.20.10 (G3DSA:3.60.20.10); contains domain SSF56235 (SSF56235)
chr4	13728149	13728368	999	At4g27450	similar to unknown protein [Arabidopsis thaliana] (TAIR:AT3G15450.1); similar to unnamed protein product [Vitis vinifera] (GB:CAO39242.1); contains domain G3DSA:3.60.20.10 (G3DSA:3.60.20.10); contains domain SSF56235 (SSF56235)
chr4	13728473	13728801	999	At4g27450	similar to unknown protein [Arabidopsis thaliana] (TAIR:AT3G15450.1); similar to unnamed protein product [Vitis vinifera] (GB:CAO39242.1); contains domain G3DSA:3.60.20.10 (G3DSA:3.60.20.10); contains domain SSF56235 (SSF56235)
chr4	13923924	13924382	999	At4g27990	YGGT family protein
chr4	13997814	13998290	999	At4g28240	wound-responsive protein-related
chr4	14004564	14005869	999	At4g28260	similar to unnamed protein product [Vitis vinifera] (GB:CAO69726.1)
chr4	14007611	14007914	999	At4g28270	zinc finger (C3HC4-type RING finger) family protein
chr4	14008056	14008162	992	At4g28270	zinc finger (C3HC4-type RING finger) family protein
chr4	14008812	14009097	949	At4g28270	zinc finger (C3HC4-type RING finger) family protein
chr4	14041371	14041628	947	At4g28390	AAC3__AAC3 (ADP/ATP CARRIER 3); ATP:ADP antiporter/ binding
chr4	14041889	14042003	839	At4g28390	AAC3__AAC3 (ADP/ATP CARRIER 3); ATP:ADP antiporter/ binding
chr4	14042389	14042848	999	At4g28390	AAC3__AAC3 (ADP/ATP CARRIER 3); ATP:ADP antiporter/ binding
chr4	14144846	14145646	999	At4g28650	leucine-rich repeat transmembrane protein kinase, putative
chr4	14146121	14146592	997	At4g28650	leucine-rich repeat transmembrane protein kinase, putative
chr4	14146727	14147098	993	At4g28650	leucine-rich repeat transmembrane protein kinase, putative
chr4	14300398	14300660	998	At4g29010	AIM1__AIM1 (ABNORMAL INFLORESCENCE MERISTEM); enoyl-CoA hydratase
chr4	14392267	14393315	999	At4g29190	zinc finger (CCCH-type) family protein
chr4	14600017	14600197	894	At4g29830	VIP3__VIP3 (VERNALIZATION INDEPENDENCE 3); nucleotide binding
chr4	14600339	14600625	992	At4g29830	VIP3__VIP3 (VERNALIZATION INDEPENDENCE 3); nucleotide binding
chr4	14786782	14786921	822	At4g30200	similar to VIN3 (VERNALIZATION INSENSITIVE 3), protein binding / zinc ion binding [Arabidopsis thaliana] (TAIR:AT5G57380.1); similar to unnamed protein product [Vitis vinifera] (GB:CAO43227.1); contains InterPro domain Fibronectin, type III-like fold (InterPro:IPR008957); contains InterPro domain Fibronectin, type III (InterPro:IPR003961)
chr4	14787644	14787784	966	At4g30200	similar to VIN3 (VERNALIZATION INSENSITIVE 3), protein binding / zinc ion binding [Arabidopsis thaliana] (TAIR:AT5G57380.1); similar to unnamed protein product [Vitis vinifera] (GB:CAO43227.1); contains InterPro domain Fibronectin, type III-like fold (InterPro:IPR008957); contains InterPro domain Fibronectin, type III (InterPro:IPR003961)
chr4	14819151	14819781	999	At4g30270	MERI5B_BRU1_MERI-5__MERI5B (MERISTEM-5); hydrolase, acting on glycosyl bonds / xyloglucan:xyloglucosyl transferase
chr4	14819930	14820041	994	At4g30270	MERI5B_BRU1_MERI-5__MERI5B (MERISTEM-5); hydrolase, acting on glycosyl bonds / xyloglucan:xyloglucosyl transferase
chr4	14820200	14820451	999	At4g30270	MERI5B_BRU1_MERI-5__MERI5B (MERISTEM-5); hydrolase, acting on glycosyl bonds / xyloglucan:xyloglucosyl transferase
chr4	14932436	14932853	909	At4g30580	EMB1995_ATS2__ATS2 (EMBRYO DEFECTIVE 1995); 1-acylglycerol-3-phosphate O-acyltransferase/ acyltransferase
chr4	14933030	14933536	993	At4g30580	EMB1995_ATS2__ATS2 (EMBRYO DEFECTIVE 1995); 1-acylglycerol-3-phosphate O-acyltransferase/ acyltransferase
chr4	15188000	15188385	904	At4g31290	ChaC-like family protein
chr4	15245926	15246416	999	At4g31420	zinc finger (C2H2 type) family protein
chr4	15246879	15247053	953	At4g31420	zinc finger (C2H2 type) family protein
chr4	15247120	15247367	999	At4g31420	zinc finger (C2H2 type) family protein
chr4	15354052	15354257	976	At4g31720	TAF10_TAFII15_STG1__TAFII15 (SALT TOLERANCE DURING GERMINATION 1); transcription factor
chr4	15393946	15394196	909	At4g31820	ENP (ENHANCER OF PINOID); signal transducer
chr4	15526158	15526480	999	At4g32150	VAMP7C_ATVAMP711_VAMP711__VAMP7C (VESICLE-ASSOCIATED MEMBRANE PROTEIN 7C)
chr4	15526721	15526795	980	At4g32150	VAMP7C_ATVAMP711_VAMP711__VAMP7C (VESICLE-ASSOCIATED MEMBRANE PROTEIN 7C)
chr4	15526987	15527129	999	At4g32150	VAMP7C_ATVAMP711_VAMP711__VAMP7C (VESICLE-ASSOCIATED MEMBRANE PROTEIN 7C)
chr4	15527441	15527769	999	At4g32150	VAMP7C_ATVAMP711_VAMP711__VAMP7C (VESICLE-ASSOCIATED MEMBRANE PROTEIN 7C)
chr4	15583498	15583736	983	At4g32280	IAA29__IAA29 (indoleacetic acid-induced protein 29); transcription factor
chr4	15583946	15584165	999	At4g32280	IAA29__IAA29 (indoleacetic acid-induced protein 29); transcription factor
chr4	15584698	15584767	812	At4g32280	IAA29__IAA29 (indoleacetic acid-induced protein 29); transcription factor
chr4	15612519	15612837	999	At4g32340	binding
chr4	15613778	15614188	999	At4g32340	binding
chr4	15799226	15799442	900	At4g32760	protein transporter
chr4	15802721	15802936	974	At4g32760	protein transporter
chr4	15803526	15804380	999	At4g32760	protein transporter
chr4	15881332	15881723	998	At4g32910	similar to nucleoporin [Lotus japonicus] (GB:BAF45348.1); similar to putative nucleoporin Nup75 [Oryza sativa (japonica cultivar-group)] (GB:BAD87530.1); similar to unnamed protein product [Vitis vinifera] (GB:CAO44018.1); contains InterPro domain Nucleoporin, Nup85-like (InterPro:IPR011502)
chr4	15900399	15900725	998	At4g32940	GAMMA-VPE_GAMMAVPE__GAMMA-VPE (Vacuolar processing enzyme gamma); cysteine-type endopeptidase
chr4	15901056	15901474	999	At4g32940	GAMMA-VPE_GAMMAVPE__GAMMA-VPE (Vacuolar processing enzyme gamma); cysteine-type endopeptidase
chr4	15901848	15901992	890	At4g32940	GAMMA-VPE_GAMMAVPE__GAMMA-VPE (Vacuolar processing enzyme gamma); cysteine-type endopeptidase
chr4	15902289	15902362	865	At4g32940	GAMMA-VPE_GAMMAVPE__GAMMA-VPE (Vacuolar processing enzyme gamma); cysteine-type endopeptidase
chr4	15902514	15902589	874	At4g32940	GAMMA-VPE_GAMMAVPE__GAMMA-VPE (Vacuolar processing enzyme gamma); cysteine-type endopeptidase
chr4	15902955	15903218	997	At4g32940	GAMMA-VPE_GAMMAVPE__GAMMA-VPE (Vacuolar processing enzyme gamma); cysteine-type endopeptidase
chr4	15985227	15985937	999	At4g33150	LKR_SDH__LKR (SACCHAROPINE DEHYDROGENASE)
chr4	15985227	15985437	998	At4g33150	LKR_SDH__LKR (SACCHAROPINE DEHYDROGENASE)
chr4	15986273	15986452	999	At4g33150	LKR_SDH__LKR (SACCHAROPINE DEHYDROGENASE)
chr4	15986595	15986700	995	At4g33150	LKR_SDH__LKR (SACCHAROPINE DEHYDROGENASE)
chr4	15987276	15987349	999	At4g33150	LKR_SDH__LKR (SACCHAROPINE DEHYDROGENASE)
chr4	15987567	15987741	999	At4g33150	LKR_SDH__LKR (SACCHAROPINE DEHYDROGENASE)
chr4	15987879	15988023	999	At4g33150	LKR_SDH__LKR (SACCHAROPINE DEHYDROGENASE)
chr4	15988089	15988194	993	At4g33150	LKR_SDH__LKR (SACCHAROPINE DEHYDROGENASE)
chr4	15988425	15988530	999	At4g33150	LKR_SDH__LKR (SACCHAROPINE DEHYDROGENASE)
chr4	15989188	15989258	974	At4g33150	LKR_SDH__LKR (SACCHAROPINE DEHYDROGENASE)
chr4	15989334	15989482	999	At4g33150	LKR_SDH__LKR (SACCHAROPINE DEHYDROGENASE)
chr4	15989659	15989696	903	At4g33150	LKR_SDH__LKR (SACCHAROPINE DEHYDROGENASE)
chr4	15990165	15990307	999	At4g33150	LKR_SDH__LKR (SACCHAROPINE DEHYDROGENASE)
chr4	15990409	15990944	999	At4g33150	LKR_SDH__LKR (SACCHAROPINE DEHYDROGENASE)
chr4	16016521	16016885	980	At4g33210	F-box family protein (FBL15)
chr4	16018776	16019030	930	At4g33210	F-box family protein (FBL15)
chr4	16109658	16110159	999	At4g33490	aspartic-type endopeptidase/ pepsin A
chr4	16153935	16154038	939	At4g33625	unknown protein
chr4	16170479	16170770	988	At4g33670	L-galactose dehydrogenase (L-GalDH)
chr4	16170911	16171060	884	At4g33670	L-galactose dehydrogenase (L-GalDH)
chr4	16282786	16282884	993	At4g33980	similar to unknown protein [Arabidopsis thaliana] (TAIR:AT5G42900.2); similar to unknown protein [Arabidopsis thaliana] (TAIR:AT5G42900.3); similar to unknown protein [Arabidopsis thaliana] (TAIR:AT5G42900.1); similar to hypothetical protein [Vitis vinifera] (GB:CAN64989.1)
chr4	16282953	16283056	962	At4g33980	similar to unknown protein [Arabidopsis thaliana] (TAIR:AT5G42900.2); similar to unknown protein [Arabidopsis thaliana] (TAIR:AT5G42900.3); similar to unknown protein [Arabidopsis thaliana] (TAIR:AT5G42900.1); similar to hypothetical protein [Vitis vinifera] (GB:CAN64989.1)
chr4	16284805	16284911	988	At4g33980	similar to unknown protein [Arabidopsis thaliana] (TAIR:AT5G42900.2); similar to unknown protein [Arabidopsis thaliana] (TAIR:AT5G42900.3); similar to unknown protein [Arabidopsis thaliana] (TAIR:AT5G42900.1); similar to hypothetical protein [Vitis vinifera] (GB:CAN64989.1)
chr4	16300707	16300888	994	At4g34020	DJ-1 family protein
chr4	16301375	16301523	999	At4g34030	MCCB__MCCB (3-METHYLCROTONYL-COA CARBOXYLASE); biotin carboxylase
chr4	16301627	16303233	999	At4g34030	MCCB__MCCB (3-METHYLCROTONYL-COA CARBOXYLASE); biotin carboxylase
chr4	16303349	16303421	986	At4g34030	MCCB__MCCB (3-METHYLCROTONYL-COA CARBOXYLASE); biotin carboxylase
chr4	16303608	16304001	999	At4g34030	MCCB__MCCB (3-METHYLCROTONYL-COA CARBOXYLASE); biotin carboxylase
chr4	16348161	16348369	969	At4g34138	UGT73B1__UGT73B1 (UDP-GLUCOSYL TRANSFERASE 73B1); UDP-glycosyltransferase/ abscisic acid glucosyltransferase
chr4	16348301	16348666	999	At4g34138	UGT73B1__UGT73B1 (UDP-GLUCOSYL TRANSFERASE 73B1); UDP-glycosyltransferase/ abscisic acid glucosyltransferase
chr4	16348874	16349201	999	At4g34138	UGT73B1__UGT73B1 (UDP-GLUCOSYL TRANSFERASE 73B1); UDP-glycosyltransferase/ abscisic acid glucosyltransferase
chr4	16349315	16349906	999	At4g34138	UGT73B1__UGT73B1 (UDP-GLUCOSYL TRANSFERASE 73B1); UDP-glycosyltransferase/ abscisic acid glucosyltransferase
chr4	16617678	16618362	999	At4g34881	unknown protein
chr4	16622952	16623203	998	At4g34890	ATXDH1__ATXDH1 (XANTHINE DEHYDROGENASE 1); xanthine dehydrogenase
chr4	16757689	16758012	974	At4g35230	protein kinase family protein
chr4	16940890	16941448	999	At4g35750	Rho-GTPase-activating protein-related
chr4	16944156	16944397	804	At4g35750	Rho-GTPase-activating protein-related
chr4	16945068	16945474	999	At4g35770	SEN1_DIN1__SEN1 (DARK INDUCIBLE 1)
chr4	16945654	16946099	999	At4g35770	SEN1_DIN1__SEN1 (DARK INDUCIBLE 1)
chr4	16955739	16956027	967	At4g35790	ATPLDDELTA_PLDDELTA__ATPLDDELTA (Arabidopsis thaliana phospholipase D delta); phospholipase D
chr4	16957874	16958327	999	At4g35790	ATPLDDELTA_PLDDELTA__ATPLDDELTA (Arabidopsis thaliana phospholipase D delta); phospholipase D
chr4	16959205	16960075	999	At4g35790	ATPLDDELTA_PLDDELTA__ATPLDDELTA (Arabidopsis thaliana phospholipase D delta); phospholipase D
chr4	16972847	16973056	993	At4g35830	aconitate hydratase, cytoplasmic / citrate hydro-lyase / aconitase (ACO)
chr4	16973959	16974398	999	At4g35830	aconitate hydratase, cytoplasmic / citrate hydro-lyase / aconitase (ACO)
chr4	16974711	16974788	846	At4g35830	aconitate hydratase, cytoplasmic / citrate hydro-lyase / aconitase (ACO)
chr4	16975259	16975405	999	At4g35830	aconitate hydratase, cytoplasmic / citrate hydro-lyase / aconitase (ACO)
chr4	16976173	16976283	999	At4g35830	aconitate hydratase, cytoplasmic / citrate hydro-lyase / aconitase (ACO)
chr4	16976504	16976538	818	At4g35830	aconitate hydratase, cytoplasmic / citrate hydro-lyase / aconitase (ACO)
chr4	16976718	16976828	998	At4g35830	aconitate hydratase, cytoplasmic / citrate hydro-lyase / aconitase (ACO)
chr4	16977448	16977556	994	At4g35830	aconitate hydratase, cytoplasmic / citrate hydro-lyase / aconitase (ACO)
chr4	16977704	16977771	860	At4g35830	aconitate hydratase, cytoplasmic / citrate hydro-lyase / aconitase (ACO)
chr4	17052510	17052839	966	At4g36050	endonuclease/exonuclease/phosphatase family protein
chr4	17053623	17053764	999	At4g36050	endonuclease/exonuclease/phosphatase family protein
chr4	17515135	17515249	997	At4g37220	stress-responsive protein, putative
chr4	17515690	17516160	999	At4g37220	stress-responsive protein, putative
chr4	17554797	17554977	810	At4g37300	MEE59__MEE59 (maternal effect embryo arrest 59)
chr4	17802906	17803041	809	At4g37870	PCK1_PEPCK__PCK1/PEPCK (PHOSPHOENOLPYRUVATE CARBOXYKINASE 1); ATP binding / phosphoenolpyruvate carboxykinase (ATP)
chr4	17804490	17804703	913	At4g37870	PCK1_PEPCK__PCK1/PEPCK (PHOSPHOENOLPYRUVATE CARBOXYKINASE 1); ATP binding / phosphoenolpyruvate carboxykinase (ATP)
chr4	17805479	17805658	991	At4g37870	PCK1_PEPCK__PCK1/PEPCK (PHOSPHOENOLPYRUVATE CARBOXYKINASE 1); ATP binding / phosphoenolpyruvate carboxykinase (ATP)
chr4	17806076	17806282	993	At4g37870	PCK1_PEPCK__PCK1/PEPCK (PHOSPHOENOLPYRUVATE CARBOXYKINASE 1); ATP binding / phosphoenolpyruvate carboxykinase (ATP)
chr4	18007391	18007540	984	At4g38495	unknown protein
chr4	18023119	18023449	999	At4g38540	monooxygenase, putative (MO2)
chr4	18023733	18023844	995	At4g38540	monooxygenase, putative (MO2)
chr4	18023946	18024124	973	At4g38540	monooxygenase, putative (MO2)
chr4	18024382	18024565	999	At4g38540	monooxygenase, putative (MO2)
chr4	18024634	18024904	999	At4g38540	monooxygenase, putative (MO2)
chr4	18061079	18061427	996	At4g38640	choline transporter-related
chr4	18061601	18061750	910	At4g38640	choline transporter-related
chr4	18075065	18075526	999	At4g38690	1-phosphatidylinositol phosphodiesterase-related
chr4	18114891	18115074	989	At4g38800	ATMTN1__ATMTN1; catalytic/ methylthioadenosine nucleosidase
chr4	18151850	18152125	999	At4g38930	ubiquitin fusion degradation UFD1 family protein
chr4	18152233	18152456	989	At4g38930	ubiquitin fusion degradation UFD1 family protein
chr4	18206288	18206392	933	At4g39070	zinc finger (B-box type) family protein
chr4	18215602	18216463	999	At4g39090	RD19_EMB3005_RD19A__RD19 (RESPONSIVE TO DEHYDRATION 19); cysteine-type peptidase
chr4	18216612	18216728	856	At4g39090	RD19_EMB3005_RD19A__RD19 (RESPONSIVE TO DEHYDRATION 19); cysteine-type peptidase
chr4	18216875	18217403	999	At4g39090	RD19_EMB3005_RD19A__RD19 (RESPONSIVE TO DEHYDRATION 19); cysteine-type peptidase
chr4	18218108	18218287	877	At4g39100	SHL1__SHL1 (SHORT LIFE)
chr4	18219637	18219779	936	At4g39100	SHL1__SHL1 (SHORT LIFE)
chr4	18274016	18274976	999	At4g39260	GR-RBP8_CCR1_ATGRP8__ATGRP8/GR-RBP8 (COLD, CIRCADIAN RHYTHM, AND RNA BINDING 1, GLYCINE-RICH PROTEIN 8); RNA binding
chr4	18571441	18571514	844	At4g40060	ATHB16__ATHB-16/ATHB16 (ARABIDOPSIS THALIANA HOMEOBOX PROTEIN 16); transcription activator/ transcription factor
chr4	18571639	18571820	993	At4g40060	ATHB16__ATHB-16/ATHB16 (ARABIDOPSIS THALIANA HOMEOBOX PROTEIN 16); transcription activator/ transcription factor
chr4	18571889	18572084	998	At4g40060	ATHB16__ATHB-16/ATHB16 (ARABIDOPSIS THALIANA HOMEOBOX PROTEIN 16); transcription activator/ transcription factor
chr4	18572320	18572542	999	At4g40060	ATHB16__ATHB-16/ATHB16 (ARABIDOPSIS THALIANA HOMEOBOX PROTEIN 16); transcription activator/ transcription factor
chr4	18574561	18575289	999	At4g40060	ATHB16__ATHB-16/ATHB16 (ARABIDOPSIS THALIANA HOMEOBOX PROTEIN 16); transcription activator/ transcription factor
chr5	4781	5001	948	At5g01010	similar to unnamed protein product [Vitis vinifera] (GB:CAO45344.1); contains InterPro domain emp24/gp25L/p24; (InterPro:IPR000348); contains InterPro domain GOLD (InterPro:IPR009038)
chr5	6057	6384	994	At5g01020	protein kinase family protein
chr5	7724	8166	999	At5g01020	protein kinase family protein
chr5	424339	424758	998	At5g02150	binding
chr5	426387	427118	974	At5g02160	unknown protein
chr5	638575	639000	993	At5g02810	PRR7__PRR7 (PSEUDO-RESPONSE REGULATOR 7); transcription regulator
chr5	640597	640743	983	At5g02810	PRR7__PRR7 (PSEUDO-RESPONSE REGULATOR 7); transcription regulator
chr5	640813	640957	879	At5g02810	PRR7__PRR7 (PSEUDO-RESPONSE REGULATOR 7); transcription regulator
chr5	641751	641931	985	At5g02810	PRR7__PRR7 (PSEUDO-RESPONSE REGULATOR 7); transcription regulator
chr5	771729	772947	999	At5g03240	UBQ3__UBQ3 (POLYUBIQUITIN 3); protein binding
chr5	773154	773370	995	At5g03240	UBQ3__UBQ3 (POLYUBIQUITIN 3); protein binding
chr5	866512	866750	819	At5g03470	ATB' ALPHA__ATB' ALPHA (PP2A, B' subunit, alpha isoform); protein phosphatase type 2A regulator
chr5	867151	867777	994	At5g03470	ATB' ALPHA__ATB' ALPHA (PP2A, B' subunit, alpha isoform); protein phosphatase type 2A regulator
chr5	900515	900736	871	At5g03560	nucleobase:cation symporter
chr5	902537	902715	995	At5g03560	nucleobase:cation symporter
chr5	971393	971557	999	At5g03710	unknown protein
chr5	1060262	1060397	849	At5g03930	similar to unknown protein [Arabidopsis thaliana] (TAIR:AT5G03920.1)
chr5	1155933	1156077	927	At5g04220	ATSYTC_NTMCTYPE1.3_SYTC__ATSYTC/NTMC2T1.3/NTMC2TYPE1.3/SYTC
chr5	1322608	1323225	999	At5g04600=p800	intergenic
chr5	1498638	1499009	990	At5g05080	UBC22__UBC22 (UBIQUITIN-CONJUGATING ENZYME 22)
chr5	1505897	1506316	963	At5g05100	nucleic acid binding
chr5	1506392	1506506	975	At5g05100	nucleic acid binding
chr5	1506867	1507139	999	At5g05100	nucleic acid binding
chr5	1575768	1576128	999	At5g05320	monooxygenase, putative (MO3)
chr5	1622843	1623451	999	At5g05490	SYN1_DIF1_SYN1__DIF1/SYN1
chr5	1702823	1703209	999	At5g05690	CPD_CBB3_CYP90_DWF3__CPD (CABBAGE 3)
chr5	1705537	1705638	997	At5g05690	CPD_CBB3_CYP90_DWF3__CPD (CABBAGE 3)
chr5	1706189	1706592	999	At5g05690	CPD_CBB3_CYP90_DWF3__CPD (CABBAGE 3)
chr5	1715906	1716411	994	At5g05710	pleckstrin homology (PH) domain-containing protein
chr5	1727629	1727846	865	At5g05750	DNAJ heat shock N-terminal domain-containing protein
chr5	1727956	1728798	999	At5g05750	DNAJ heat shock N-terminal domain-containing protein
chr5	1947483	1947848	983	At5g06370	NC domain-containing protein
chr5	2060585	2061041	999	At5g06690	(THIOREDOXIN-LIKE 5); thiol-disulfide exchange intermediate
chr5	2061580	2061769	978	At5g06690	(THIOREDOXIN-LIKE 5); thiol-disulfide exchange intermediate
chr5	2204824	2205091	999	At5g07100	WRKY26__WRKY26 (WRKY DNA-binding protein 26); transcription factor
chr5	2205500	2205693	999	At5g07100	WRKY26__WRKY26 (WRKY DNA-binding protein 26); transcription factor
chr5	2363935	2364188	984	At5g07470	PMSR3__PMSR3 (PEPTIDEMETHIONINE SULFOXIDE REDUCTASE 3); peptide-methionine-(S)-S-oxide reductase
chr5	2622064	2622179	971	At5g08150	unknown protein
chr5	2755436	2755609	988	At5g08520	myb family transcription factor
chr5	2755789	2755968	988	At5g08520	myb family transcription factor
chr5	2757859	2758235	997	At5g08520	myb family transcription factor
chr5	2892768	2893119	994	At5g09330	ANAC082__ANAC082 (Arabidopsis NAC domain containing protein 82)
chr5	2938462	2939256	999	At5g09440	phosphate-responsive protein, putative
chr5	3285797	3285981	974	At5g10450	GRF6_AFT1_GF14 LAMBDA__GRF6 (G-BOX REGULATING FACTOR 6); protein phosphorylated amino acid binding
chr5	3286054	3286247	999	At5g10450	GRF6_AFT1_GF14 LAMBDA__GRF6 (G-BOX REGULATING FACTOR 6); protein phosphorylated amino acid binding
chr5	3428994	3429310	999	At5g10860	CBS domain-containing protein
chr5	3429892	3430151	999	At5g10860	CBS domain-containing protein
chr5	3430332	3430431	979	At5g10860	CBS domain-containing protein
chr5	3465072	3465689	979	At5g10960	CCR4-NOT transcription complex protein, putative
chr5	3546401	3546626	980	At5g11150	ATVAMP713_VAMP713__ATVAMP713 (Arabidopsis thaliana vesicle-associated membrane protein 713)
chr5	3547597	3547967	978	At5g11150	ATVAMP713_VAMP713__ATVAMP713 (Arabidopsis thaliana vesicle-associated membrane protein 713)
chr5	3890470	3890970	998	At5g12050	similar to unnamed protein product [Vitis vinifera] (GB:CAO45643.1)
chr5	3962584	3962937	999	At5g12250	TUB6__TUB6 (BETA-6 TUBULIN)
chr5	4127115	4127663	911	At5g13010	EMB3011__EMB3011 (EMBRYO DEFECTIVE 3011); RNA helicase
chr5	4225082	4225255	947	At5g13240	transcription regulator
chr5	4360648	4360900	999	At5g13560	similar to unknown protein [Arabidopsis thaliana] (TAIR:AT2G37370.1); similar to unnamed protein product [Vitis vinifera] (GB:CAO18081.1); similar to unnamed protein product [Vitis vinifera] (GB:CAO41569.1)
chr5	4423859	4424263	996	At5g13710	SMT1_CPH__SMT1 (STEROL METHYLTRANSFERASE 1)
chr5	4424789	4425040	999	At5g13710	SMT1_CPH__SMT1 (STEROL METHYLTRANSFERASE 1)
chr5	4426800	4427011	998	At5g13710	SMT1_CPH__SMT1 (STEROL METHYLTRANSFERASE 1)
chr5	4429234	4429633	996	At5g13730	SIG4_SIGD__SIG4 (SIGMA FACTOR 4); DNA binding / DNA-directed RNA polymerase/ transcription factor
chr5	4569417	4570384	999	At5g14170	CHC1__CHC1
chr5	4571362	4571715	999	At5g14180	MPL1 (MYZUS PERSICAE-INDUCED LIPASE 1); catalytic
chr5	4637620	4638132	978	At5g14390	similar to unknown protein [Arabidopsis thaliana] (TAIR:AT3G01690.1); similar to unnamed protein product [Vitis vinifera] (GB:CAO14651.1); contains InterPro domain Alpha/beta hydrolase fold-1 (InterPro:IPR000073)
chr5	4638270	4638410	993	At5g14390	similar to unknown protein [Arabidopsis thaliana] (TAIR:AT3G01690.1); similar to unnamed protein product [Vitis vinifera] (GB:CAO14651.1); contains InterPro domain Alpha/beta hydrolase fold-1 (InterPro:IPR000073)
chr5	4639370	4639543	922	At5g14390	similar to unknown protein [Arabidopsis thaliana] (TAIR:AT3G01690.1); similar to unnamed protein product [Vitis vinifera] (GB:CAO14651.1); contains InterPro domain Alpha/beta hydrolase fold-1 (InterPro:IPR000073)
chr5	4646910	4647241	915	At5g14410	unknown protein
chr5	4751875	4752046	893	At5g14720	protein kinase family protein
chr5	4777026	4777101	913	At5g14780	FDH__FDH (FORMATE DEHYDROGENASE); NAD binding / binding / catalytic/ cofactor binding / oxidoreductase, acting on the CH-OH group of donors, NAD or NADP as acceptor
chr5	4777758	4777903	999	At5g14780	FDH__FDH (FORMATE DEHYDROGENASE); NAD binding / binding / catalytic/ cofactor binding / oxidoreductase, acting on the CH-OH group of donors, NAD or NADP as acceptor
chr5	4778059	4779259	999	At5g14780	FDH__FDH (FORMATE DEHYDROGENASE); NAD binding / binding / catalytic/ cofactor binding / oxidoreductase, acting on the CH-OH group of donors, NAD or NADP as acceptor
chr5	5003427	5003647	992	At5g15410	DND1_ATCNGC2_CNGC2__DND1 (DEFENSE NO DEATH 1); calcium channel/ calmodulin binding / cation channel/ cyclic nucleotide binding / inward rectifier potassium channel
chr5	5005710	5006076	998	At5g15410	DND1_ATCNGC2_CNGC2__DND1 (DEFENSE NO DEATH 1); calcium channel/ calmodulin binding / cation channel/ cyclic nucleotide binding / inward rectifier potassium channel
chr5	5176137	5176341	986	At5g15850	COL1__COL1 (CONSTANS-LIKE 1); transcription factor/ zinc ion binding
chr5	5177128	5177379	998	At5g15850	COL1__COL1 (CONSTANS-LIKE 1); transcription factor/ zinc ion binding
chr5	5224469	5224642	838	At5g16000	NIK1__NIK1 (NSP-INTERACTING KINASE 1); kinase
chr5	5238248	5238429	982	At5g16030	similar to unknown protein [Arabidopsis thaliana] (TAIR:AT3G02500.1); similar to hypothetical protein [Cleome spinosa] (GB:ABD96956.1)
chr5	5238712	5238884	944	At5g16030	similar to unknown protein [Arabidopsis thaliana] (TAIR:AT3G02500.1); similar to hypothetical protein [Cleome spinosa] (GB:ABD96956.1)
chr5	5240353	5240463	869	At5g16040	regulator of chromosome condensation (RCC1) family protein
chr5	5260625	5260696	816	At5g16110	similar to unknown protein [Arabidopsis thaliana] (TAIR:AT3G02555.1); similar to hypothetical protein [Cleome spinosa] (GB:ABD96917.1)
chr5	5261079	5261447	999	At5g16110	similar to unknown protein [Arabidopsis thaliana] (TAIR:AT3G02555.1); similar to hypothetical protein [Cleome spinosa] (GB:ABD96917.1)
chr5	5261813	5261953	999	At5g16110	similar to unknown protein [Arabidopsis thaliana] (TAIR:AT3G02555.1); similar to hypothetical protein [Cleome spinosa] (GB:ABD96917.1)
chr5	5272544	5273126	999	At5g16150	GLT1_PGLCT__GLT1/PGLCT (GLUCOSE TRANSPORTER 1); carbohydrate transmembrane transporter/ sugar:hydrogen ion symporter
chr5	5275293	5275770	955	At5g16150	GLT1_PGLCT__GLT1/PGLCT (GLUCOSE TRANSPORTER 1); carbohydrate transmembrane transporter/ sugar:hydrogen ion symporter
chr5	5350049	5350576	999	At5g16340	AMP-binding protein, putative
chr5	5350644	5350870	999	At5g16340	AMP-binding protein, putative
chr5	5357265	5358453	999	At5g16370	AMP-binding protein, putative
chr5	5466394	5466565	987	At5g16660	similar to unknown protein [Arabidopsis thaliana] (TAIR:AT3G02900.1); similar to unnamed protein product [Vitis vinifera] (GB:CAO62132.1)
chr5	5577789	5577947	943	At5g16970	AT-AER__AT-AER (ALKENAL REDUCTASE); 2-alkenal reductase
chr5	5586754	5586842	857	At5g17000	NADP-dependent oxidoreductase, putative
chr5	5759216	5759653	999	At5g17460	similar to unknown [Populus trichocarpa] (GB:ABK93757.1)
chr5	5988897	5989199	999	At5g18110	NCBP__NCBP (NOVEL CAP-BINDING PROTEIN); RNA binding / translation initiation factor
chr5	5995509	5996321	999	At5g18130	similar to unknown protein [Arabidopsis thaliana] (TAIR:AT3G03870.2); similar to unknown [Medicago truncatula] (GB:ABK28852.1)
chr5	6006502	6007302	999	At5g18170	GDH1__GDH1 (GLUTAMATE DEHYDROGENASE 1); oxidoreductase
chr5	6007420	6008357	999	At5g18170	GDH1__GDH1 (GLUTAMATE DEHYDROGENASE 1); oxidoreductase
chr5	6148577	6148788	855	At5g18525	WD-40 repeat family protein
chr5	6228227	6228753	990	At5g18680	AtTLP11__AtTLP11 (TUBBY LIKE PROTEIN 11); phosphoric diester hydrolase/ transcription factor
chr5	6230122	6230442	999	At5g18680	AtTLP11__AtTLP11 (TUBBY LIKE PROTEIN 11); phosphoric diester hydrolase/ transcription factor
chr5	6511841	6511977	877	At5g19330	armadillo/beta-catenin repeat family protein / BTB/POZ domain-containing protein
chr5	6683805	6683953	802	At5g19770	TUA3__TUA3 (tubulin alpha-3)
chr5	6684063	6684434	998	At5g19770	TUA3__TUA3 (tubulin alpha-3)
chr5	6688644	6688821	943	At5g19780	TUA5__TUA5 (tubulin alpha-5)
chr5	6714350	6714646	998	At5g19860	similar to unknown protein [Arabidopsis thaliana] (TAIR:AT1G55265.1); similar to unnamed protein product [Vitis vinifera] (GB:CAO23444.1); contains InterPro domain Protein of unknown function DUF538 (InterPro:IPR007493)
chr5	6715365	6715832	999	At5g19860	similar to unknown protein [Arabidopsis thaliana] (TAIR:AT1G55265.1); similar to unnamed protein product [Vitis vinifera] (GB:CAO23444.1); contains InterPro domain Protein of unknown function DUF538 (InterPro:IPR007493)
chr5	6826954	6827389	999	At5g20230	ATBCB_BCB__ATBCB (ARABIDOPSIS BLUE-COPPER-BINDING PROTEIN); copper ion binding
chr5	6833686	6834994	999	At5g20250	DIN10__DIN10 (DARK INDUCIBLE 10); hydrolase, hydrolyzing O-glycosyl compounds
chr5	6835074	6835678	999	At5g20250	DIN10__DIN10 (DARK INDUCIBLE 10); hydrolase, hydrolyzing O-glycosyl compounds
chr5	6835820	6836748	999	At5g20250	DIN10__DIN10 (DARK INDUCIBLE 10); hydrolase, hydrolyzing O-glycosyl compounds
chr5	6848099	6848511	989	At5g20280	ATSPS1F__ATSPS1F (SUCROSE PHOSPHATE SYNTHASE 1F); sucrose-phosphate synthase/ transferase, transferring glycosyl groups
chr5	6943222	6943629	999	At5g20520	WAV2__WAV2 (WAVY GROWTH 2)
chr5	6944355	6944425	860	At5g20520	WAV2__WAV2 (WAVY GROWTH 2)
chr5	6946081	6946372	999	At5g20520	WAV2__WAV2 (WAVY GROWTH 2)
chr5	6973285	6973441	999	At5g20620	UBQ4__UBQ4 (ubiquitin 4); protein binding
chr5	6973523	6973776	980	At5g20620	UBQ4__UBQ4 (ubiquitin 4); protein binding
chr5	6973854	6974405	999	At5g20620	UBQ4__UBQ4 (ubiquitin 4); protein binding
chr5	7205630	7205914	997	At5g21170	5'-AMP-activated protein kinase beta-2 subunit, putative
chr5	7207943	7208449	998	At5g21170	5'-AMP-activated protein kinase beta-2 subunit, putative
chr5	7249424	7249892	999	At5g21940	unknown protein
chr5	7250002	7250444	999	At5g21940	unknown protein
chr5	7296192	7296228	998	At5g22035	ubiquitin-specific protease-related
chr5	7310489	7310633	845	At5g22080	DNAJ heat shock N-terminal domain-containing protein
chr5	7718146	7718615	995	At5g23020	MAM3_MAM-L_IMS2_MAM3__IMS2/MAM-L/MAM3 (METHYLTHIOALKYMALATE SYNTHASE-LIKE); 2-isopropylmalate synthase/ methylthioalkylmalate synthase
chr5	7719632	7719783	998	At5g23020	MAM3_MAM-L_IMS2_MAM3__IMS2/MAM-L/MAM3 (METHYLTHIOALKYMALATE SYNTHASE-LIKE); 2-isopropylmalate synthase/ methylthioalkylmalate synthase
chr5	7721618	7721728	997	At5g23020	MAM3_MAM-L_IMS2_MAM3__IMS2/MAM-L/MAM3 (METHYLTHIOALKYMALATE SYNTHASE-LIKE); 2-isopropylmalate synthase/ methylthioalkylmalate synthase
chr5	7733231	7733379	977	At5g23050	acyl-activating enzyme 17 (AAE17)
chr5	7742912	7743161	990	At5g23070	thymidine kinase, putative
chr5	7826906	7827041	885	At5g23240	DNAJ heat shock N-terminal domain-containing protein
chr5	7827585	7828445	999	At5g23240	DNAJ heat shock N-terminal domain-containing protein
chr5	7886365	7886482	951	At5g23410	similar to FKF1 (FLAVIN-BINDING KELCH DOMAIN F BOX PROTEIN), ubiquitin-protein ligase [Arabidopsis thaliana] (TAIR:AT1G68050.1); similar to unnamed protein product [Vitis vinifera] (GB:CAO42365.1); contains domain PTHR23244 (PTHR23244); contains domain PTHR23244:SF9 (PTHR23244:SF9)
chr5	7891201	7891385	999	At5g23410	similar to FKF1 (FLAVIN-BINDING KELCH DOMAIN F BOX PROTEIN), ubiquitin-protein ligase [Arabidopsis thaliana] (TAIR:AT1G68050.1); similar to unnamed protein product [Vitis vinifera] (GB:CAO42365.1); contains domain PTHR23244 (PTHR23244); contains domain PTHR23244:SF9 (PTHR23244:SF9)
chr5	7908231	7908373	982	At5g23450	ATLCBK1__ATLCBK1 (A. THALIANA LONG-CHAIN BASE (LCB) KINASE 1); diacylglycerol kinase
chr5	8098149	8098264	999	At5g23980	gene ATFRO4/FRO4 function Encodes a ferric chelate reductase that is expressed at low levels in roots,shoots and cotyledons, but not flowers. Its transcription is regulated by FIT1.
chr5	8098447	8098517	962	At5g23980	gene ATFRO4/FRO4 function Encodes a ferric chelate reductase that is expressed at low levels in roots,shoots and cotyledons, but not flowers. Its transcription is regulated by FIT1.
chr5	8098627	8098812	999	At5g23980	gene ATFRO4/FRO4 function Encodes a ferric chelate reductase that is expressed at low levels in roots,shoots and cotyledons, but not flowers. Its transcription is regulated by FIT1.
chr5	8098880	8099101	999	At5g23980	gene ATFRO4/FRO4 function Encodes a ferric chelate reductase that is expressed at low levels in roots,shoots and cotyledons, but not flowers. Its transcription is regulated by FIT1.
chr5	8099209	8099500	999	At5g23980	gene ATFRO4/FRO4 function Encodes a ferric chelate reductase that is expressed at low levels in roots,shoots and cotyledons, but not flowers. Its transcription is regulated by FIT1.
chr5	8099725	8099875	999	At5g23980	gene ATFRO4/FRO4 function Encodes a ferric chelate reductase that is expressed at low levels in roots,shoots and cotyledons, but not flowers. Its transcription is regulated by FIT1.
chr5	8099915	8099967	934	At5g23980	gene ATFRO4/FRO4 function Encodes a ferric chelate reductase that is expressed at low levels in roots,shoots and cotyledons, but not flowers. Its transcription is regulated by FIT1.
chr5	8100161	8100309	980	At5g23980	gene ATFRO4/FRO4 function Encodes a ferric chelate reductase that is expressed at low levels in roots,shoots and cotyledons, but not flowers. Its transcription is regulated by FIT1.
chr5	8100986	8101130	807	At5g23980	gene ATFRO4/FRO4 function Encodes a ferric chelate reductase that is expressed at low levels in roots,shoots and cotyledons, but not flowers. Its transcription is regulated by FIT1.
chr5	8105551	8105603	996	At5g23990	gene ATFRO5/FRO5 function Encodes a ferric chelate reductase that is expressed at low levels in roots,shoots and flowers, but not cotyledons.
chr5	8105849	8105942	960	At5g23990	gene ATFRO5/FRO5 function Encodes a ferric chelate reductase that is expressed at low levels in roots,shoots and flowers, but not cotyledons.
chr5	8106083	8106287	999	At5g23990	gene ATFRO5/FRO5 function Encodes a ferric chelate reductase that is expressed at low levels in roots,shoots and flowers, but not cotyledons.
chr5	8107129	8107302	999	At5g23990	gene ATFRO5/FRO5 function Encodes a ferric chelate reductase that is expressed at low levels in roots,shoots and flowers, but not cotyledons.
chr5	8107451	8107599	935	At5g23990	gene ATFRO5/FRO5 function Encodes a ferric chelate reductase that is expressed at low levels in roots,shoots and flowers, but not cotyledons.
chr5	8356604	8356819	998	At5g24470	APRR5_PRR5__APRR5 (PSEUDO-RESPONSE REGULATOR 5); transcription regulator
chr5	8358326	8358611	902	At5g24470	APRR5_PRR5__APRR5 (PSEUDO-RESPONSE REGULATOR 5); transcription regulator
chr5	8365689	8365915	945	At5g24490	30S ribosomal protein, putative
chr5	8458187	8458535	999	At5g24690	similar to RER1 (RETICULATA-RELATED 1) [Arabidopsis thaliana] (TAIR:AT5G22790.1); similar to unnamed protein product [Vitis vinifera] (GB:CAO24736.1)
chr5	8468340	8468599	999	At5g24735	Unknown gene product other RNA
chr5	8469002	8469180	999	At5g24735	Unknown gene product other RNA
chr5	8755848	8755886	919	At5g25265	unknown protein
chr5	8756463	8756900	999	At5g25265	unknown protein
chr5	8794437	8794833	947	At5g25350	EBF2__EBF2 (EIN3-BINDING F BOX PROTEIN 2)
chr5	8795018	8795712	997	At5g25350	EBF2__EBF2 (EIN3-BINDING F BOX PROTEIN 2)
chr5	8795786	8796305	998	At5g25350	EBF2__EBF2 (EIN3-BINDING F BOX PROTEIN 2)
chr5	9244066	9244504	915	At5g26340	STP13_MSS1__MSS1 (SUGAR TRANSPORT PROTEIN 13); carbohydrate transmembrane transporter/ hexose:hydrogen symporter/ high-affinity hydrogen:glucose symporter/ sugar:hydrogen ion symporter
chr5	9288527	9288737	989	At5g26742	EMBRYO DEFECTIVE 1138 gene EMB1138
chr5	9458945	9459162	914	At5g26880	tRNA/rRNA methyltransferase (SpoU) family protein
chr5	9617947	9618410	999	At5g27280	zinc finger (DNL type) family protein
chr5	9819711	9820074	999	At5g27730=p200	intergenic
chr5	9875450	9875551	888	At5g27860	unknown protein
chr5	10381462	10381535	956	At5g28463=utr3=int=At5g28464=p800	intergenic
chr5	10863323	10863957	999	At5g28840	GME__GME (GDP-D-MANNOSE 3',5'-EPIMERASE); GDP-mannose 3,5-epimerase/ NAD binding / catalytic
chr5	12469648	12469734	841	At5g33200	Transposable element gene, similar to unknown protein
chr5	12545828	12545837	906	At5g33256	gypsy-like retrotransposon family (Athila)
chr5	13540769	13540894	836	At5g35330	MBD02_MBD2__MBD02 (methyl-CpG-binding domain 2); DNA binding
chr5	13542095	13542357	999	At5g35330	MBD02_MBD2__MBD02 (methyl-CpG-binding domain 2); DNA binding
chr5	13885262	13885407	971	At5g35690	unknown protein
chr5	14083152	14083296	932	At5g35926=utr3=int=At5g35930=utr3	intergenic
chr5	14998977	14999151	875	At5g37720	RNA and export factor-binding protein, putative
chr5	15696337	15696723	995	At5g39160	germin-like protein (GLP2a) (GLP5a)
chr5	15709913	15710299	997	At5g39190	GLP2A__GLP2A (GERMIN-LIKE PROTEIN 2A); manganese ion binding / metal ion binding / nutrient reservoir
chr5	15841171	15841509	999	At5g39520	similar to unknown protein [Arabidopsis thaliana] (TAIR:AT5G39530.1); similar to unnamed protein product [Vitis vinifera] (GB:CAO15021.1)
chr5	15842488	15842640	987	At5g39520	similar to unknown protein [Arabidopsis thaliana] (TAIR:AT5G39530.1); similar to unnamed protein product [Vitis vinifera] (GB:CAO15021.1)
chr5	15868962	15869548	999	At5g39590	similar to unnamed protein product [Vitis vinifera] (GB:CAO61019.1); contains InterPro domain TLDc (InterPro:IPR006571)
chr5	16201981	16202167	996	At5g40450	similar to unknown protein [Arabidopsis thaliana] (TAIR:AT3G28770.1); similar to hypothetical protein Kpol_1058p4 [Vanderwaltozyma polyspora DSM 70294] (GB:XP_001645325.1)
chr5	16203102	16203174	874	At5g40450	similar to unknown protein [Arabidopsis thaliana] (TAIR:AT3G28770.1); similar to hypothetical protein Kpol_1058p4 [Vanderwaltozyma polyspora DSM 70294] (GB:XP_001645325.1)
chr5	16203492	16203784	999	At5g40450	similar to unknown protein [Arabidopsis thaliana] (TAIR:AT3G28770.1); similar to hypothetical protein Kpol_1058p4 [Vanderwaltozyma polyspora DSM 70294] (GB:XP_001645325.1)
chr5	16203967	16204179	998	At5g40450	similar to unknown protein [Arabidopsis thaliana] (TAIR:AT3G28770.1); similar to hypothetical protein Kpol_1058p4 [Vanderwaltozyma polyspora DSM 70294] (GB:XP_001645325.1)
chr5	16204807	16205086	999	At5g40450	similar to unknown protein [Arabidopsis thaliana] (TAIR:AT3G28770.1); similar to hypothetical protein Kpol_1058p4 [Vanderwaltozyma polyspora DSM 70294] (GB:XP_001645325.1)
chr5	16205188	16205552	999	At5g40450	similar to unknown protein [Arabidopsis thaliana] (TAIR:AT3G28770.1); similar to hypothetical protein Kpol_1058p4 [Vanderwaltozyma polyspora DSM 70294] (GB:XP_001645325.1)
chr5	16206032	16206209	998	At5g40450	similar to unknown protein [Arabidopsis thaliana] (TAIR:AT3G28770.1); similar to hypothetical protein Kpol_1058p4 [Vanderwaltozyma polyspora DSM 70294] (GB:XP_001645325.1)
chr5	16207903	16208149	999	At5g40450	similar to unknown protein [Arabidopsis thaliana] (TAIR:AT3G28770.1); similar to hypothetical protein Kpol_1058p4 [Vanderwaltozyma polyspora DSM 70294] (GB:XP_001645325.1)
chr5	16208359	16209110	999	At5g40450	similar to unknown protein [Arabidopsis thaliana] (TAIR:AT3G28770.1); similar to hypothetical protein Kpol_1058p4 [Vanderwaltozyma polyspora DSM 70294] (GB:XP_001645325.1)
chr5	16209737	16209913	836	At5g40450	similar to unknown protein [Arabidopsis thaliana] (TAIR:AT3G28770.1); similar to hypothetical protein Kpol_1058p4 [Vanderwaltozyma polyspora DSM 70294] (GB:XP_001645325.1)
chr5	16211844	16211878	815	At5g40450	similar to unknown protein [Arabidopsis thaliana] (TAIR:AT3G28770.1); similar to hypothetical protein Kpol_1058p4 [Vanderwaltozyma polyspora DSM 70294] (GB:XP_001645325.1)
chr5	16212702	16212887	938	At5g40450	similar to unknown protein [Arabidopsis thaliana] (TAIR:AT3G28770.1); similar to hypothetical protein Kpol_1058p4 [Vanderwaltozyma polyspora DSM 70294] (GB:XP_001645325.1)
chr5	16841636	16841892	993	At5g42080	ADL1_AG68_DRP1A__ADL1 (ARABIDOPSIS DYNAMIN-LIKE PROTEIN); GTP binding
chr5	17150593	17150710	951	At5g42730	pseudogene similar to ACT domain-containing protein, similar to F-box family protein
chr5	17189262	17189932	999	At5g42825	unknown protein note contains domain Kazal-type serine protease inhibitors
chr5	17472499	17473168	999	At5g43440	2-oxoglutarate-dependent dioxygenase, putative
chr5	17473309	17473520	999	At5g43440	2-oxoglutarate-dependent dioxygenase, putative
chr5	17473595	17473695	814	At5g43440	2-oxoglutarate-dependent dioxygenase, putative
chr5	17696131	17696918	998	At5g43930	transducin family protein / WD-40 repeat family protein
chr5	17729642	17730037	999	At5g44020	acid phosphatase class B family protein
chr5	17730348	17730495	943	At5g44020	acid phosphatase class B family protein
chr5	17841908	17842091	991	At5g44250	similar to unknown protein [Arabidopsis thaliana] (TAIR:AT2G15695.1); similar to unnamed protein product [Vitis vinifera] (GB:CAO61325.1); contains InterPro domain Protein of unknown function DUF829, eukaryotic (InterPro:IPR008547)
chr5	17845243	17845384	995	At5g44255	gypsy-like retrotransposon family
chr5	17845566	17845677	928	At5g44255	gypsy-like retrotransposon family
chr5	17847033	17847412	999	At5g44260	zinc finger (CCCH-type) family protein
chr5	17847516	17848215	999	At5g44260	zinc finger (CCCH-type) family protein
chr5	17871995	17872269	910	At5g44320	eukaryotic translation initiation factor 3 subunit 7, putative / eIF-3 zeta, putative / eIF3d, putative
chr5	17872726	17873122	999	At5g44320	eukaryotic translation initiation factor 3 subunit 7, putative / eIF-3 zeta, putative / eIF3d, putative
chr5	17873236	17873415	937	At5g44320	eukaryotic translation initiation factor 3 subunit 7, putative / eIF-3 zeta, putative / eIF3d, putative
chr5	17877783	17878144	999	At5g44340	TUB4__TUB4 (tubulin beta-4 chain)
chr5	18092952	18093021	895	At5g44790	RAN1_HMA7__RAN1 (RESPONSIVE-TO-ANTAGONIST1); ATPase, coupled to transmembrane movement of ions, phosphorylative mechanism
chr5	18094367	18094623	923	At5g44790	RAN1_HMA7__RAN1 (RESPONSIVE-TO-ANTAGONIST1); ATPase, coupled to transmembrane movement of ions, phosphorylative mechanism
chr5	18328884	18328978	999	At5g45230=p800=int=At5g45240=p800	intergenic
chr5	18376656	18377166	999	At5g45310	similar to unnamed protein product [Vitis vinifera] (GB:CAO63757.1)
chr5	18377805	18377981	999	At5g45310	similar to unnamed protein product [Vitis vinifera] (GB:CAO63757.1)
chr5	18451824	18452191	999	At5g45500	unknown protein
chr5	18735912	18736017	956	At5g46180	delta-OAT__delta-OAT (ornithine- delta-aminotransferase); ornithine-oxo-acid transaminase
chr5	18737234	18737416	995	At5g46180	delta-OAT__delta-OAT (ornithine- delta-aminotransferase); ornithine-oxo-acid transaminase
chr5	18737564	18737744	994	At5g46180	delta-OAT__delta-OAT (ornithine- delta-aminotransferase); ornithine-oxo-acid transaminase
chr5	18737892	18737966	873	At5g46180	delta-OAT__delta-OAT (ornithine- delta-aminotransferase); ornithine-oxo-acid transaminase
chr5	19029338	19029594	995	At5g46860	VAM3_ATSYP22_ATVAM3_SGR3_SYP22__VAM3 (syntaxin 22); SNAP receptor
chr5	19151343	19151597	971	At5g47110	lil3 protein, putative
chr5	19152076	19152427	998	At5g47110	lil3 protein, putative
chr5	19178523	19178672	989	At5g47180	vesicle-associated membrane family protein / VAMP family protein
chr5	19179783	19180070	867	At5g47180	vesicle-associated membrane family protein / VAMP family protein
chr5	19180817	19180965	984	At5g47180	vesicle-associated membrane family protein / VAMP family protein
chr5	19233727	19233913	914	At5g47370	HAT2__HAT2; transcription factor
chr5	19305260	19305999	999	At5g47560	ATSDAT_ATTDT__ATSDAT/ATTDT (TONOPLAST DICARBOXYLATE TRANSPORTER); malate transmembrane transporter/ sodium:dicarboxylate symporter
chr5	19306104	19306354	999	At5g47560	ATSDAT_ATTDT__ATSDAT/ATTDT (TONOPLAST DICARBOXYLATE TRANSPORTER); malate transmembrane transporter/ sodium:dicarboxylate symporter
chr5	19307069	19307317	988	At5g47560	ATSDAT_ATTDT__ATSDAT/ATTDT (TONOPLAST DICARBOXYLATE TRANSPORTER); malate transmembrane transporter/ sodium:dicarboxylate symporter
chr5	19314958	19315502	999	At5g47590	heat shock protein-related
chr5	19315681	19315786	995	At5g47590	heat shock protein-related
chr5	19315863	19315948	952	At5g47590	heat shock protein-related
chr5	19545049	19545584	999	At5g48160	tropomyosin-related
chr5	19545697	19545844	999	At5g48160	tropomyosin-related
chr5	19545982	19546051	989	At5g48160	tropomyosin-related
chr5	19546126	19546339	999	At5g48160	tropomyosin-related
chr5	19546418	19547026	999	At5g48160	tropomyosin-related
chr5	19579920	19580307	997	At5g48250	zinc finger (B-box type) family protein
chr5	19580843	19580960	929	At5g48250	zinc finger (B-box type) family protein
chr5	19640896	19641029	973	At5g48410=utr3=int=At5g48420=utr3	intergenic
chr5	19641134	19641370	999	At5g48410=utr3=int=At5g48420=utr3	intergenic
chr5	19806315	19806754	999	At5g48810	ATB5-B_B5 #3__ATB5-B (Cytochrome b5 B)
chr5	20029169	20029961	999	At5g49360	BXL1__BXL1 (BETA-XYLOSIDASE 1); hydrolase, hydrolyzing O-glycosyl compounds
chr5	20030085	20030833	999	At5g49360	BXL1__BXL1 (BETA-XYLOSIDASE 1); hydrolase, hydrolyzing O-glycosyl compounds
chr5	20030946	20031017	917	At5g49360	BXL1__BXL1 (BETA-XYLOSIDASE 1); hydrolase, hydrolyzing O-glycosyl compounds
chr5	20031086	20031274	999	At5g49360	BXL1__BXL1 (BETA-XYLOSIDASE 1); hydrolase, hydrolyzing O-glycosyl compounds
chr5	20032503	20032873	999	At5g49360	BXL1__BXL1 (BETA-XYLOSIDASE 1); hydrolase, hydrolyzing O-glycosyl compounds
chr5	20033463	20034031	999	At5g49360	BXL1__BXL1 (BETA-XYLOSIDASE 1); hydrolase, hydrolyzing O-glycosyl compounds
chr5	20065728	20066670	999	At5g49440	unknown protein
chr5	20168504	20169680	999	At5g49640	unknown protein
chr5	20216145	20216712	990	At5g49720	KOR1_DEC_IRX2_KOR_OR16PEP_RSW2__AtGH9A1 (ARABIDOPSIS THALIANA GLYCOSYL HYDROLASE 9A1); hydrolase, hydrolyzing O-glycosyl compounds
chr5	20217096	20217419	999	At5g49720	KOR1_DEC_IRX2_KOR_OR16PEP_RSW2__AtGH9A1 (ARABIDOPSIS THALIANA GLYCOSYL HYDROLASE 9A1); hydrolase, hydrolyzing O-glycosyl compounds
chr5	20368551	20368692	988	At5g50020	zinc finger (DHHC type) family protein
chr5	20498649	20498795	810	At5g50320	ELO3__ELO3/HAC8/HAG3 (ELONGATA 3); N-acetyltransferase/ catalytic/ iron-sulfur cluster binding
chr5	20733397	20734101	998	At5g50920	ATHSP93-V_CLPC_DCA1_HSP93-V_CLPC__CLPC (HEAT SHOCK PROTEIN 93-V); ATP binding / ATPase
chr5	20734585	20734736	952	At5g50920	ATHSP93-V_CLPC_DCA1_HSP93-V_CLPC__CLPC (HEAT SHOCK PROTEIN 93-V); ATP binding / ATPase
chr5	20735591	20735738	985	At5g50920	ATHSP93-V_CLPC_DCA1_HSP93-V_CLPC__CLPC (HEAT SHOCK PROTEIN 93-V); ATP binding / ATPase
chr5	20736615	20737014	999	At5g50920	ATHSP93-V_CLPC_DCA1_HSP93-V_CLPC__CLPC (HEAT SHOCK PROTEIN 93-V); ATP binding / ATPase
chr5	20782020	20782307	999	At5g51070	ERD1_CLPD__ERD1 (EARLY RESPONSIVE TO DEHYDRATION 1); ATP binding / ATPase
chr5	20783763	20783939	804	At5g51070	ERD1_CLPD__ERD1 (EARLY RESPONSIVE TO DEHYDRATION 1); ATP binding / ATPase
chr5	20785455	20785778	997	At5g51070	ERD1_CLPD__ERD1 (EARLY RESPONSIVE TO DEHYDRATION 1); ATP binding / ATPase
chr5	20827840	20827991	871	At5g51200	similar to unnamed protein product [Vitis vinifera] (GB:CAO65658.1); similar to predicted protein [Physcomitrella patens subsp. patens] (GB:EDQ59031.1); similar to hypothetical protein OsI_006148 [Oryza sativa (indica cultivar-group)] (GB:EAY84915.1)
chr5	20828487	20828630	987	At5g51200	similar to unnamed protein product [Vitis vinifera] (GB:CAO65658.1); similar to predicted protein [Physcomitrella patens subsp. patens] (GB:EDQ59031.1); similar to hypothetical protein OsI_006148 [Oryza sativa (indica cultivar-group)] (GB:EAY84915.1)
chr5	20829487	20829636	975	At5g51200	similar to unnamed protein product [Vitis vinifera] (GB:CAO65658.1); similar to predicted protein [Physcomitrella patens subsp. patens] (GB:EDQ59031.1); similar to hypothetical protein OsI_006148 [Oryza sativa (indica cultivar-group)] (GB:EAY84915.1)
chr5	20832669	20832811	967	At5g51200	similar to unnamed protein product [Vitis vinifera] (GB:CAO65658.1); similar to predicted protein [Physcomitrella patens subsp. patens] (GB:EDQ59031.1); similar to hypothetical protein OsI_006148 [Oryza sativa (indica cultivar-group)] (GB:EAY84915.1)
chr5	20833349	20833459	861	At5g51200	similar to unnamed protein product [Vitis vinifera] (GB:CAO65658.1); similar to predicted protein [Physcomitrella patens subsp. patens] (GB:EDQ59031.1); similar to hypothetical protein OsI_006148 [Oryza sativa (indica cultivar-group)] (GB:EAY84915.1)
chr5	20834956	20835202	907	At5g51200	similar to unnamed protein product [Vitis vinifera] (GB:CAO65658.1); similar to predicted protein [Physcomitrella patens subsp. patens] (GB:EDQ59031.1); similar to hypothetical protein OsI_006148 [Oryza sativa (indica cultivar-group)] (GB:EAY84915.1)
chr5	20835888	20836200	838	At5g51200	similar to unnamed protein product [Vitis vinifera] (GB:CAO65658.1); similar to predicted protein [Physcomitrella patens subsp. patens] (GB:EDQ59031.1); similar to hypothetical protein OsI_006148 [Oryza sativa (indica cultivar-group)] (GB:EAY84915.1)
chr5	20836497	20836714	866	At5g51200	similar to unnamed protein product [Vitis vinifera] (GB:CAO65658.1); similar to predicted protein [Physcomitrella patens subsp. patens] (GB:EDQ59031.1); similar to hypothetical protein OsI_006148 [Oryza sativa (indica cultivar-group)] (GB:EAY84915.1)
chr5	21128913	21129131	988	At5g51970	sorbitol dehydrogenase, putative / L-iditol 2-dehydrogenase, putative
chr5	21129410	21129890	999	At5g51970	sorbitol dehydrogenase, putative / L-iditol 2-dehydrogenase, putative
chr5	21130033	21130183	995	At5g51970	sorbitol dehydrogenase, putative / L-iditol 2-dehydrogenase, putative
chr5	21130331	21130583	999	At5g51970	sorbitol dehydrogenase, putative / L-iditol 2-dehydrogenase, putative
chr5	21193801	21194137	999	At5g52120	ATPP2-A14__ATPP2-A14 (Phloem protein 2-A14); carbohydrate binding
chr5	21197107	21197326	991	At5g52120	ATPP2-A14__ATPP2-A14 (Phloem protein 2-A14); carbohydrate binding
chr5	21219219	21219751	999	At5g52190	sugar isomerase (SIS) domain-containing protein
chr5	21258700	21259165	941	At5g52310	LTI78_RD29A_COR78_LTI140_LTI78_RD29A__COR78 (COLD REGULATED 78)
chr5	21470225	21470511	998	At5g52900	similar to unnamed protein product [Vitis vinifera] (GB:CAO49548.1)
chr5	21480844	21480994	995	At5g52920	PKP1_PKP2_PKP-BETA1__PKP-BETA1/PKP1/PKP2 (PLASTIDIC PYRUVATE KINASE 1); pyruvate kinase
chr5	21481356	21481535	916	At5g52920	PKP1_PKP2_PKP-BETA1__PKP-BETA1/PKP1/PKP2 (PLASTIDIC PYRUVATE KINASE 1); pyruvate kinase
chr5	21577989	21578257	999	At5g53160	similar to unknown protein [Arabidopsis thaliana] (TAIR:AT1G01360.1); similar to unnamed protein product [Vitis vinifera] (GB:CAO69376.1); contains domain SSF55961 (SSF55961)
chr5	21579219	21579397	809	At5g53160	similar to unknown protein [Arabidopsis thaliana] (TAIR:AT1G01360.1); similar to unnamed protein product [Vitis vinifera] (GB:CAO69376.1); contains domain SSF55961 (SSF55961)
chr5	21625549	21625872	999	At5g53280	PDV1__PDV1 (PLASTID DIVISION1)
chr5	21625945	21626273	999	At5g53280	PDV1__PDV1 (PLASTID DIVISION1)
chr5	21928383	21928648	958	At5g53970	aminotransferase, putative
chr5	21963183	21963762	999	At5g54080	HGO__HGO (HOMOGENTISATE 1,2-DIOXYGENASE); homogentisate 1,2-dioxygenase
chr5	21963900	21964772	999	At5g54080	HGO__HGO (HOMOGENTISATE 1,2-DIOXYGENASE); homogentisate 1,2-dioxygenase
chr5	21965057	21965313	999	At5g54080	HGO__HGO (HOMOGENTISATE 1,2-DIOXYGENASE); homogentisate 1,2-dioxygenase
chr5	22008286	22008871	999	At5g54190	PORA__PORA (Protochlorophyllide reductase A); oxidoreductase/ protochlorophyllide reductase
chr5	22009158	22009592	999	At5g54190	PORA__PORA (Protochlorophyllide reductase A); oxidoreductase/ protochlorophyllide reductase
chr5	22074968	22075106	806	At5g54310	AGD5__AGD5 (ARF-GAP DOMAIN 5); DNA binding
chr5	22078255	22078455	979	At5g54310	AGD5__AGD5 (ARF-GAP DOMAIN 5); DNA binding
chr5	22328172	22329617	999	At5g54960	PDC2__PDC2 (PYRUVATE DECARBOXYLASE-2); pyruvate decarboxylase
chr5	22569473	22569978	997	At5g55700	BMY6__BAM4/BMY6 (BETA-AMYLASE 4); beta-amylase
chr5	22685164	22685657	990	At5g55970	zinc finger (C3HC4-type RING finger) family protein
chr5	22734403	22734757	999	At5g56100	glycine-rich protein / oleosin
chr5	22757907	22758078	914	At5g56180	ATARP8__ATARP8 (ACTIN-RELATED PROTEIN 8); structural constituent of cytoskeleton
chr5	22912863	22913117	966	At5g56550	unknown protein
chr5	23021534	23021647	999	At5g56870	BGAL4__BGAL4 (beta-galactosidase 4); beta-galactosidase
chr5	23021983	23022023	848	At5g56870	BGAL4__BGAL4 (beta-galactosidase 4); beta-galactosidase
chr5	23022151	23022634	999	At5g56870	BGAL4__BGAL4 (beta-galactosidase 4); beta-galactosidase
chr5	23022766	23023129	999	At5g56870	BGAL4__BGAL4 (beta-galactosidase 4); beta-galactosidase
chr5	23023457	23023524	999	At5g56870	BGAL4__BGAL4 (beta-galactosidase 4); beta-galactosidase
chr5	23023636	23023862	999	At5g56870	BGAL4__BGAL4 (beta-galactosidase 4); beta-galactosidase
chr5	23024017	23024377	999	At5g56870	BGAL4__BGAL4 (beta-galactosidase 4); beta-galactosidase
chr5	23024516	23024986	999	At5g56870	BGAL4__BGAL4 (beta-galactosidase 4); beta-galactosidase
chr5	23025106	23025580	999	At5g56870	BGAL4__BGAL4 (beta-galactosidase 4); beta-galactosidase
chr5	23025652	23025787	999	At5g56870	BGAL4__BGAL4 (beta-galactosidase 4); beta-galactosidase
chr5	23038345	23038518	947	At5g56900	CwfJ-like family protein / zinc finger (CCCH-type) family protein
chr5	23039487	23039697	991	At5g56900	CwfJ-like family protein / zinc finger (CCCH-type) family protein
chr5	23251392	23251821	997	At5g57350	AHA3__AHA3 (Arabidopsis H(+)-ATPase 3); ATPase
chr5	23359323	23359435	998	At5g57630	SnRK3.4_CIPK21__CIPK21 (CBL-INTERACTING PROTEIN KINASE 21); kinase
chr5	23360074	23360371	997	At5g57630	SnRK3.4_CIPK21__CIPK21 (CBL-INTERACTING PROTEIN KINASE 21); kinase
chr5	23364135	23364275	924	At5g57655	xylose isomerase family protein
chr5	23364832	23365080	996	At5g57655	xylose isomerase family protein
chr5	23365621	23366196	999	At5g57655	xylose isomerase family protein
chr5	23452654	23452869	990	At5g57850	aminotransferase class IV family protein
chr5	23453193	23453518	975	At5g57850	aminotransferase class IV family protein
chr5	23464071	23464372	985	At5g57887	unknown protein
chr5	23464667	23464812	980	At5g57890	anthranilate synthase beta subunit, putative
chr5	23506740	23506965	970	At5g58040	ATFIP1[V]__ATFIP1[V] (ARABIDOPSIS HOMOLOG OF YEAST FIP1 [V]); RNA binding / protein binding
chr5	23763623	23764034	986	At5g58800	quinone reductase family protein
chr5	23818938	23819077	861	At5g58950	protein kinase family protein
chr5	23819548	23819695	974	At5g58950	protein kinase family protein
chr5	23819910	23820513	999	At5g58950	protein kinase family protein
chr5	23823760	23824171	977	At5g58960	GIL1__GIL1 (GRAVITROPIC IN THE LIGHT)
chr5	24159359	24159676	995	At5g59960	similar to unnamed protein product [Vitis vinifera] (GB:CAO21698.1)
chr5	24215737	24215980	994	At5g60100	APRR3_PRR3__APRR3 (PSEUDO-RESPONSE REGULATOR 3); transcription regulator
chr5	24216235	24216341	806	At5g60100	APRR3_PRR3__APRR3 (PSEUDO-RESPONSE REGULATOR 3); transcription regulator
chr5	24272602	24272980	913	At5g60260	unknown protein
chr5	24355733	24355881	811	At5g60540	ATPDX2_EMB2407_PDX2__ATPDX2/EMB2407/PDX2 (PYRIDOXINE BIOSYNTHESIS 2); glutaminase/ glutaminyl-tRNA synthase (glutamine-hydrolyzing)/ protein heterodimerization
chr5	24420937	24421151	953	At5g60700	glycosyltransferase family protein 2
chr5	24428004	24428335	976	At5g60710	zinc finger (C3HC4-type RING finger) family protein
chr5	24428733	24429234	999	At5g60710	zinc finger (C3HC4-type RING finger) family protein
chr5	24429600	24429892	982	At5g60710	zinc finger (C3HC4-type RING finger) family protein
chr5	24756594	24757604	999	At5g61520	hexose transporter, putative
chr5	24757745	24757961	999	At5g61520	hexose transporter, putative
chr5	24760801	24761041	935	At5g61530	small G protein family protein / RhoGAP family protein
chr5	24782265	24782445	978	At5g61590	AP2 domain-containing transcription factor family protein
chr5	25000690	25000832	924	At5g62190	PRH75__PRH75 (plant RNA helicase 75); ATP-dependent helicase
chr5	25257640	25257747	933	At5g62880=utr3=int=At5g62890=p800	intergenic
chr5	25350499	25351028	975	At5g63160	BT1 (BTB and TAZ domain protein 1); protein binding / transcription regulator
chr5	25351141	25351450	999	At5g63160	BT1 (BTB and TAZ domain protein 1); protein binding / transcription regulator
chr5	25351623	25351941	999	At5g63160	BT1 (BTB and TAZ domain protein 1); protein binding / transcription regulator
chr5	25352185	25352362	990	At5g63160	BT1 (BTB and TAZ domain protein 1); protein binding / transcription regulator
chr5	25352513	25352586	965	At5g63160	BT1 (BTB and TAZ domain protein 1); protein binding / transcription regulator
chr5	25362835	25363018	969	At5g63190	MA3 domain-containing protein
chr5	25363331	25363546	999	At5g63190	MA3 domain-containing protein
chr5	25363806	25365957	999	At5g63190	MA3 domain-containing protein
chr5	25483504	25483780	961	At5g63620	oxidoreductase, zinc-binding dehydrogenase family protein
chr5	25554418	25554623	999	At5g63810	BGAL10__BGAL10 (beta-galactosidase 10); beta-galactosidase
chr5	25554961	25555257	999	At5g63810	BGAL10__BGAL10 (beta-galactosidase 10); beta-galactosidase
chr5	25556017	25556502	999	At5g63810	BGAL10__BGAL10 (beta-galactosidase 10); beta-galactosidase
chr5	25557540	25557619	949	At5g63810	BGAL10__BGAL10 (beta-galactosidase 10); beta-galactosidase
chr5	25557771	25558302	999	At5g63810	BGAL10__BGAL10 (beta-galactosidase 10); beta-galactosidase
chr5	25558440	25558695	992	At5g63810	BGAL10__BGAL10 (beta-galactosidase 10); beta-galactosidase
chr5	25724848	25725171	842	At5g64270	splicing factor, putative
chr5	25780613	25780974	954	At5g64430	octicosapeptide/Phox/Bem1p (PB1) domain-containing protein
chr5	25945795	25946021	989	At5g64860	DPE1__DPE1 (DISPROPORTIONATING ENZYME); 4-alpha-glucanotransferase
chr5	25961459	25961822	998	At5g64920	CIP8__CIP8 (COP1-INTERACTING PROTEIN 8); protein binding / zinc ion binding
chr5	26028385	26029077	999	At5g65110	ACX2__ACX2 (ACYL-COA OXIDASE 2); acyl-CoA oxidase
chr5	26089750	26089789	909	At5g65230=utr3=int=At5g65240=utr3	intergenic
chr5	26143012	26143434	952	At5g65380	ripening-responsive protein, putative
chr5	26165593	26165751	891	At5g65430	GRF8_GF14 KAPPA__GRF8 (GENERAL REGULATORY FACTOR 8); protein phosphorylated amino acid binding
chr5	26167002	26167466	999	At5g65430	GRF8_GF14 KAPPA__GRF8 (GENERAL REGULATORY FACTOR 8); protein phosphorylated amino acid binding
chr5	26310206	26310577	980	At5g65710	HSL2__HSL2 (HAESA-LIKE 2); ATP binding / kinase/ protein serine/threonine kinase
chr5	26433371	26433655	999	At5g66052	unknown protein
chr5	26433689	26434069	999	At5g66052	unknown protein
chr5	26554529	26554568	915	At5g66455	pseudogene of pentatricopeptide (PPR) repeat-containing protein
chr5	26682403	26683095	999	At5g66790	protein kinase family protein
chr5	26683460	26684510	999	At5g66790	protein kinase family protein
chr5	26950031	26950102	835	At5g67480	BT4__BT4 (BTB AND TAZ DOMAIN PROTEIN 4); protein binding
chrC	57102	57232	943	AtCg00500	ACCD carboxytransferase beta subunit
