# Supplementary material for: Two Plant Viral Suppressors of Silencing Require the Ethylene-Inducible Host Transcription Factor RAV2 to Block RNA Silencing
Source: PLoS Pathog. 2010 Jan 15;6(1):e1000729. doi: 10.1371/journal.ppat.1000729 (PMC2800190; doi:10.1371/journal.ppat.1000729)
Supplement: Table S8 — Tiling array results: Arabidopsis genomic regions up-regulated in rav2 compared to WT plants (0.11 MB XLS) [file ppat.1000729.s011.xls]

## Sheet: Sheet1
Table S8. Tiling array results: Arabidopsis genomic regions up-regulated in rav2 compared to WT plants
chr	bpstart	bpend	post.prob	Gene	Annotation - for multiple identifier mappings only the annotation for the first identifier is shown, except in the case of the multi-line output option
chr1	45300	45917	999	At1g01080	RNA binding
chr1	156834	157177	832	At1g01430	similar to unknown protein [Arabidopsis thaliana] (TAIR:AT4G01080.1); similar to unknown protein Cr17 [Brassica napus] (GB:AAX51387.1); contains InterPro domain Protein of unknown function DUF231, plant; (InterPro:IPR004253)
chr1	464083	464269	816	At1g02335	GL22 (GERMIN-LIKE PROTEIN SUBFAMILY 2 MEMBER 2 PRECURSOR.); manganese ion binding / metal ion binding / nutrient reservoir
chr1	594545	595244	999	At1g02730	ATCSLD5_CSLD5__ATCSLD5 (Cellulose synthase-like D5); cellulose synthase
chr1	869311	869525	843	At1g03475	ATCPO-I_HEMF1_LIN2__LIN2 (LESION INITIATION 2); coproporphyrinogen oxidase
chr1	982516	982945	887	At1g03870	FLA9__FLA9 (FLA9)
chr1	1042943	1043120	912	At1g04040	acid phosphatase class B family protein
chr1	1348804	1349086	860	At1g04800	glycine-rich protein
chr1	2076435	2077088	960	At1g06760	histone H1, putative
chr1	2164741	2165058	999	At1g07050	CONSTANS-like protein-related
chr1	2189902	2190260	995	At1g07135	glycine-rich protein
chr1	2192093	2192359	895	At1g07140	SIRANBP__SIRANBP (Ran-binding protein 1a); Ran GTPase binding
chr1	2559438	2559842	999	At1g08160	harpin-induced protein-related
chr1	2685806	2686030	904	At1g08490	ATCPNIFS_ATNFS2_ATSUFS_CPNIFS_SUFS__ATCPNIFS/ATNFS2/ATSUFS/CPNIFS/SUFS (CHLOROPLASTIC NIFS-LIKE CYSTEINE DESULFURASE); cysteine desulfurase/ selenocysteine lyase/ transaminase
chr1	2709672	2709821	995	At1g08560	SYP111_KN__SYP111 (syntaxin 111); t-SNARE
chr1	2709892	2710322	999	At1g08560	SYP111_KN__SYP111 (syntaxin 111); t-SNARE
chr1	2846898	2847281	984	At1g08880	HTA5__histone H2A, putative
chr1	2971565	2972130	999	At1g09200	histone H3
chr1	3165377	3165661	998	At1g09780	2,3-biphosphoglycerate-independent phosphoglycerate mutase, putative / phosphoglyceromutase, putative
chr1	3165770	3165883	821	At1g09780	2,3-biphosphoglycerate-independent phosphoglycerate mutase, putative / phosphoglyceromutase, putative
chr1	3166242	3166384	862	At1g09780	2,3-biphosphoglycerate-independent phosphoglycerate mutase, putative / phosphoglyceromutase, putative
chr1	3166601	3166810	978	At1g09780	2,3-biphosphoglycerate-independent phosphoglycerate mutase, putative / phosphoglyceromutase, putative
chr1	3186116	3186221	836	At1g09810=p800=int=At1g09812=p800	intergenic
chr1	3442511	3442794	940	At1g10470	ARR4_ATRR1_IBC7_MEE7__ARR4 (RESPONSE REGULATOR 4); transcription regulator/ two-component response regulator
chr1	3591656	3592006	988	At1g10770	invertase/pectin methylesterase inhibitor family protein
chr1	3605575	3605884	974	At1g10830	sodium symporter-related
chr1	3606854	3607050	891	At1g10830	sodium symporter-related
chr1	3665812	3665997	845	At1g10970	ZIP4__ZIP4 (ZINC TRANSPORTER 4 PRECURSOR); cation transporter
chr1	3755712	3756216	978	At1g11210	similar to unknown protein [Arabidopsis thaliana] (TAIR:AT1G11220.1); similar to fiber expressed protein [Gossypium hirsutum] (GB:AAY85179.1); similar to cotton fiber expressed protein 1 [Gossypium hirsutum] (GB:AAC33276.1); contains InterPro domain Protein of unknown function DUF761, plant; (InterPro:IPR008480)
chr1	4277920	4278066	862	At1g12570	glucose-methanol-choline (GMC) oxidoreductase family protein
chr1	4326738	4327458	999	At1g12710	ATPP2-A12__ATPP2-A12 (Phloem protein 2-A12)
chr1	4327609	4327826	982	At1g12710	ATPP2-A12__ATPP2-A12 (Phloem protein 2-A12)
chr1	4378888	4379277	987	At1g12845	similar to hypothetical protein MtrDRAFT_AC149131g9v1 [Medicago truncatula] (GB:ABD32556.1)
chr1	4509059	4509848	999	At1g13210	haloacid dehalogenase-like hydrolase family protein
chr1	4843980	4844119	834	At1g14170	KH domain-containing protein
chr1	4929117	4929460	939	At1g14410	ATWHY1_PTAC1__ATWHY1/PTAC1 (A. THALIANA WHIRLY 1, PLASTID TRANSCRIPTIONALLY ACTIVE1); DNA binding
chr1	5132528	5132785	999	At1g14880	similar to unknown protein [Arabidopsis thaliana] (TAIR:AT1G14870.1); similar to Os02g0579800 [Oryza sativa (japonica cultivar-group)] (GB:NP_001047231.1); similar to ORFX [Lycopersicon esculentum] (GB:AAF74286.1); similar to fw2.2 [Lycopersicon pennellii] (GB:AAO12196.1); contains InterPro domain Protein of unknown function Cys-rich; (InterPro:IPR006461)
chr1	5132823	5133051	999	At1g14880	similar to unknown protein [Arabidopsis thaliana] (TAIR:AT1G14870.1); similar to Os02g0579800 [Oryza sativa (japonica cultivar-group)] (GB:NP_001047231.1); similar to ORFX [Lycopersicon esculentum] (GB:AAF74286.1); similar to fw2.2 [Lycopersicon pennellii] (GB:AAO12196.1); contains InterPro domain Protein of unknown function Cys-rich; (InterPro:IPR006461)
chr1	5210242	5210425	877	At1g15140	oxidoreductase NAD-binding domain-containing protein
chr1	5538760	5539130	999	At1g16170	similar to unknown protein [Arabidopsis thaliana] (TAIR:AT1G79660.1); similar to Os08g0266200 [Oryza sativa (japonica cultivar-group)] (GB:NP_001061402.1)
chr1	5764833	5765064	856	At1g16850	similar to unknown protein [Arabidopsis thaliana] (TAIR:AT5G64820.1); similar to 80C09_13 [Brassica rapa subsp. pekinensis] (GB:AAZ41824.1)
chr1	5787532	5787820	896	At1g16920	ATRABA1B_RAB11_ATRABA4B__RAB11 (ARABIDOPSIS RAB GTPASE HOMOLOG A1B); GTP binding
chr1	6069465	6069719	974	At1g17650	phosphogluconate dehydrogenase (decarboxylating)
chr1	6072255	6072399	999	At1g17650	phosphogluconate dehydrogenase (decarboxylating)
chr1	6154279	6154716	996	At1g17890	GER2__GER2; catalytic
chr1	6211848	6212269	999	At1g18060	similar to unnamed protein product [Ostreococcus tauri] (GB:CAL52789.1); similar to Os01g0120500 [Oryza sativa (japonica cultivar-group)] (GB:NP_001041868.1)
chr1	6244209	6244542	888	At1g18150	ATMPK8__ATMPK8 (Arabidopsis thaliana MAP kinase 21); MAP kinase
chr1	6267976	6268736	999	At1g18210	calcium-binding protein, putative
chr1	6277050	6277333	990	At1g18250	ATLP-1__ATLP-1 (Arabidopsis thaumatin-like protein 1)
chr1	6452346	6452701	978	At1g18710	AtMYB47__AtMYB47 (myb domain protein 47); DNA binding / transcription factor
chr1	6938108	6938460	957	At1g20010	TUB5__TUB5 (tubulin beta-5 chain)
chr1	6998492	6998901	997	At1g20190	ATEXPA11_ATEXP11_ATHEXP ALPHA 1.14_EXP11__ATEXPA11 (ARABIDOPSIS THALIANA EXPANSIN A11)
chr1	6999123	6999459	997	At1g20190	ATEXPA11_ATEXP11_ATHEXP ALPHA 1.14_EXP11__ATEXPA11 (ARABIDOPSIS THALIANA EXPANSIN A11)
chr1	8500651	8500839	803	At1g24020	MLP423__Bet v I allergen family protein
chr1	8604403	8604617	976	At1g24267	similar to unknown protein [Arabidopsis thaliana]
chr1	9301495	9301845	983	At1g26850	dehydration-responsive family protein
chr1	9315387	9315862	985	At1g26880	60S ribosomal protein L34 (RPL34A)
chr1	9527656	9527953	994	At1g27435	similar to Os12g0477600 [Oryza sativa (japonica cultivar-group)] (GB:NP_001066758.1)
chr1	9775552	9775821	862	At1g28050	zinc finger (B-box type) family protein
chr1	9889156	9889552	999	At1g28290	AGP31__pollen Ole e 1 allergen and extensin family protein
chr1	10302682	10302910	801	At1g29430	auxin-responsive family protein
chr1	10503354	10503711	989	At1g29980	similar to unknown protein [Arabidopsis thaliana] (TAIR:AT2G34510.1); similar to unknown [Ricinus communis] (GB:CAB02653.1); similar to Os01g0756600 [Oryza sativa (japonica cultivar-group)] (GB:NP_001044289.1); similar to Os01g0531400 [Oryza sativa (japonica cultivar-group)] (GB:NP_001043243.1); contains InterPro domain Galactose-binding like; (InterPro:IPR008979); contains InterPro domain Protei…
chr1	10647018	10647549	999	At1g30250	unknown protein
chr1	10662537	10662853	999	At1g30280	heat shock protein binding
chr1	10807244	10807865	999	At1g30510	ATRFNR2__ATRFNR2 (ROOT FNR 2); oxidoreductase
chr1	10858377	10858546	943	At1g30630	coatomer protein epsilon subunit family protein / COPE family protein
chr1	11214716	11214895	864	At1g31330	PSAF__PSAF (photosystem I subunit F)
chr1	11414757	11415305	989	At1g31817	NFD3__NFD3 (NUCLEAR FUSION DEFECTIVE 3); structural constituent of ribosome
chr1	11537454	11537674	995	At1g32080	membrane protein, putative
chr1	11537814	11538334	999	At1g32080	membrane protein, putative
chr1	11750026	11750318	977	At1g32500	ATNAP6__ATNAP6 (NON-INTRINSIC ABC PROTEIN 6)
chr1	12655132	12655385	973	At1g34570	similar to unknown protein [Arabidopsis thaliana] (TAIR:AT3G15750.1); similar to hypothetical protein [Lotus japonicus] (GB:CAE45590.1)
chr1	13278729	13278985	912	At1g35780	similar to unknown protein [Arabidopsis thaliana] (TAIR:AT1G78150.2); similar to TPA: TPA_inf: HN1-like protein isoform 1 [Oryza sativa (japonica cultivar-group)] (GB:DAA01822.1); similar to Os07g0623600 [Oryza sativa (japonica cultivar-group)] (GB:NP_001060324.1); similar to Os03g0387800 [Oryza sativa (japonica cultivar-group)] (GB:NP_001050261.1)
chr1	13702904	13703126	989	At1g36390	co-chaperone grpE family protein
chr1	14163331	14164110	998	At1g37130	NIA2_B29_CHL3_NIA2-1_NR__NIA2 (NITRATE REDUCTASE 2)
chr1	14292092	14292488	918	At1g38065	similar to unknown protein [Arabidopsis thaliana] (TAIR:AT1G38131.1); similar to Growth regulator protein, putative, expressed [Oryza sativa (japonica cultivar-group)] (GB:ABA96586.1); similar to Os12g0174100 [Oryza sativa (japonica cultivar-group)] (GB:NP_001066285.1); contains InterPro domain Protein of unknown function DUF246, plant; (InterPro:IPR004348)
chr1	14295578	14295974	918	At1g38131	similar to unknown protein [Arabidopsis thaliana] (TAIR:AT1G38065.1); similar to Growth regulator protein, putative, expressed [Oryza sativa (japonica cultivar-group)] (GB:ABA96586.1); similar to Os12g0174100 [Oryza sativa (japonica cultivar-group)] (GB:NP_001066285.1); contains InterPro domain Protein of unknown function DUF246, plant; (InterPro:IPR004348)
chr1	15606812	15607059	884	At1g41830	SKS6__SKS6 (SKU5 Similar 6); pectinesterase
chr1	16400564	16400743	982	At1g43560	ATY2__ATY2 (Arabidopsis thioredoxin y2); thiol-disulfide exchange intermediate
chr1	17800505	17800731	960	At1g48200	similar to Os06g0149500 [Oryza sativa (japonica cultivar-group)] (GB:NP_001056817.1)
chr1	17985491	17985698	939	At1g48630	guanine nucleotide-binding family protein / activated protein kinase C receptor, putative / RACK, putative
chr1	17986100	17986468	923	At1g48630	guanine nucleotide-binding family protein / activated protein kinase C receptor, putative / RACK, putative
chr1	18414542	18415386	999	At1g49750	leucine-rich repeat family protein
chr1	18415528	18415968	999	At1g49750	leucine-rich repeat family protein
chr1	18642278	18642460	834	At1g50320	ATX_ATHX__ATHX (THIOREDOXIN X); thiol-disulfide exchange intermediate
chr1	18685653	18685872	959	At1g50430	DWF5_7RED_LE_PA_ST7R__DWF5 (DWARF 5)
chr1	18933894	18934220	809	At1g51080	similar to conserved hypothetical protein [Medicago truncatula] (GB:ABE80919.1)
chr1	19224754	19225206	985	At1g51805	leucine-rich repeat protein kinase, putative
chr1	19467354	19467713	999	At1g52270	similar to unknown protein [Arabidopsis thaliana]
chr1	19565159	19565413	820	At1g52500	ATFPG-2_ATMMH-2_FPG-2_ATFPG-1_ATMMH-1_FPG-1__ATFPG-1/ATFPG-2/ATMMH-1/ATMMH-2/FPG-1/FPG-2 (FORMAMIDOPYRIMIDINE-DNA GLYCOSYLASE 1, FORMAMIDOPYRIMIDINE-DNA GLYCOSYLASE 2); DNA N-glycosylase
chr1	19765469	19766086	999	At1g53035	similar to unknown protein [Arabidopsis thaliana] (TAIR:AT3G15358.1); similar to unknown [Musa acuminata] (GB:ABC41688.1)
chr1	19853523	19853705	931	At1g53230	TCP3__TCP3 (TCP family transcription factor 3); transcription factor
chr1	19858358	19858696	997	At1g53240	malate dehydrogenase (NAD), mitochondrial
chr1	20360701	20361266	968	At1g54500	rubredoxin family protein
chr1	20418180	20418416	825	At1g54680	similar to unknown protein [Arabidopsis thaliana] (TAIR:AT5G27290.1); similar to stress regulated protein isoform 3 [Solanum vir (GB:AAW65807.1)
chr1	20601561	20602115	999	At1g55210	disease resistance response
chr1	20709409	20709707	829	At1g55450	embryo-abundant protein-related
chr1	21090156	21090409	979	At1g56320	similar to unknown protein [Arabidopsis thaliana] (TAIR:AT5G49350.1); similar to conserved hypothetical protein [Medicago truncatula] (GB:ABE84262.1)
chr1	21417840	21418094	911	At1g57820	ORTH2_VIM1__VIM1 (VARIANT IN METHYLATION 1); DNA binding
chr1	22724328	22724426	944	At1g61580	ARP2_RPL3B__ARP2/RPL3B (ARABIDOPSIS RIBOSOMAL PROTEIN 2); structural constituent of ribosome
chr1	23109660	23109990	955	At1g62430	ATCDS1__ATCDS1 (CDP-diacylglycerol synthase 1); phosphatidate cytidylyltransferase
chr1	23252764	23253059	990	At1g62780	similar to B0616E02-H0507E05.5 [Oryza sativa (indica cultivar-group)] (GB:CAH67829.1)
chr1	23742599	23742786	946	At1g63970	ISPF_MECPS__ISPF (Homolog of E. coli ispF (isoprenoids F)); 2-C-methyl-D-erythritol 2,4-cyclodiphosphate synthase
chr1	24057893	24058114	993	At1g64760	hydrolase, hydrolyzing O-glycosyl compounds
chr1	25448606	25448816	841	At1g67860	similar to unknown protein [Arabidopsis thaliana] (TAIR:AT1G67865.1)
chr1	25477820	25478042	866	At1g67930	Golgi transport complex protein-related
chr1	25761160	25761484	997	At1g68590	plastid-specific 30S ribosomal protein 3, putative / PSRP-3, putative
chr1	25876228	25876444	954	At1g68830	STN7__STN7 (STT7 HOMOLOG STN7); kinase/ protein kinase
chr1	26067533	26067784	877	At1g69330	zinc finger (C3HC4-type RING finger) family protein
chr1	26291976	26292202	932	At1g69830	AMY3__AMY3/ATAMY3 (ALPHA-AMYLASE-LIKE 3); alpha-amylase
chr1	26511440	26511823	802	At1g70350	unknown protein
chr1	26516454	26516943	967	At1g70370	BURP domain-containing protein / polygalacturonase, putative
chr1	26543214	26543617	951	At1g70420	similar to unknown protein [Arabidopsis thaliana] (TAIR:AT1G23710.1); similar to Protein of unknown function DUF1645 [Medicago truncatula] (GB:ABE93113.1); contains InterPro domain Protein of unknown function DUF1645; (InterPro:IPR012442)
chr1	26543760	26544108	989	At1g70420	similar to unknown protein [Arabidopsis thaliana] (TAIR:AT1G23710.1); similar to Protein of unknown function DUF1645 [Medicago truncatula] (GB:ABE93113.1); contains InterPro domain Protein of unknown function DUF1645; (InterPro:IPR012442)
chr1	26683597	26683905	971	At1g70750	similar to unknown protein [Arabidopsis thaliana] (TAIR:AT5G16720.1); similar to Os03g0708700 [Oryza sativa (japonica cultivar-group)] (GB:NP_001051039.1); similar to Protein of unknown function, DUF593, putative [Oryza sativa (japonica cultivar-group)] (GB:AAX95673.1); similar to Os03g0259900 [Oryza sativa (japonica cultivar-group)] (GB:NP_001049616.1); contains InterPro domain Protein of unknow…
chr1	26692145	26692530	926	At1g70770	similar to unknown protein [Arabidopsis thaliana] (TAIR:AT1G23170.1); similar to Os01g0128400 [Oryza sativa (japonica cultivar-group)] (GB:NP_001041912.1); similar to hypothetical protein [Platanus x acerifolia] (GB:CAL07978.1); contains domain FAMILY NOT NAMED (PTHR13448); contains domain gb def: Hypothetical protein F5A18.5 (F15H11.2 protein) (Hypothetical protein At1g70770) (PTHR13448:SF2)
chr1	26977496	26977638	869	At1g71710	inositol polyphosphate 5-phosphatase, putative
chr1	27694022	27694453	999	At1g73655	immunophilin / FKBP-type peptidyl-prolyl cis-trans isomerase family protein
chr1	28011906	28012047	805	At1g74520	ATHVA22A__ATHVA22A (Arabidopsis thaliana HVA22 homologue A)
chr1	28083050	28083419	957	At1g74730	similar to unknown protein [Arabidopsis thaliana] (TAIR:AT5G08050.1); similar to Os12g0575000 [Oryza sativa (japonica cultivar-group)] (GB:NP_001067105.1); similar to Os01g0585300 [Oryza sativa (japonica cultivar-group)] (GB:NP_001043425.1); contains InterPro domain Protein of unknown function DUF1118; (InterPro:IPR009500)
chr1	28182098	28182436	951	At1g75040	PR5_PR-5__PR5 (PATHOGENESIS-RELATED GENE 5)
chr1	28420767	28421421	999	At1g75680	glycosyl hydrolase family 9 protein
chr1	28425665	28425920	996	At1g75680	glycosyl hydrolase family 9 protein
chr1	28426475	28426755	890	At1g75690	chaperone protein dnaJ-related
chr1	28548058	28548337	953	At1g76060	EMB1793__EMB1793 (EMBRYO DEFECTIVE 1793); catalytic
chr1	28552817	28553180	996	At1g76080	ATCDSP32_CDSP32__ATCDSP32/CDSP32 (CHLOROPLASTIC DROUGHT-INDUCED STRESS PROTEIN OF 32 KD); thiol-disulfide exchange intermediate
chr1	28582858	28583292	999	At1g76160	SKS5__SKS5 (SKU5 Similar 5); copper ion binding / oxidoreductase
chr1	28583664	28583917	996	At1g76160	SKS5__SKS5 (SKU5 Similar 5); copper ion binding / oxidoreductase
chr1	28584084	28584340	982	At1g76160	SKS5__SKS5 (SKU5 Similar 5); copper ion binding / oxidoreductase
chr1	28639874	28640096	806	At1g76340	integral membrane family protein
chr1	28725327	28725481	876	At1g76540	CDKB2;1__CDKB2;1 (CYCLIN-DEPENDENT KINASE B2;1); kinase
chr1	28827196	28827448	999	At1g76790	O-methyltransferase family 2 protein
chr1	29142509	29142656	886	At1g77540	Identical to Uncharacterized protein At1g77540 [Arabidopsis Thaliana] (GB:Q9CAQ2;GB:Q8LEN2); similar to unknown protein [Arabidopsis thaliana] (TAIR:AT1G21770.1); similar to OSJNBa0084A10.8 [Oryza sativa (japonica cultivar-group)] (GB:CAE03033.1); similar to Acetyltransferase [Leptospira borgpetersenii serovar Hardjo-bovis L550] (GB:YP_796733.1); similar to Os04g0431300 [Oryza sativa (japonica cu…
chr1	29235110	29235335	935	At1g77750	30S ribosomal protein S13, chloroplast, putative
chr1	29240625	29242175	999	At1g77760	NIA1_GNR1_NR1__NIA1 (NITRATE REDUCTASE 1)
chr1	29242657	29242807	852	At1g77760	NIA1_GNR1_NR1__NIA1 (NITRATE REDUCTASE 1)
chr1	29243230	29243823	998	At1g77760	NIA1_GNR1_NR1__NIA1 (NITRATE REDUCTASE 1)
chr1	29578522	29578814	998	At1g78620	integral membrane family protein
chr1	29579375	29579811	999	At1g78620	integral membrane family protein
chr1	29639249	29639543	958	At1g78820	curculin-like (mannose-binding) lectin family protein / PAN domain-containing protein
chr1	29642169	29643338	994	At1g78830	curculin-like (mannose-binding) lectin family protein
chr1	29646907	29647771	999	At1g78850	curculin-like (mannose-binding) lectin family protein
chr1	29920867	29921157	999	At1g79530	GAPCP-1__GAPCP-1; glyceraldehyde-3-phosphate dehydrogenase
chr1	30046089	30046768	974	At1g79850	RPS17_CS17_ORE4_PRPS17__RPS17 (ribosomal protein S17); structural constituent of ribosome
chr1	30068442	30068823	957	At1g79930	HSP91__HSP91 (Heat shock protein 91)
chr1	30393075	30393357	940	At1g80860	N-methyltransferase
chr2	9262	9473	978	At2g01020=utr3=int=At2g01022=utr3	rRNA cluster
chr2	102233	102629	847	At2g01170	amino acid permease family protein
chr2	540255	540547	906	At2g02130	LCR68_PDF2.3__LCR68/PDF2.3 (Low-molecular-weight cysteine-rich 68); protease inhibitor
chr2	631614	631798	847	At2g02400	cinnamoyl-CoA reductase family
chr2	1019732	1020124	999	At2g03350	similar to unknown protein [Arabidopsis thaliana] (TAIR:AT3G08890.2); similar to cp protein, putative [Oryza sativa (japonica cultivar-group)] (GB:ABF94591.1); contains InterPro domain Protein of unknown function DUF538; (InterPro:IPR007493)
chr2	1574655	1574925	937	At2g04520	eukaryotic translation initiation factor 1A, putative / eIF-1A, putative / eIF-4C, putative
chr2	3678977	3679485	887	At2g09800	copia-like retrotransposon family
chr2	4898526	4898799	888	At2g12190	cytochrome P450, putative
chr2	5012175	5012469	997	At2g12400	similar to unknown protein [Arabidopsis thaliana] (TAIR:AT2G25270.1); similar to H0306F03.12 [Oryza sativa (indica cultivar-group)] (GB:CAH68245.1); similar to Os04g0644000 [Oryza sativa (japonica cultivar-group)] (GB:NP_001054054.1); similar to Os02g0799300 [Oryza sativa (japonica cultivar-group)] (GB:NP_001048408.1)
chr2	5012694	5012979	979	At2g12400	similar to unknown protein [Arabidopsis thaliana] (TAIR:AT2G25270.1); similar to H0306F03.12 [Oryza sativa (indica cultivar-group)] (GB:CAH68245.1); similar to Os04g0644000 [Oryza sativa (japonica cultivar-group)] (GB:NP_001054054.1); similar to Os02g0799300 [Oryza sativa (japonica cultivar-group)] (GB:NP_001048408.1)
chr2	5781220	5781417	848	At2g13820	protease inhibitor/seed storage/lipid transfer protein (LTP) family protein
chr2	6248916	6249487	999	At2g14610	PR1_PR-1__PR1 (PATHOGENESIS-RELATED GENE 1)
chr2	6798435	6798838	956	At2g15570	ATM3_ATHM3__ATHM3 (Arabidopsis thioredoxin M-type 3); thiol-disulfide exchange intermediate
chr2	7225826	7226441	999	At2g16660	nodulin family protein
chr2	7227390	7227717	953	At2g16660	nodulin family protein
chr2	7762799	7763039	919	At2g17840	ERD7__ERD7 (EARLY-RESPONSIVE TO DEHYDRATION 7)
chr2	7764239	7764568	964	At2g17840	ERD7__ERD7 (EARLY-RESPONSIVE TO DEHYDRATION 7)
chr2	8321545	8321861	912	At2g19170	SLP3__SLP3 (Subtilisin-like serine protease 3); subtilase
chr2	8523949	8524198	804	At2g19760	PFN1_PRF1__PFN1/PRF1 (PROFILIN 1); actin binding
chr2	8905449	8905624	923	At2g20630	protein phosphatase 2C, putative
chr2	9062598	9063249	999	At2g21130	peptidyl-prolyl cis-trans isomerase / cyclophilin (CYP2) / rotamase
chr2	9067830	9068052	952	At2g21140	ATPRP2__ATPRP2 (PROLINE-RICH PROTEIN 2)
chr2	9092351	9092858	999	At2g21210	auxin-responsive protein, putative
chr2	9110510	9110627	867	At2g21250	mannose 6-phosphate reductase (NADPH-dependent), putative
chr2	9117319	9117670	998	At2g21280	ATSULA_GC1__GC1 (GIANT CHLOROPLAST 1); catalytic/ coenzyme binding
chr2	9325388	9325915	999	At2g21860	violaxanthin de-epoxidase-related
chr2	9326236	9326424	809	At2g21860	violaxanthin de-epoxidase-related
chr2	9434059	9434536	994	At2g22170	lipid-associated family protein
chr2	10487762	10487979	805	At2g24650	transcriptional factor B3 family protein
chr2	10593948	10594093	975	At2g24860	chaperone protein dnaJ-related
chr2	11300910	11301708	966	At2g26560	PLA2A_PLA IIA_PLP2_PLA IIA__PLP2 (PHOSPHOLIPASE A 2A); nutrient reservoir
chr2	11351021	11351310	994	At2g26680	similar to Methyltransferase FkbM [Frankia sp. EAN1pec] (GB:ZP_00569541.1); similar to Os03g0566600 [Oryza sativa (japonica cultivar-group)] (GB:NP_001050505.1); contains InterPro domain Methyltransferase FkbM; (InterPro:IPR006342)
chr2	11894458	11894789	961	At2g27920	SCPL51__SCPL51; serine carboxypeptidase
chr2	12166615	12166844	807	At2g28430	similar to unknown [Hyacinthus orientalis] (GB:AAT08697.1)
chr2	12282713	12283031	993	At2g28630	beta-ketoacyl-CoA synthase family protein
chr2	12336540	12336964	999	At2g28740	HIS4__HIS4 (Histone H4)
chr2	12438904	12439180	992	At2g28950	ATEXPA6_ATEXP6_ATHEXP ALPHA 1.8__ATEXPA6 (ARABIDOPSIS THALIANA EXPANSIN A6)
chr2	12657006	12657575	999	At2g29570	PCNA2__PCNA2 (PROLIFERATING CELL NUCLEAR 2); DNA binding / DNA polymerase processivity factor
chr2	12690478	12690772	962	At2g29670	binding
chr2	12789166	12789319	873	At2g29980	FAD3__FAD3 (FATTY ACID DESATURASE 3); omega-3 fatty acid desaturase
chr2	12975711	12975888	939	At2g30432	Encodes TRICHOMELESS1 (TCL1), a single-repeat MYB-type transcription factor that negatively regulates trichome formation
chr2	13494713	13494959	897	At2g31730	ethylene-responsive protein, putative
chr2	13955960	13956329	872	At2g32880	meprin and TRAF homology domain-containing protein / MATH domain-containing protein
chr2	14328234	14329008	999	At2g33850	similar to unknown protein [Arabidopsis thaliana] (TAIR:AT1G28400.1); similar to unknown [Brassica napus] (GB:AAC06020.1)
chr2	14481365	14481727	993	At2g34300	dehydration-responsive protein-related
chr2	14551054	14551593	982	At2g34510	similar to unknown protein [Arabidopsis thaliana] (TAIR:AT1G29980.1); similar to unknown [Ricinus communis] (GB:CAB02653.1); similar to Os01g0756600 [Oryza sativa (japonica cultivar-group)] (GB:NP_001044289.1); similar to Os01g0531400 [Oryza sativa (japonica cultivar-group)] (GB:NP_001043243.1); contains InterPro domain Galactose-binding like; (InterPro:IPR008979); contains InterPro domain Protei…
chr2	15306419	15306776	911	At2g36470	similar to unknown protein [Arabidopsis thaliana] (TAIR:AT2G27770.1); similar to Os11g0150200 [Oryza sativa (japonica cultivar-group)] (GB:NP_001065758.1); similar to Os07g0572300 [Oryza sativa (japonica cultivar-group)] (GB:NP_001060057.1); similar to H0321H01.2 [Oryza sativa (indica cultivar-group)] (GB:CAH66493.1); contains InterPro domain Protein of unknown function DUF868, plant; (InterPro:I…
chr2	15479777	15480156	999	At2g36870	xyloglucan:xyloglucosyl transferase, putative / xyloglucan endotransglycosylase, putative / endo-xyloglucan transferase, putative
chr2	15486499	15487437	999	At2g36880	MAT3__MAT3 (METHIONINE ADENOSYLTRANSFERASE 3); methionine adenosyltransferase
chr2	15496096	15496315	876	At2g36895	similar to Os03g0152600 [Oryza sativa (japonica cultivar-group)]
chr2	15758698	15758889	972	At2g37540	short-chain dehydrogenase/reductase (SDR) family protein
chr2	15795053	15795455	982	At2g37640	EXP3_ATEXPA3_ATEXP3_ATHEXP ALPHA 1.9__ATEXPA3 (ARABIDOPSIS THALIANA EXPANSIN A3)
chr2	15802394	15802661	983	At2g37660	catalytic/ coenzyme binding
chr2	15803023	15803314	929	At2g37660	catalytic/ coenzyme binding
chr2	15876619	15876906	819	At2g37920	EMB1513__EMB1513 (EMBRYO DEFECTIVE 1513); copper ion transporter
chr2	16038314	16038743	996	At2g38270	CXIP2__CXIP2 (CAX-INTERACTING PROTEIN 2); electron carrier/ protein disulfide oxidoreductase
chr2	16113759	16113906	865	At2g38465	unknown protein
chr2	16199427	16199728	985	At2g38730	peptidyl-prolyl cis-trans isomerase, putative / cyclophilin, putative / rotamase, putative
chr2	16201525	16201890	984	At2g38740	haloacid dehalogenase-like hydrolase family protein
chr2	16226366	16226550	966	At2g38810	HTA8__histone H2A, putative
chr2	16260935	16261157	863	At2g38920=p800=int=At2g38940=p800	intergenic
chr2	16670860	16671137	921	At2g39920	acid phosphatase class B family protein
chr2	16741325	16741544	993	At2g40080	ELF4__ELF4 (EARLY FLOWERING 4)
chr2	16741622	16741869	999	At2g40080	ELF4__ELF4 (EARLY FLOWERING 4)
chr2	16754068	16754273	997	At2g40100	LHCB4.3__LHCB4.3 (LIGHT HARVESTING COMPLEX PSII); chlorophyll binding
chr2	17273635	17273821	933	At2g41420	proline-rich family protein
chr2	17302103	17302617	997	At2g41470	embryo-specific protein-related
chr2	17383282	17383419	869	At2g41670	GTP-binding family protein
chr2	17716178	17716462	999	At2g42530	cold-responsive protein / cold-regulated protein (cor15b)
chr2	17716578	17716986	999	At2g42530	cold-responsive protein / cold-regulated protein (cor15b)
chr2	17718141	17718502	999	At2g42540	COR15A_COR15__COR15A (COLD-REGULATED 15A)
chr2	17741539	17741876	990	At2g42600	ATPPC2__ATPPC2 (PHOSPHOENOLPYRUVATE CARBOXYLASE 2); phosphoenolpyruvate carboxylase
chr2	17805486	17805738	930	At2g42770	peroxisomal membrane 22 kDa family protein
chr2	17936869	17937085	856	At2g43130	ARA4_Ara-4_AtRab11F_AtRABA5c__ARA4 (Arabidopsis Rab GTPase homolog A5c); GTP binding
chr2	17998219	17998687	864	At2g43290	MSS3__MSS3 (MULTICOPY SUPPRESSORS OF SNF4 DEFICIENCY IN YEAST 3); calcium ion binding
chr2	18143260	18143549	972	At2g43780	similar to expressed protein [Oryza sativa (japonica cultivar-group)] (GB:ABA99375.1); similar to Os12g0611700 [Oryza sativa (japonica cultivar-group)] (GB:NP_001067254.1)
chr2	18256159	18256507	925	At2g44120	60S ribosomal protein L7 (RPL7C)
chr2	18449182	18449553	990	At2g44740	CYCP4;1__CYCP4;1 (cyclin p4;1); cyclin-dependent protein kinase
chr2	18450046	18450302	901	At2g44740	CYCP4;1__CYCP4;1 (cyclin p4;1); cyclin-dependent protein kinase
chr2	18749651	18750416	960	At2g45470	FLA8_AGP8__FLA8 (Arabinogalactan protein 8)
chr3	194757	195193	998	At3g01500	CA1__CA1 (CARBONIC ANHYDRASE 1); carbonate dehydratase/ zinc ion binding
chr3	195437	195613	800	At3g01500	CA1__CA1 (CARBONIC ANHYDRASE 1); carbonate dehydratase/ zinc ion binding
chr3	543368	543790	998	At3g02570	MEE31__MEE31 (maternal effect embryo arrest 31); mannose-6-phosphate isomerase
chr3	565084	565385	999	At3g02640	similar to unknown protein [Arabidopsis thaliana] (TAIR:AT5G16250.1); similar to conserved hypothetical protein [Medicago truncatula] (GB:ABE78001.1)
chr3	589304	589587	998	At3g02730	ATF1_TRXF1__ATF1/TRXF1 (THIOREDOXIN F-TYPE 1); thiol-disulfide exchange intermediate
chr3	600838	601199	999	At3g02770	dimethylmenaquinone methyltransferase family protein
chr3	742475	742915	975	At3g03220	ATEXPA13_ATEXP13_ATHEXP ALPHA 1.22_EXP13__ATEXPA13 (ARABIDOPSIS THALIANA EXPANSIN A13)
chr3	1106007	1106779	997	At3g04210	disease resistance protein (TIR-NBS class), putative
chr3	1193667	1194022	902	At3g04480	endoribonuclease
chr3	1313572	1313995	999	At3g04790	ribose 5-phosphate isomerase-related
chr3	1823327	1823503	863	At3g06035	Identical to Putative GPI-anchored protein At3g06035 precursor [Arabidopsis Thaliana] (GB:Q84MC0;GB:Q8H7F7;GB:Q8L9J0); similar to unknown protein [Arabidopsis thaliana] (TAIR:AT5G19250.1); similar to Os07g0645000 [Oryza sativa (japonica cultivar-group)] (GB:NP_001060451.1); similar to unknown protein [Oryza sativa (japonica cultivar-group)] (GB:BAC07018.1); contains domain PR-1-like (SSF55797)
chr3	2114236	2114443	961	At3g06680	60S ribosomal protein L29 (RPL29B)
chr3	2134799	2135054	881	At3g06770	glycoside hydrolase family 28 protein / polygalacturonase (pectinase) family protein
chr3	2212757	2213137	999	At3g07010	pectate lyase family protein
chr3	2213552	2214136	951	At3g07010	pectate lyase family protein
chr3	2332567	2332843	984	At3g07320	glycosyl hydrolase family 17 protein
chr3	2384404	2384776	993	At3g07460	similar to unknown protein [Arabidopsis thaliana]
chr3	2385108	2385533	992	At3g07460	similar to unknown protein [Arabidopsis thaliana]
chr3	2386839	2387324	994	At3g07470	similar to unknown protein [Arabidopsis thaliana] (TAIR:AT3G07460.1); similar to hypothetical protein [Nicotiana tabacum] (GB:CAI84656.1); contains InterPro domain Protein of unknown function DUF538; (InterPro:IPR007493)
chr3	2416249	2416479	977	At3g07565	similar to unknown protein [Arabidopsis thaliana] (TAIR:AT1G10820.2); similar to OSJNBa0067K08.3 [Oryza sativa (japonica cultivar-group)] (GB:CAE03109.1); similar to Os05g0305700 [Oryza sativa (japonica cultivar-group)] (GB:NP_001055150.1); similar to H0322F07.7 [Oryza sativa (indica cultivar-group)] (GB:CAH67770.1); contains InterPro domain Homeodomain-like; (InterPro:IPR009057)
chr3	2582520	2582774	875	At3g08510	ATPLC2__ATPLC2 (PHOSPHOLIPASE C 2); phospholipase C
chr3	2664199	2664675	998	At3g08770	LTP6__LTP6 (Lipid transfer protein 6); lipid binding
chr3	2915033	2915145	927	At3g09480	histone H2B, putative
chr3	3107412	3107631	931	At3g10080	germin-like protein, putative
chr3	3276230	3276618	974	At3g10520	AHB2_ARATH GLB2_GLB2_NSHB2__AHB2 (NON-SYMBIOTIC HAEMOGLOBIN 2)
chr3	3412488	3412602	900	At3g10900=p800	intergenic
chr3	3422119	3422437	999	At3g10940	protein phosphatase-related
chr3	3533246	3533826	998	At3g11280	myb family transcription factor
chr3	3534009	3534335	926	At3g11280	myb family transcription factor
chr3	3729466	3729861	991	At3g11820	SYP121_ATSYR1_AT-SYR1_PEN1_SYR1__SYP121 (syntaxin 121); t-SNARE
chr3	3779843	3780032	897	At3g11950	prenyltransferase
chr3	3930466	3931014	985	At3g12345	similar to Os06g0484500 [Oryza sativa (japonica cultivar-group)]
chr3	4006483	4007384	999	At3g12610	DRT100__DRT100 (DNA-DAMAGE REPAIR/TOLERATION 100); protein binding
chr3	4061430	4061561	951	At3g12780	PGK1__PGK1 (PHOSPHOGLYCERATE KINASE 1); phosphoglycerate kinase
chr3	4094325	4094607	862	At3g12870	similar to unknown protein [Arabidopsis thaliana] (TAIR:AT5G56120.1); similar to hypothetical protein [Oryza sativa (japonica cultivar-group)] (GB:AAK09219.1); similar to Os03g0778400 [Oryza sativa (japonica cultivar-group)] (GB:NP_001051445.1)
chr3	4136993	4137204	992	At3g12960	similar to seed maturation protein [Glycine tomentella] (GB:ABB72392.1)
chr3	4741663	4742202	989	At3g14240	subtilase family protein
chr3	5174474	5175319	999	At3g15356	legume lectin family protein
chr3	5249630	5250000	892	At3g15520	peptidyl-prolyl cis-trans isomerase TLP38, chloroplast / thylakoid lumen PPIase of 38 kDa / cyclophilin / rotamase
chr3	5323325	5323590	998	At3g15710	signal peptidase, putative
chr3	5481268	5481433	981	At3g16180	proton-dependent oligopeptide transport (POT) family protein
chr3	5481572	5482285	999	At3g16180	proton-dependent oligopeptide transport (POT) family protein
chr3	5624462	5625352	998	At3g16530	legume lectin family protein
chr3	5952336	5953477	999	At3g17390	MTO3_MAT4_SAMS3__MTO3 (S-adenosylmethionine synthase 3); methionine adenosyltransferase
chr3	6457839	6458101	945	At3g18760	ribosomal protein S6 family protein
chr3	7055350	7055598	861	At3g20220	auxin-responsive protein, putative
chr3	7186575	7187129	998	At3g20570	plastocyanin-like domain-containing protein
chr3	7432643	7432899	994	At3g21190	similar to unknown protein [Arabidopsis thaliana] (TAIR:AT1G51630.1); similar to Os09g0498800 [Oryza sativa (japonica cultivar-group)] (GB:NP_001063569.1); similar to unknown [Flaveria brownii] (GB:AAW56451.1); contains InterPro domain Protein of unknown function DUF246, plant; (InterPro:IPR004348)
chr3	7557472	7557860	994	At3g21460	electron carrier/ protein disulfide oxidoreductase
chr3	7591609	7591966	995	At3g21550	similar to unknown protein [Arabidopsis thaliana] (TAIR:AT3G21520.1); similar to Os07g0645300 [Oryza sativa (japonica cultivar-group)] (GB:NP_001060454.1); similar to Os03g0370400 [Oryza sativa (japonica cultivar-group)] (GB:NP_001050198.1); similar to unknown protein [Oryza sativa (japonica cultivar-group)] (GB:AAU10653.1); contains InterPro domain Protein of unknown function DUF679; (InterPro:I…
chr3	7803664	7804126	989	At3g22142	Encodes a Protease inhibitor/seed storage/LTP family protein
chr3	7855340	7855610	952	At3g22235	unknown protein
chr3	8376678	8376835	968	At3g23400	plastid-lipid associated protein PAP / fibrillin family protein
chr3	8587894	8588444	999	At3g23810	SAHH2__SAHH2 (S-ADENOSYL-L-HOMOCYSTEINE (SAH) HYDROLASE 2); adenosylhomocysteinase
chr3	8680857	8681327	944	At3g24040	glycosyltransferase family 14 protein / core-2/I-branching enzyme family protein
chr3	8900704	8900940	915	At3g24480	leucine-rich repeat family protein / extensin family protein
chr3	9947365	9947548	883	At3g26980	MUB4__ubiquitin family protein
chr3	9981155	9981627	999	At3g27060	TSO2__TSO2 (TSO2); ribonucleoside-diphosphate reductase
chr3	9981810	9982241	992	At3g27060	TSO2__TSO2 (TSO2); ribonucleoside-diphosphate reductase
chr3	10044851	10045156	971	At3g27200	plastocyanin-like domain-containing protein
chr3	10130508	10131099	999	At3g27360	histone H3
chr3	10352000	10352290	906	At3g27890	NQR__NQR (NADPH:QUINONE OXIDOREDUCTASE); FMN reductase
chr3	10549597	10550362	999	At3g28290	AT14A__AT14A
chr3	10567830	10568595	999	At3g28300	AT14A
chr3	10590574	10591264	996	At3g28340	GATL10__GATL10 (Galacturonosyltransferase-like 10); polygalacturonate 4-alpha-galacturonosyltransferase/ transferase, transferring hexosyl groups
chr3	11012600	11013036	998	At3g29030	ATEXPA5_ATEXP5_ATHEXP ALPHA 1.4__ATEXPA5 (ARABIDOPSIS THALIANA EXPANSIN A5)
chr3	11268553	11268832	985	At3g29360	UDP-glucose 6-dehydrogenase
chr3	14203879	14204021	839	At3g41345=p800=int=At3g41768=p800	rRNA cluster
chr3	14214219	14214430	949	At3g41979=utr3=int=At3g42050=utr3	rRNA cluster
chr3	15675567	15676003	997	At3g43810	CAM7__CAM7 (CALMODULIN 7); calcium ion binding
chr3	16085138	16085438	937	At3g44450	similar to unknown protein [Arabidopsis thaliana] (TAIR:AT3G52740.1); similar to H0717B12.8 [Oryza sativa (indica cultivar-group)] (GB:CAH67161.1)
chr3	16544476	16544769	976	At3g45160	unknown protein
chr3	16920430	16920764	965	At3g46010	ADF1_ATADF__ADF1 (ACTIN DEPOLYMERIZING FACTOR 1)
chr3	17030867	17031019	944	At3g46320	histone H4
chr3	17191919	17192247	999	At3g46630	similar to defective chloroplasts and leaves protein-related / DCL protein-related [Arabidopsis thaliana] (TAIR:AT1G45230.1); similar to putative defective chloroplasts and leaves (DCL) protein [Oryza sativa (japonica cultivar-group)] (GB:AAQ56405.1)
chr3	17194842	17195155	930	At3g46640	LUX_PCL1__PCL1 (PHYTOCLOCK 1); DNA binding
chr3	17348054	17348493	976	At3g47070	similar to thylakoid soluble phosphoprotein [Spinacia oleracea] (GB:CAD45559.1)
chr3	17536546	17536736	951	At3g47560	esterase/lipase/thioesterase family protein
chr3	17667663	17668021	999	At3g47860	apolipoprotein D-related
chr3	19175113	19175287	997	At3g51660	macrophage migration inhibitory factor family protein / MIF family protein
chr3	19222039	19222250	946	At3g51800	ATG2__ATG2 (G2p-related protein); metalloexopeptidase
chr3	19360703	19360956	997	At3g52180	ATPTPKIS1_DSP4_SEX4__SEX4 (STARCH-EXCESS 4); protein tyrosine/serine/threonine phosphatase
chr3	19476592	19477250	999	At3g52500	aspartyl protease family protein
chr3	19477362	19477724	999	At3g52500	aspartyl protease family protein
chr3	19561963	19562359	997	At3g52750	FTSZ2-2__FTSZ2-2 (FtsZ2-2); structural molecule
chr3	19820859	19821145	885	At3g53430	60S ribosomal protein L12 (RPL12B)
chr3	19923562	19923929	941	At3g53730	histone H4
chr3	19966362	19966617	849	At3g53890	40S ribosomal protein S21 (RPS21B)
chr3	20096793	20096932	980	At3g54260	similar to unknown protein [Arabidopsis thaliana] (TAIR:AT2G42570.1); similar to unknown [Pisum sativum] (GB:ABA29157.1); contains InterPro domain Protein of unknown function DUF231, plant; (InterPro:IPR004253)
chr3	20275710	20276009	996	At3g54750	similar to unnamed protein product [Ostreococcus tauri] (GB:CAL52683.1); similar to Os12g0621700 [Oryza sativa (japonica cultivar-group)] (GB:NP_001067304.1); contains domain FAMILY NOT NAMED (PTHR12972); contains domain SUBFAMILY NOT NAMED (PTHR12972:SF3)
chr3	20808982	20809586	999	At3g56050	protein kinase family protein
chr3	20814093	20814329	960	At3g56060	glucose-methanol-choline (GMC) oxidoreductase family protein
chr3	20814587	20814854	998	At3g56060	glucose-methanol-choline (GMC) oxidoreductase family protein
chr3	20874204	20874699	999	At3g56240	CCH_ATX1__CCH (COPPER CHAPERONE)
chr3	21045610	21046257	999	At3g56800	CAM3_ACAM-3__CAM3 (CALMODULIN 3); calcium ion binding
chr3	21061064	21061390	895	At3g56860	UBA2A__UBA2A; AU-specific RNA binding / RNA binding
chr3	21192704	21193423	999	At3g57240	BG3__BG3 (BETA-1,3-GLUCANASE 3); hydrolase, hydrolyzing O-glycosyl compounds
chr3	21199517	21200436	999	At3g57260	BGL2_BG2_PR2_PR-2__BGL2 (PATHOGENESIS-RELATED PROTEIN 2); glucan 1,3-beta-glucosidase/ hydrolase, hydrolyzing O-glycosyl compounds
chr3	21321959	21322288	998	At3g57560	aspartate/glutamate/uridylate kinase family protein
chr3	21322364	21323092	998	At3g57560	aspartate/glutamate/uridylate kinase family protein
chr3	21439547	21439804	804	At3g57870	AHUS5_EMB1637_SCE1__AHUS5 (EMBRYO DEFECTIVE 1637); ubiquitin-protein ligase
chr3	21770402	21770676	946	At3g58850	Encodes PHYTOCHROME RAPIDLY REGULATED2 (PAR2), an atypical basic helix-loop-helix (bHLP) protein.
chr3	22327939	22328677	994	At3g60380	similar to hydroxyproline-rich glycoprotein family protein [Arabidopsis thaliana] (TAIR:AT4G16790.1); similar to conserved hypothetical protein [Medicago truncatula] (GB:ABE83694.1)
chr3	22983084	22983197	907	At3g62020	GLP10__GLP10 (GERMIN-LIKE PROTEIN 10); manganese ion binding / metal ion binding / nutrient reservoir
chr3	23174990	23175279	979	At3g62630	similar to calmodulin-binding protein [Arabidopsis thaliana] (TAIR:AT2G15760.1); similar to conserved hypothetical protein [Medicago truncatula] (GB:ABE84267.1); contains InterPro domain Protein of unknown function DUF1645; (InterPro:IPR012442)
chr3	23272315	23272611	994	At3g62930	glutaredoxin family protein
chr3	23337872	23338499	999	At3g63140	mRNA-binding protein, putative
chr3	23426584	23426909	957	At3g63410	APG1_VTE3__APG1 (ALBINO OR PALE GREEN MUTANT 1); methyltransferase
chr3	23470285	23470749	972	At3g63530=p800	intergenic transcript
chr4	69356	69862	999	At4g00165	protease inhibitor/seed storage/lipid transfer protein (LTP)
chr4	143151	143364	870	At4g00330	CRCK2__CRCK2 (calmodulin-binding receptor-like cytoplasmic kinase 2); kinase
chr4	544242	544600	963	At4g01310	ribosomal protein L5 family protein
chr4	688847	689100	807	At4g01590	similar to unknown protein [Arabidopsis thaliana] (TAIR:AT4G35680.1); similar to Calcium-binding EF-hand [Medicago truncatula] (GB:ABE94451.1); similar to Os07g0611600 [Oryza sativa (japonica cultivar-group)] (GB:NP_001060249.1)
chr4	944373	944709	972	At4g02130	GATL6_LGT10__GATL6/LGT10; transferase, transferring glycosyl groups / transferase, transferring hexosyl groups
chr4	1112184	1112412	999	At4g02530	chloroplast thylakoid lumen protein
chr4	1416804	1417049	825	At4g03210	gene XTH9 function encodes a member of xyloglucan endotransglucosylase/hydrolases (XTHs) that catalyze the cleavage and molecular grafting of xyloglucan chains function in loosening and rearrangement of the cell wall.
chr4	2116474	2116757	999	At4g04330	similar to unnamed protein product [Ostreococcus tauri] (GB:CAL56420.1); similar to Os08g0425200 [Oryza sativa (japonica cultivar-group)] (GB:NP_001061837.1)
chr4	2739279	2739567	943	At4g05390	ATRFNR1__ATRFNR1 (ROOT FNR 1); oxidoreductase
chr4	7228038	7228392	989	At4g12060	Clp amino terminal domain-containing protein
chr4	7314673	7315171	999	At4g12320	CYP706A6__CYP706A6 (cytochrome P450, family 706, subfamily A, polypeptide 6); oxygen binding
chr4	7544449	7544784	936	At4g12880	plastocyanin-like domain-containing protein
chr4	8058248	8058434	886	At4g13950	RALFL31__RALFL31 (RALF-LIKE 31)
chr4	8201022	8201460	994	At4g14230	CBS domain-containing protein-related
chr4	8204401	8204758	969	At4g14240	similar to CBS domain-containing protein-related [Arabidopsis thaliana] (TAIR:AT4G14230.1); similar to Os05g0395300 [Oryza sativa (japonica cultivar-group)] (GB:NP_001055462.1); similar to unknown protein [Oryza sativa (japonica cultivar-group)] (GB:AAT07635.1); contains InterPro domain Protein of unknown function DUF21; (InterPro:IPR002550); contains InterPro domain CBS; (InterPro:IPR000644)
chr4	8271596	8272104	991	At4g14365	zinc finger (C3HC4-type RING finger) family protein / ankyrin repeat family protein
chr4	8629744	8630141	924	At4g15110	CYP97B3__CYP97B3 (cytochrome P450, family 97, subfamily B, polypeptide 3); oxygen binding
chr4	9142451	9142670	985	At4g16146	similar to unknown protein [Arabidopsis thaliana] (TAIR:AT1G69510.2); similar to negatively light-regulated protein, putative, expressed [Oryza sativa (japonica cultivar-group)] (GB:ABA97694.2); contains InterPro domain Lg106-like; (InterPro:IPR012482)
chr4	9271804	9272087	930	At4g16442	integral membrane family protein
chr4	9301537	9301748	858	At4g16500	cysteine protease inhibitor family protein / cystatin family protein
chr4	9593492	9593780	948	At4g17060	similar to transcription factor [Arabidopsis thaliana] (TAIR:AT2G44730.1); contains domain Origin of replication-binding domain, RBD-like (SSF55464)
chr4	9604999	9606019	999	At4g17090	BAM3_BMY8_CT-BMY_BMY8__CT-BMY (BETA-AMYLASE 8); beta-amylase
chr4	9606744	9607238	999	At4g17090	BAM3_BMY8_CT-BMY_BMY8__CT-BMY (BETA-AMYLASE 8); beta-amylase
chr4	9610036	9610363	999	At4g17100	serine protease protein -related, expressed pseudogene
chr4	10016560	10016908	985	At4g18040	EIF4E_CUM1_LSP1__EIF4E (EUKARYOTIC TRANSLATION INITATION FACTOR 4E); RNA binding / translation initiation factor
chr4	10091319	10091503	984	At4g18250	receptor serine/threonine kinase, putative
chr4	10201721	10202518	999	At4g18480	CHLI1_CH42_CH-42_CHL11_CHLI-1__CHLI1 (CHLORINA 42); magnesium chelatase
chr4	10202590	10202910	971	At4g18480	CHLI1_CH42_CH-42_CHL11_CHLI-1__CHLI1 (CHLORINA 42); magnesium chelatase
chr4	10319958	10320420	999	At4g18800	AthSGBP_AtRab11B_AtRABA1d__AtRABA1d/AtRab11B/AthSGBP (Arabidopsis Rab GTPase homolog A1d); GTP binding
chr4	10460263	10460626	999	At4g19120	ERD3__ERD3 (EARLY-RESPONSIVE TO DEHYDRATION 3)
chr4	10460708	10460878	999	At4g19120	ERD3__ERD3 (EARLY-RESPONSIVE TO DEHYDRATION 3)
chr4	10461156	10461679	999	At4g19120	ERD3__ERD3 (EARLY-RESPONSIVE TO DEHYDRATION 3)
chr4	11022535	11022822	924	At4g20440	SMB__SMB
chr4	11471000	11471265	986	At4g21570	similar to unknown protein [Arabidopsis thaliana]
chr4	11731310	11731598	961	At4g22150	PUX3__PUX3 (LANT UBX DOMAIN-CONTAINING PROTEIN 3)
chr4	11789449	11789626	856	At4g22300	SOBER1__carboxylic ester hydrolase
chr4	12154012	12154259	999	At4g23220	protein kinase family protein
chr4	12397116	12397528	999	At4g23820	glycoside hydrolase family 28 protein / polygalacturonase (pectinase) family protein
chr4	12397599	12397852	854	At4g23820	glycoside hydrolase family 28 protein / polygalacturonase (pectinase) family protein
chr4	12551765	12552026	907	At4g24190	SHD__SHD (SHEPHERD); ATP binding
chr4	12819538	12819703	928	At4g24920	protein transport protein SEC61 gamma subunit, putative
chr4	12884345	12884738	999	At4g25100	FSD1__FSD1 (FE SUPEROXIDE DISMUTASE 1); iron superoxide dismutase
chr4	12885236	12885659	999	At4g25100	FSD1__FSD1 (FE SUPEROXIDE DISMUTASE 1); iron superoxide dismutase
chr4	12898660	12899015	999	At4g25130	peptide methionine sulfoxide reductase, putative
chr4	13300879	13301220	816	At4g26270	phosphofructokinase family protein
chr4	13394601	13395125	995	At4g26540	protein kinase family protein
chr4	13456447	13456962	998	At4g26690	MRH5_SHV3__MRH5/SHV3 (morphogenesis of root hair 5); glycerophosphodiester phosphodiesterase/ kinase
chr4	13457183	13457551	978	At4g26690	MRH5_SHV3__MRH5/SHV3 (morphogenesis of root hair 5); glycerophosphodiester phosphodiesterase/ kinase
chr4	13519831	13520133	946	At4g26910	2-oxoacid dehydrogenase family protein
chr4	13637259	13637710	999	At4g27230	HTA2__histone H2A, putative
chr4	13750611	13751413	964	At4g27520	plastocyanin-like domain-containing protein
chr4	13915854	13916059	907	At4g27960	UBC9__UBC9 (UBIQUITIN CONJUGATING ENZYME 9); ubiquitin-protein ligase
chr4	13942611	13942818	928	At4g28050	TET7__TET7 (TETRASPANIN7)
chr4	13943863	13944385	842	At4g28060	cytochrome c oxidase subunit 6b, putative
chr4	14000116	14000421	987	At4g28250	ATEXPB3_ATHEXP BETA 1.6_EXPB3__ATEXPB3 (ARABIDOPSIS THALIANA EXPANSIN B3)
chr4	14029133	14029459	923	At4g28360	ribosomal protein L22 family protein
chr4	14464960	14465243	997	At4g29390	40S ribosomal protein S30 (RPS30B)
chr4	14468304	14468560	800	At4g29410	60S ribosomal protein L28 (RPL28C)
chr4	14512560	14512770	859	At4g29590	similar to unknown protein [Arabidopsis thaliana] (TAIR:AT3G01660.1); similar to conserved hypothetical protein [Medicago truncatula] (GB:ABE79229.1); contains InterPro domain Methyltransferase type 11; (InterPro:IPR013216)
chr4	14535605	14535788	885	At4g29670	thioredoxin family protein
chr4	14537810	14538097	885	At4g29680	type I phosphodiesterase/nucleotide pyrophosphatase family protein
chr4	14627225	14627539	994	At4g29905	similar to unknown protein [Arabidopsis thaliana] (TAIR:AT5G57123.1)
chr4	14771000	14771255	971	At4g30190	AHA2_PMA2__AHA2 (Arabidopsis H(+)-ATPase 2); ATPase
chr4	14882139	14882696	990	At4g30440	GAE1__GAE1 (UDP-D-GLUCURONATE 4-EPIMERASE 1); UDP-glucuronate 4-epimerase/ catalytic
chr4	14954611	14954916	886	At4g30650	hydrophobic protein, putative / low temperature and salt responsive protein, putative
chr4	15612410	15612693	998	At4g32340	binding
chr4	15662936	15663409	999	At4g32460	similar to unknown protein [Arabidopsis thaliana] (TAIR:AT5G11420.1); similar to unknown [Ricinus communis] (GB:CAB02653.1); contains InterPro domain Galactose-binding like; (InterPro:IPR008979); contains InterPro domain Protein of unknown function DUF642; (InterPro:IPR006946)
chr4	16067765	16068392	999	At4g33360	terpene cyclase/mutase-related
chr4	16171729	16172113	999	At4g33680	AGD2__AGD2 (ABERRANT GROWTH AND DEATH 2); transaminase
chr4	16282820	16282984	876	At4g33980	similar to unknown protein [Arabidopsis thaliana] (TAIR:AT5G42900.2)
chr4	16283930	16284068	976	At4g33980	similar to unknown protein [Arabidopsis thaliana] (TAIR:AT5G42900.2)
chr4	16284805	16284911	837	At4g33980	similar to unknown protein [Arabidopsis thaliana] (TAIR:AT5G42900.2)
chr4	16327920	16328227	836	At4g34090	similar to unknown protein [Arabidopsis thaliana] (TAIR:AT2G23370.1); similar to Hypothetical protein [Oryza sativa (japonica cultivar-group)] (GB:AAN61482.1); similar to Os03g0109700 [Oryza sativa (japonica cultivar-group)] (GB:NP_001048710.1); contains domain TPR-like (SSF48452)
chr4	16372388	16372625	992	At4g34190	SEP1__SEP1 (STRESS ENHANCED PROTEIN 1)
chr4	16574751	16575122	988	At4g34740	ATASE2_CIA1_ATD2_ATPURF2__ATASE2/ATD2 (GLN PHOSPHORIBOSYL PYROPHOSPHATE AMIDOTRANSFERASE 2); amidophosphoribosyltransferase
chr4	16642384	16642532	999	At4g34950	nodulin family protein
chr4	16642603	16642996	999	At4g34950	nodulin family protein
chr4	16643446	16644274	999	At4g34950	nodulin family protein
chr4	16644445	16644738	999	At4g34950	nodulin family protein
chr4	16771211	16771533	994	At4g35250	vestitone reductase-related
chr4	16774250	16774707	999	At4g35260	IDH1__IDH1 (ISOCITRATE DEHYDROGENASE 1); isocitrate dehydrogenase (NAD+)
chr4	16812157	16812510	913	At4g35360	pantothenate kinase family protein
chr4	17006989	17007261	835	At4g35905	similar to Protein of unknown function DUF343 [Medicago truncatula] (GB:ABE93448.1); contains InterPro domain Protein of unknown function DUF343; (InterPro:IPR005651)
chr4	17177180	17177498	887	At4g36360	BGAL3__BGAL3 (beta-galactosidase 3); beta-galactosidase
chr4	17285743	17285947	978	At4g36650=p200	intergenic transcript
chr4	17775693	17776017	973	At4g37800	xyloglucan:xyloglucosyl transferase, putative / xyloglucan endotransglycosylase, putative / endo-xyloglucan transferase, putative
chr4	18124972	18125201	874	At4g38840	auxin-responsive protein, putative
chr5	558446	558642	942	At5g02502	similar to conserved hypothetical protein [Medicago truncatula] (GB:ABD32900.1)
chr5	752919	753382	993	At5g03170	FLA11__FLA11 (fasciclin-like arabinogalactan-protein 11)
chr5	1719659	1720342	997	At5g05730	ASA1_AMT1_TRP5_WEI2__ASA1 (ANTHRANILATE SYNTHASE ALPHA SUBUNIT 1); anthranilate synthase
chr5	2180530	2181092	999	At5g07020	proline-rich family protein
chr5	2182110	2182410	974	At5g07020	proline-rich family protein
chr5	2183456	2183917	995	At5g07030	pepsin A
chr5	2710061	2710553	944	At5g08410	FTRA2__FTRA2 (ferredoxin/thioredoxin reductase subunit A (variable subunit) 2); ferredoxin:thioredoxin reductase
chr5	2955653	2956159	969	At5g09510	40S ribosomal protein S15 (RPS15D)
chr5	3268852	3269471	999	At5g10390	histone H3
chr5	3270486	3270970	999	At5g10400	histone H3
chr5	3400459	3401251	999	At5g10760	aspartyl protease family protein
chr5	3401365	3401615	921	At5g10760	aspartyl protease family protein
chr5	3516122	3516718	999	At5g11070	similar to unknown protein [Arabidopsis thaliana] (TAIR:AT5G35090.1)
chr5	3546330	3546659	999	At5g11150	ATVAMP713_VAMP713__ATVAMP713 (Arabidopsis thaliana vesicle-associated membrane protein 713)
chr5	3547670	3547967	867	At5g11150	ATVAMP713_VAMP713__ATVAMP713 (Arabidopsis thaliana vesicle-associated membrane protein 713)
chr5	4305230	4305508	980	At5g13430	ubiquinol-cytochrome C reductase iron-sulfur subunit, mitochondrial, putative / Rieske iron-sulfur protein, putative
chr5	4341684	4342027	979	At5g13510	ribosomal protein L10 family protein
chr5	4552032	4552220	935	At5g14105	similar to Os05g0517800 [Oryza sativa (japonica cultivar-group)] (GB:NP_001056054.1); similar to Os03g0733000 [Oryza sativa (japonica cultivar-group)] (GB:NP_001051172.1)
chr5	4827375	4827757	964	At5g14920	structural constituent of cell wall
chr5	4871590	4871812	897	At5g15050	glycosyltransferase family 14 protein / core-2/I-branching enzyme family protein
chr5	4871882	4872214	994	At5g15050	glycosyltransferase family 14 protein / core-2/I-branching enzyme family protein
chr5	4985038	4985369	897	At5g15350	plastocyanin-like domain-containing protein
chr5	5003283	5003572	829	At5g15410	DND1_ATCNGC2_CNGC2__DND1 (DEFENSE NO DEATH 1); calmodulin binding / cation channel/ cyclic nucleotide binding / inward rectifier potassium channel
chr5	5027684	5028208	999	At5g15490	UDP-glucose 6-dehydrogenase, putative
chr5	5310121	5310627	999	At5g16250	similar to unknown protein [Arabidopsis thaliana] (TAIR:AT3G02640.1); similar to conserved hypothetical protein [Medicago truncatula] (GB:ABE78001.1)
chr5	5759326	5759589	890	At5g17460	similar to conserved hypothetical protein [Medicago truncatula] (GB:ABE78854.1)
chr5	6183281	6183813	997	At5g18600	glutaredoxin family protein
chr5	6220836	6221547	999	At5g18660	DVR_PCB2__DVR (PALE-GREEN AND CHLOROPHYLL B REDUCED 2); 3,8-divinyl protochlorophyllide a 8-vinyl reductase
chr5	6266114	6266356	995	At5g18790	ribosomal protein L33 family protein
chr5	6682456	6682739	923	At5g19770	TUA3__TUA3 (tubulin alpha-3)
chr5	6842211	6842564	876	At5g20270	HHP1__HHP1 (HEPTAHELICAL TRANSMEMBRANE PROTEIN1)
chr5	7241211	7241447	929	At5g21920	YGGT family protein; similar to YGGT family protein
chr5	7651934	7652506	999	At5g22880	H2B_HTB2__histone H2B, putative
chr5	7826834	7827703	999	At5g23240	DNAJ heat shock N-terminal domain-containing protein
chr5	7828227	7828522	991	At5g23240	DNAJ heat shock N-terminal domain-containing protein
chr5	7903139	7903644	999	At5g23440	FTRA1__FTRA1 (ferredoxin/thioredoxin reductase subunit A (variable subunit) 1); ferredoxin:thioredoxin reductase
chr5	8706839	8707082	965	At5g25190	ethylene-responsive element-binding protein, putative
chr5	9173582	9173874	837	At5g26230	similar to unknown protein [Arabidopsis thaliana] (TAIR:AT5G42750.1); similar to Os05g0390600 [Oryza sativa (japonica cultivar-group)] (GB:NP_001055441.1); similar to PREDICTED: hypothetical protein [Rattus norve (GB:XP_001078830.1)
chr5	9618544	9618722	836	At5g27290	similar to unknown protein [Arabidopsis thaliana] (TAIR:AT1G54680.1); similar to stress regulated protein [Lycopersicon esculentum] (GB:AAW65813.1)
chr5	9789524	9789664	936	At5g27650=utr3=int=At5g27660=utr3	intergenic transcript
chr5	9793265	9793438	908	At5g27670	HTA7__histone H2A, putative
chr5	13917990	13918469	999	At5g35735	auxin-responsive family protein
chr5	14215805	14216327	999	At5g36120	YGGT family protein
chr5	14579069	14579225	871	At5g36910	THI2.2__THI2.2 (THIONIN 2.2); toxin receptor binding
chr5	14579663	14579879	938	At5g36910	THI2.2__THI2.2 (THIONIN 2.2); toxin receptor binding
chr5	15401400	15401584	843	At5g38430	ribulose bisphosphate carboxylase small chain 1B / RuBisCO small subunit 1B (RBCS-1B) (ATS1B)
chr5	15785685	15786109	968	At5g39410	Identical to Probable mitochondrial saccharopine dehydrogenase At5g39410 (EC 1.5.1.9) (SDH) [Arabidopsis Thaliana] (GB:Q8LGI2;GB:Q9ZR98); similar to MGC84136 protein [Xenopus laevis] (GB:AAH74314.1); similar to MGC82870 protein [Xenopus laevis] (GB:AAH73574.1); similar to Os07g0597100 [Oryza sativa (japonica cultivar-group)] (GB:NP_001060175.1); contains InterPro domain Saccharopine dehydrogenase…
chr5	16686392	16686717	912	At5g41685	mitochondrial import receptor subunit TOM7 / translocase of outer membrane 7 kDa subunit (TOM7.1)
chr5	17215559	17215810	983	At5g42900	similar to unknown protein [Arabidopsis thaliana] (TAIR:AT4G33980.1); similar to hypothetical protein MtrDRAFT_AC151424g24v1 [Medicago truncatula] (GB:ABE88920.1)
chr5	17215946	17216169	999	At5g42900	similar to unknown protein [Arabidopsis thaliana] (TAIR:AT4G33980.1); similar to hypothetical protein MtrDRAFT_AC151424g24v1 [Medicago truncatula] (GB:ABE88920.1)
chr5	17597288	17597518	999	At5g43750	similar to unknown protein [Oryza sativa (japonica cultivar-group)] (GB:BAD88171.1)
chr5	17598127	17598346	999	At5g43750	similar to unknown protein [Oryza sativa (japonica cultivar-group)] (GB:BAD88171.1)
chr5	17979058	17979368	899	At5g44568	unknown protein
chr5	18041537	18041752	825	At5g44680	methyladenine glycosylase family protein
chr5	19578515	19579413	999	At5g48250	zinc finger (B-box type) family protein
chr5	19579809	19580307	999	At5g48250	zinc finger (B-box type) family protein
chr5	19621737	19622070	996	At5g48380	leucine-rich repeat family protein / protein kinase family protein
chr5	19622211	19622344	887	At5g48380	leucine-rich repeat family protein / protein kinase family protein
chr5	19713138	19713423	962	At5g48580	FKBP15-2__FKBP15-2 (FK506-binding protein 15 kD-2); FK506 binding / peptidyl-prolyl cis-trans isomerase
chr5	20159910	20160407	999	At5g49630	AAP6__AAP6 (AMINO ACID PERMEASE 6); amino acid permease
chr5	20560583	20561176	957	At5g50450	zinc finger (MYND type) family protein
chr5	21063278	21063529	910	At5g51795=p800=int=At5g51800=p800	intergenic
chr5	21338861	21339212	999	At5g52540	similar to unknown protein [Arabidopsis thaliana] (TAIR:AT5G24000.1); similar to Protein of unknown function DUF819 [Medicago truncatula] (GB:ABE85318.1); contains InterPro domain Protein of unknown function DUF819; (InterPro:IPR008537)
chr5	21339284	21339507	846	At5g52540	similar to unknown protein [Arabidopsis thaliana] (TAIR:AT5G24000.1); similar to Protein of unknown function DUF819 [Medicago truncatula] (GB:ABE85318.1); contains InterPro domain Protein of unknown function DUF819; (InterPro:IPR008537)
chr5	21339838	21340241	976	At5g52540	similar to unknown protein [Arabidopsis thaliana] (TAIR:AT5G24000.1); similar to Protein of unknown function DUF819 [Medicago truncatula] (GB:ABE85318.1); contains InterPro domain Protein of unknown function DUF819; (InterPro:IPR008537)
chr5	21408118	21408500	946	At5g52780	similar to unknown protein [Arabidopsis thaliana] (TAIR:AT4G19100.1); similar to hypothetical protein MtrDRAFT_AC134521g30v1 [Medicago truncatula] (GB:ABE93878.1)
chr5	21740430	21740911	999	At5g53490	thylakoid lumenal 17.4 kDa protein, chloroplast
chr5	22245022	22245561	982	At5g54710	ankyrin repeat family protein
chr5	22327904	22329009	999	At5g54960	PDC2__PDC2 (PYRUVATE DECARBOXYLASE-2); pyruvate decarboxylase
chr5	22330561	22330845	996	At5g54970	similar to unknown protein [Arabidopsis thaliana] (TAIR:AT4G26960.1); similar to hypothetical protein [Oryza sativa (japonica cultivar-group)] (GB:BAD45481.1)
chr5	22572184	22572579	998	At5g55710	similar to tic20 protein-related [Arabidopsis thaliana] (TAIR:AT2G47840.1); similar to Os02g0726600 [Oryza sativa (japonica cultivar-group)] (GB:NP_001047992.1); similar to hypothetical protein Tery_3886 [Trichodesmium erythraeum IMS101] (GB:YP_723396.1)
chr5	22575394	22575775	847	At5g55730	FLA1__FLA1 (FLA1)
chr5	22792703	22793142	991	At5g56260	dimethylmenaquinone methyltransferase family protein
chr5	22961060	22961445	813	At5g56710	60S ribosomal protein L31 (RPL31C)
chr5	23101498	23101703	978	At5g57040	lactoylglutathione lyase family protein / glyoxalase I family protein
chr5	23126719	23126924	853	At5g57110	ACA8__ACA8 (AUTOINHIBITED CA2+ -ATPASE, ISOFORM 8); calmodulin binding
chr5	23383311	23383530	823	At5g57685	ATGDU3 (ARABIDOPSIS THALIANA GLUTAMINE DUMPER 3);
chr5	23721369	23721944	999	At5g58670	ATPLC1_ATPLC_PLC1__ATPLC1 (PHOSPHOLIPASE C 1); phospholipase C
chr5	23936867	23937077	989	At5g59300	UBC7__UBC7 (ubiquitin-conjugating enzyme 7); ubiquitin-protein ligase
chr5	24017856	24018173	983	At5g59560	SRR1__SRR1 (SENSITIVITY TO RED LIGHT REDUCED 1)
chr5	24132711	24133034	999	At5g59870	HTA6__histone H2A, putative
chr5	24133154	24133381	967	At5g59870	HTA6__histone H2A, putative
chr5	24308308	24308635	982	At5g60400	similar to hypothetical protein MtrDRAFT_AC152176g22v1 [Medicago truncatula] (GB:ABE89561.1)
chr5	24398283	24398590	997	At5g60670	60S ribosomal protein L12 (RPL12C)
chr5	24528453	24528912	999	At5g60920	COB__COB (COBRA)
chr5	24529083	24529267	926	At5g60920	COB__COB (COBRA)
chr5	24544505	24544831	997	At5g60950	phytochelatin synthetase-related
chr5	24849390	24849679	809	At5g61810	calcium ion binding
chr5	25001481	25001938	991	At5g62200	embryo-specific protein-related
chr5	25209150	25209518	978	At5g62720	integral membrane HPP family protein
chr5	25231380	25231745	942	At5g62790	DXR_PDE129__DXR (1-DEOXY-D-XYLULOSE 5-PHOSPHATE REDUCTOISOMERASE)
chr5	25269715	25269929	999	At5g62920	ARR6__ARR6 (RESPONSE REGULATOR 6); transcription regulator/ two-component response regulator
chr5	25389129	25389381	950	At5g63310	NDPK2_NDPK1A_NDPK IA__NDPK2 (NUCLEOSIDE DIPHOSPHATE KINASE 2); ATP binding / nucleoside diphosphate kinase
chr5	25390823	25391068	887	At5g63310	NDPK2_NDPK1A_NDPK IA__NDPK2 (NUCLEOSIDE DIPHOSPHATE KINASE 2); ATP binding / nucleoside diphosphate kinase
chr5	25412285	25412587	854	At5g63410	leucine-rich repeat transmembrane protein kinase, putative
chr5	25582818	25583129	998	At5g63890	ATHDH__ATHDH (HISTIDINOL DEHYDROGENASE)
chr5	25731953	25732301	985	At5g64290	DCT_DIT2.1__DCT/DIT2.1 (DICARBOXYLATE TRANSPORT); oxoglutarate:malate antiporter
chr5	25732489	25732817	979	At5g64290	DCT_DIT2.1__DCT/DIT2.1 (DICARBOXYLATE TRANSPORT); oxoglutarate:malate antiporter
chr5	25914832	25915047	884	At5g64770	similar to 80C09_10 [Brassica rapa subsp. pekinensis] (GB:AAZ41821.1)
chr5	26119587	26119928	949	At5g65310	ATHB5_ATHB-5__ATHB5 (ARABIDOPSIS THALIANA HOMEOBOX PROTEIN 5)
chr5	26121249	26121777	941	At5g65310	ATHB5_ATHB-5__ATHB5 (ARABIDOPSIS THALIANA HOMEOBOX PROTEIN 5)
chr5	26137171	26137772	999	At5g65360	histone H3
chr5	26449369	26449735	923	At5g66120	3-dehydroquinate synthase, putative
chr5	26468210	26468469	996	At5g66190	ATLFNR1__ATLFNR1 (LEAF FNR 1)
chr5	26470710	26470943	834	At5g66200	armadillo/beta-catenin repeat family protein
chr5	26921556	26922010	988	At5g67420	LBD37__LOB domain protein 37 / lateral organ boundaries domain protein 37 (LBD37)
chrM	105038	105247	894	M:0104885=tRNA-Cys=utr3
