# Supplementary material for: Two Plant Viral Suppressors of Silencing Require the Ethylene-Inducible Host Transcription Factor RAV2 to Block RNA Silencing
Source: PLoS Pathog. 2010 Jan 15;6(1):e1000729. doi: 10.1371/journal.ppat.1000729 (PMC2800190; doi:10.1371/journal.ppat.1000729)
Supplement: Table S9 — Tiling array results: Arabidopsis genomic regions down-regulated in rav2 compared to WT plants (0.19 MB XLS) [file ppat.1000729.s012.xls]

## Sheet: Sheet1
Table S9. Tiling array results: Arabidopsis genomic regions down-regulated in rav2 compared to WT plants
chr	bpstart	bpend	post.prob	Gene	Annotation - for multiple identifier mappings only the annotation for the first identifier is shown
chr1	124223	124362	926	At1g01320	tetratricopeptide repeat (TPR)-containing protein
chr1	126074	126255	884	At1g01320	tetratricopeptide repeat (TPR)-containing protein
chr1	268763	269097	999	At1g01720	ANAC002_ATAF1__ATAF1 (Arabidopsis NAC domain containing protein 2); transcription factor
chr1	269234	269824	999	At1g01720	ANAC002_ATAF1__ATAF1 (Arabidopsis NAC domain containing protein 2); transcription factor
chr1	280907	281044	831	At1g01770	product unknown protein
chr1	628988	629274	999	At1g02840	SR1_ATSRP34_SRP34__SR1 (splicing factor 2); RNA binding
chr1	631604	631992	999	At1g02850	glycosyl hydrolase family 1 protein
chr1	632134	632314	937	At1g02850	glycosyl hydrolase family 1 protein
chr1	632672	632786	961	At1g02850	glycosyl hydrolase family 1 protein
chr1	632900	633109	999	At1g02850	glycosyl hydrolase family 1 protein
chr1	650610	650854	989	At1g02890	AAA-type ATPase family protein
chr1	739720	740216	999	At1g03090	MCCA__MCCA (3-methylcrotonyl-CoA carboxylase 1)
chr1	740999	741320	999	At1g03090	MCCA__MCCA (3-methylcrotonyl-CoA carboxylase 1)
chr1	741436	741576	982	At1g03090	MCCA__MCCA (3-methylcrotonyl-CoA carboxylase 1)
chr1	742498	742683	982	At1g03090	MCCA__MCCA (3-methylcrotonyl-CoA carboxylase 1)
chr1	742836	742945	848	At1g03090	MCCA__MCCA (3-methylcrotonyl-CoA carboxylase 1)
chr1	835857	836250	997	At1g03380	AtATG18g__AtATG18g (Arabidopsis thaliana homolog of yeast autophagy 18 (ATG18) g)
chr1	836781	836927	977	At1g03380	AtATG18g__AtATG18g (Arabidopsis thaliana homolog of yeast autophagy 18 (ATG18) g)
chr1	838422	838558	880	At1g03380	AtATG18g__AtATG18g (Arabidopsis thaliana homolog of yeast autophagy 18 (ATG18) g)
chr1	893018	893458	999	At1g03580	pseudogene, meprin and TRAF homology (MATH) domain protein -related, weak similarity to ubiquitin-specific protease 12 (Arabidopsis thaliana)
chr1	893592	893852	998	At1g03580	pseudogene, meprin and TRAF homology (MATH) domain protein -related, weak similarity to ubiquitin-specific protease 12 (Arabidopsis thaliana)
chr1	901462	901640	994	At1g03610	similar to unknown protein [Arabidopsis thaliana] (TAIR:AT4G03420.1); similar to Os10g0494000 [Oryza sativa (japonica cultivar-group)] (GB:NP_001064942.1); similar to hypothetical protein [Oryza sativa (japonica cultivar-group)] (GB:AAP46235.1); contains InterPro domain Protein of unknown function DUF789; (InterPro:IPR008507)
chr1	934110	934436	984	At1g03740	kinase
chr1	1051795	1051939	873	At1g04080	PRP39__hydroxyproline-rich glycoprotein family protein
chr1	1054022	1054242	917	At1g04080	PRP39__hydroxyproline-rich glycoprotein family protein
chr1	1150582	1150720	983	At1g04300	similar to meprin and TRAF homology domain-containing protein / MATH domain-containing protein [Arabidopsis thaliana] (TAIR:AT5G43560.2); similar to MATH domain
chr1	1411274	1411489	822	At1g04970	lipid-binding serum glycoprotein family protein
chr1	1413457	1413561	807	At1g04970	lipid-binding serum glycoprotein family protein
chr1	1645818	1646069	999	At1g05560	UGT1_UGT75B1_UGT1_UGT75B1__UGT1 (UDP-glucosyl transferase 75B1); UDP-glycosyltransferase/ transferase
chr1	1646580	1647088	999	At1g05560	UGT1_UGT75B1_UGT1_UGT75B1__UGT1 (UDP-glucosyl transferase 75B1); UDP-glycosyltransferase/ transferase
chr1	1765840	1766053	921	At1g05840	aspartyl protease family protein
chr1	1779453	1779761	999	At1g05890	zinc finger protein-related
chr1	1900893	1901307	966	At1g06220	MEE5__MEE5 (maternal effect embryo arrest 5); translation elongation factor/ translation factor
chr1	2012318	2013513	999	At1g06570	PDS1_HPD__PDS1 (PHYTOENE DESATURATION 1)
chr1	2044094	2044379	840	At1g06670	NIH__NIH (NUCLEAR DEIH-BOXHELICASE)
chr1	2182535	2182686	867	At1g07110	F2KP_FKFBP__F2KP (FRUCTOSE-2, 6-BISPHOSPHATASE); fructose-2, 6-bisphosphate 2-phosphatase
chr1	2182864	2182966	886	At1g07110	F2KP_FKFBP__F2KP (FRUCTOSE-2, 6-BISPHOSPHATASE); fructose-2, 6-bisphosphate 2-phosphatase
chr1	2183238	2183485	999	At1g07110	F2KP_FKFBP__F2KP (FRUCTOSE-2, 6-BISPHOSPHATASE); fructose-2, 6-bisphosphate 2-phosphatase
chr1	2183633	2183961	999	At1g07110	F2KP_FKFBP__F2KP (FRUCTOSE-2, 6-BISPHOSPHATASE); fructose-2, 6-bisphosphate 2-phosphatase
chr1	2315483	2315665	813	At1g07530	scarecrow-like transcription factor 14 (SCL14)
chr1	2495364	2495548	999	At1g08040	similar to unknown protein [Arabidopsis thaliana] (TAIR:AT2G28310.2); similar to Protein of unknown function DUF707 [Medicago truncatula] (GB:ABE91787.1); contains InterPro domain Protein of unknown function DUF707; (InterPro:IPR007877)
chr1	2744582	2744808	995	At1g08630	THA1__THA1 (THREONINE ALDOLASE 1)
chr1	2745374	2745693	999	At1g08630	THA1__THA1 (THREONINE ALDOLASE 1)
chr1	2776103	2776319	946	At1g08720	EDR1__EDR1 (ENHANCED DISEASE RESISTANCE 1); kinase/ protein threonine/tyrosine kinase
chr1	2886850	2886932	829	At1g08980	AMI1_ATTOC64-I_ATAMI1_AMI1__ATAMI1 (AMIDASE-LIKE PROTEIN 1); amidase
chr1	3097167	3097390	957	At1g09570	PHYA_FHY2_FRE1_HY8__PHYA (PHYTOCHROME A); G-protein coupled photoreceptor/ signal transducer
chr1	3097888	3098317	999	At1g09570	PHYA_FHY2_FRE1_HY8__PHYA (PHYTOCHROME A); G-protein coupled photoreceptor/ signal transducer
chr1	3098389	3099186	999	At1g09570	PHYA_FHY2_FRE1_HY8__PHYA (PHYTOCHROME A); G-protein coupled photoreceptor/ signal transducer
chr1	3100297	3100488	986	At1g09570	PHYA_FHY2_FRE1_HY8__PHYA (PHYTOCHROME A); G-protein coupled photoreceptor/ signal transducer
chr1	3116114	3116393	981	At1g09620	ATP binding / aminoacyl-tRNA ligase
chr1	3288257	3288767	999	At1g10070	ATBCAT-2__ATBCAT-2; catalytic
chr1	3288914	3289017	999	At1g10070	ATBCAT-2__ATBCAT-2; catalytic
chr1	3289126	3289232	998	At1g10070	ATBCAT-2__ATBCAT-2; catalytic
chr1	3289501	3289969	999	At1g10070	ATBCAT-2__ATBCAT-2; catalytic
chr1	3290080	3290222	963	At1g10070	ATBCAT-2__ATBCAT-2; catalytic
chr1	3290114	3290258	936	At1g10090	similar to RXW8 [Arabidopsis thaliana] (TAIR:AT1G58520.1); similar to Os12g0633600 [Oryza sativa (japonica cultivar-group)] (GB:NP_001067352.1); similar to Protein of unknown function DUF221 [Medicago truncatula] (GB:ABE86757.1); similar to Os03g0673800 [Oryza sativa (japonica cultivar-group)] (GB:NP_001050880.1); contains InterPro domain Protein of unknown function DUF221; (InterPro:IPR003864)
chr1	3534780	3535066	994	At1g10660	similar to unknown protein [Arabidopsis thaliana] (TAIR:AT5G62960.1); similar to hypothetical protein MtrDRAFT_AC124952g40v1 [Medicago truncatula] (GB:ABE93571.1)
chr1	3628756	3629145	999	At1g10890	F-box family protein
chr1	3777831	3778176	998	At1g11260	STP1__STP1 (SUGAR TRANSPORTER 1); carbohydrate transporter/ sugar porter
chr1	3778905	3779476	998	At1g11260	STP1__STP1 (SUGAR TRANSPORTER 1); carbohydrate transporter/ sugar porter
chr1	3866081	3866326	950	At1g11480	eukaryotic translation initiation factor-related
chr1	4149274	4149499	983	At1g12230	transaldolase
chr1	4150343	4150773	998	At1g12230	transaldolase
chr1	4153715	4153856	970	At1g12240	ATBETAFRUCT4_VAC-INV__ATBETAFRUCT4/VAC-INV (VACUOLAR INVERTASE); beta-fructofuranosidase/ hydrolase
chr1	4153928	4154070	999	At1g12240	ATBETAFRUCT4_VAC-INV__ATBETAFRUCT4/VAC-INV (VACUOLAR INVERTASE); beta-fructofuranosidase/ hydrolase
chr1	4154707	4154852	900	At1g12240	ATBETAFRUCT4_VAC-INV__ATBETAFRUCT4/VAC-INV (VACUOLAR INVERTASE); beta-fructofuranosidase/ hydrolase
chr1	4155032	4155315	999	At1g12240	ATBETAFRUCT4_VAC-INV__ATBETAFRUCT4/VAC-INV (VACUOLAR INVERTASE); beta-fructofuranosidase/ hydrolase
chr1	4155914	4156451	999	At1g12240	ATBETAFRUCT4_VAC-INV__ATBETAFRUCT4/VAC-INV (VACUOLAR INVERTASE); beta-fructofuranosidase/ hydrolase
chr1	4156562	4156939	999	At1g12240	ATBETAFRUCT4_VAC-INV__ATBETAFRUCT4/VAC-INV (VACUOLAR INVERTASE); beta-fructofuranosidase/ hydrolase
chr1	4157152	4157549	999	At1g12240	ATBETAFRUCT4_VAC-INV__ATBETAFRUCT4/VAC-INV (VACUOLAR INVERTASE); beta-fructofuranosidase/ hydrolase
chr1	4358044	4358186	959	At1g12780	UGE1__UGE1 (UDP-D-glucose/UDP-D-galactose 4-epimerase 1); UDP-glucose 4-epimerase/ protein dimerization
chr1	4370541	4370829	898	At1g12820	AFB3__AFB3 (AUXIN SIGNALING F-BOX 3); auxin binding / ubiquitin-protein ligase
chr1	4546308	4546344	825	At1g13270	MAP1C_MAP1B__MAP1C (METHIONINE AMINOPEPTIDASE 1B); metalloexopeptidase
chr1	4789795	4790231	999	At1g13980	GN_EMB30_VAN7__GN (GNOM)
chr1	4791001	4791327	999	At1g13980	GN_EMB30_VAN7__GN (GNOM)
chr1	4792275	4792491	985	At1g13980	GN_EMB30_VAN7__GN (GNOM)
chr1	5076774	5077239	999	At1g14740	similar to unknown protein [Arabidopsis thaliana] (TAIR:AT3G63500.2); similar to Potyvirus VPg interacting protein [Nicotiana benthamiana] (GB:AAP22954.1); similar to Os03g0239200 [Oryza sativa (japonica cultivar-group)] (GB:NP_001049504.1); similar to Os03g0218300 [Oryza sativa (japonica cultivar-group)] (GB:NP_001049395.1); contains InterPro domain Arabidopsis thaliana 130.7kDa hypothetical pro…
chr1	5149474	5149871	989	At1g14920	GAI_RGA2__GAI (GA INSENSITIVE); transcription factor
chr1	5177624	5178052	977	At1g15030	Encodes a Cysteine-rich peptide (CRP) family protein product unknown protein
chr1	5180507	5180579	929	At1g15040	glutamine amidotransferase-related
chr1	5257579	5257899	999	At1g15290	binding
chr1	5290776	5291092	999	At1g15380	lactoylglutathione lyase
chr1	5291204	5291307	973	At1g15380	lactoylglutathione lyase
chr1	5292112	5292389	999	At1g15380	lactoylglutathione lyase
chr1	5326380	5326635	990	At1g15500	ATNTT2__chloroplast ADP
chr1	5326708	5327020	999	At1g15500	ATNTT2__chloroplast ADP
chr1	5399080	5399336	999	At1g15690	AVP1_ATAVP3_AVP-3__AVP1 (vacuolar-type H+-pumping pyrophosphatase 1)
chr1	5399570	5400156	999	At1g15690	AVP1_ATAVP3_AVP-3__AVP1 (vacuolar-type H+-pumping pyrophosphatase 1)
chr1	5400226	5400625	999	At1g15690	AVP1_ATAVP3_AVP-3__AVP1 (vacuolar-type H+-pumping pyrophosphatase 1)
chr1	5417496	5417755	999	At1g15750	TPL_WSIP1__TPL/WSIP1 (WUS-INTERACTING PROTEIN 1)
chr1	5418677	5418897	999	At1g15750	TPL_WSIP1__TPL/WSIP1 (WUS-INTERACTING PROTEIN 1)
chr1	5465949	5466168	969	At1g15910	XH/XS domain-containing protein / XS zinc finger domain-containing protein
chr1	5557454	5557801	997	At1g16250	product kelch repeat-containing F-box family protein
chr1	5605386	5605542	906	At1g16400	CYP79F2__CYP79F2 (cytochrome P450
chr1	5609104	5609779	999	At1g16410	CYP79F1_BUS1_SPS1__CYP79F1 (SUPERSHOOT 1)
chr1	5610841	5611055	913	At1g16410	CYP79F1_BUS1_SPS1__CYP79F1 (SUPERSHOOT 1)
chr1	5882404	5882654	977	At1g17210	zinc ion binding
chr1	6104354	6104567	884	At1g17745	PGDH__PGDH (3-PHOSPHOGLYCERATE DEHYDROGENASE); phosphoglycerate dehydrogenase
chr1	6149321	6149923	999	At1g17860	trypsin and protease inhibitor family protein / Kunitz family protein
chr1	6194878	6195008	846	At1g18000	similar to unknown protein [Arabidopsis thaliana] (TAIR:AT1G18010.1); similar to B0616E02-H0507E05.3 [Oryza sativa (indica cultivar-group)] (GB:CAH67827.1); contains InterPro domain Protein of unknown function DUF895
chr1	6200979	6201109	846	At1g18010	similar to unknown protein [Arabidopsis thaliana] (TAIR:AT1G18000.1); similar to B0616E02-H0507E05.3 [Oryza sativa (indica cultivar-group)] (GB:CAH67827.1); contains InterPro domain Protein of unknown function DUF895
chr1	6287418	6287489	955	At1g18270	ketose-bisphosphate aldolase class-II family protein
chr1	6287922	6288064	998	At1g18270	ketose-bisphosphate aldolase class-II family protein
chr1	6290729	6290796	811	At1g18270	ketose-bisphosphate aldolase class-II family protein
chr1	6353708	6353924	973	At1g18460	lipase family protein
chr1	6399067	6399753	986	At1g18590	sulfotransferase family protein
chr1	6411689	6412075	983	At1g18620	similar to unknown protein [Arabidopsis thaliana] (TAIR:AT1G74160.1); similar to expressed protein [Oryza sativa (japonica cultivar-group)] (GB:ABF96645.1); similar to Os07g0109400 [Oryza sativa (japonica cultivar-group)] (GB:NP_001058723.1); similar to Os07g0603300 [Oryza sativa (japonica cultivar-group)] (GB:NP_001060212.1)
chr1	6602233	6602613	999	At1g19110	inter-alpha-trypsin inhibitor heavy chain-related
chr1	6603779	6603982	937	At1g19110	inter-alpha-trypsin inhibitor heavy chain-related
chr1	6764529	6764783	999	At1g19530	unknown protein
chr1	6764856	6764934	945	At1g19530	unknown protein
chr1	6765694	6765863	874	At1g19540	isoflavone reductase
chr1	6766432	6766644	999	At1g19540	isoflavone reductase
chr1	6767082	6767300	999	At1g19540	isoflavone reductase
chr1	6805792	6805975	836	At1g19680	protein binding / zinc ion binding
chr1	7024968	7025280	996	At1g20280=utr3=int=At1g20290=utr3	intergenic; unannotated transcript
chr1	7072482	7072732	867	At1g20400	myosin heavy chain-related
chr1	7315208	7315604	990	At1g20970	adhesin-related
chr1	7493441	7493740	999	At1g21400	2-oxoisovalerate dehydrogenase
chr1	7494431	7494812	999	At1g21400	2-oxoisovalerate dehydrogenase
chr1	7495376	7495665	996	At1g21400	2-oxoisovalerate dehydrogenase
chr1	7495816	7496484	999	At1g21400	2-oxoisovalerate dehydrogenase
chr1	7509755	7510087	935	At1g21450	SCL1__SCL1 (SCARECROW-LIKE 1); transcription factor
chr1	7612962	7613233	996	At1g21680	similar to unknown protein [Arabidopsis thaliana] (TAIR:AT1G21670.1); similar to WD40 domain protein beta Propeller [Solibacter usitatus Ellin6076] (GB:YP_828764.1); similar to Os03g0840200 [Oryza sativa (japonica cultivar-group)] (GB:NP_001051846.1); similar to Os07g0638100 [Oryza sativa (japonica cultivar-group)] (GB:NP_001060406.1); contains InterPro domain TolB
chr1	7613302	7615250	999	At1g21680	similar to unknown protein [Arabidopsis thaliana] (TAIR:AT1G21670.1); similar to WD40 domain protein beta Propeller [Solibacter usitatus Ellin6076] (GB:YP_828764.1); similar to Os03g0840200 [Oryza sativa (japonica cultivar-group)] (GB:NP_001051846.1); similar to Os07g0638100 [Oryza sativa (japonica cultivar-group)] (GB:NP_001060406.1); contains InterPro domain TolB
chr1	7754588	7754990	996	At1g22020	SHM6__SHM6 (serine hydroxymethyltransferase 6); glycine hydroxymethyltransferase
chr1	7768695	7768902	860	At1g22040	kelch repeat-containing F-box family protein
chr1	7836326	7836674	927	At1g22190	AP2 domain-containing transcription factor
chr1	7949533	7949900	999	At1g22500	zinc finger (C3HC4-type RING finger) family protein
chr1	7949969	7950411	999	At1g22500	zinc finger (C3HC4-type RING finger) family protein
chr1	7950479	7950696	991	At1g22500	zinc finger (C3HC4-type RING finger) family protein
chr1	8118039	8118365	999	At1g22930	T-complex protein 11
chr1	8118555	8119452	999	At1g22930	T-complex protein 11
chr1	8119598	8119986	999	At1g22930	T-complex protein 11
chr1	8553445	8553708	988	At1g24160	anti-sense to product unknown protein
chr1	9036905	9037013	913	At1g26130	haloacid dehalogenase-like hydrolase family protein
chr1	9152002	9152251	896	At1g26460	pentatricopeptide (PPR) repeat-containing protein
chr1	9185173	9185722	999	At1g26580	similar to myb family transcription factor / ELM2 domain-containing protein [Arabidopsis thaliana] (TAIR:AT2G03470.1); similar to Os03g0425800 [Oryza sativa (japonica cultivar-group)] (GB:NP_001050406.1); similar to expressed protein [Oryza sativa (japonica cultivar-group)] (GB:AAS07212.1)
chr1	9186418	9186846	999	At1g26580	similar to myb family transcription factor / ELM2 domain-containing protein [Arabidopsis thaliana] (TAIR:AT2G03470.1); similar to Os03g0425800 [Oryza sativa (japonica cultivar-group)] (GB:NP_001050406.1); similar to expressed protein [Oryza sativa (japonica cultivar-group)] (GB:AAS07212.1)
chr1	9296341	9297295	999	At1g26830	ATCUL3_CUL3__ATCUL3/ATCUL3A/CUL3/CUL3A (Cullin 3A); protein binding / ubiquitin-protein ligase
chr1	9558046	9558293	999	At1g27510	similar to EX1 (EXECUTER1) [Arabidopsis thaliana] (TAIR:AT4G33630.2); similar to unknown protein [Oryza sativa (japonica cultivar-group)] (GB:BAD44852.1)
chr1	9560193	9560506	999	At1g27520	glycoside hydrolase family 47 protein
chr1	9876502	9876910	972	At1g28260	binding
chr1	9877130	9877282	941	At1g28260	binding
chr1	9877969	9878042	962	At1g28260	binding
chr1	9878261	9878573	999	At1g28260	binding
chr1	9878785	9879037	999	At1g28260	binding
chr1	9940633	9940812	971	At1g28340	leucine-rich repeat family protein
chr1	10468551	10469271	999	At1g29900	CARB__CARB (CARBAMOYL PHOSPHATE SYNTHETASE B); ATP binding / carbamoyl-phosphate synthase
chr1	10469635	10469917	837	At1g29900	CARB__CARB (CARBAMOYL PHOSPHATE SYNTHETASE B); ATP binding / carbamoyl-phosphate synthase
chr1	10655844	10655946	972	At1g30270	SnRK3.23_CIPK23_LKS1__CIPK23 (CBL-INTERACTING PROTEIN KINASE 23); kinase
chr1	10728100	10728385	880	At1g30400	ATMRP1_EST1__ATMRP1 (Arabidopsis thaliana multidrug resistance-associated protein 1); xenobiotic-transporting ATPase
chr1	10734834	10735120	973	At1g30400	ATMRP1_EST1__ATMRP1 (Arabidopsis thaliana multidrug resistance-associated protein 1); xenobiotic-transporting ATPase
chr1	10735240	10735528	982	At1g30400	ATMRP1_EST1__ATMRP1 (Arabidopsis thaliana multidrug resistance-associated protein 1); xenobiotic-transporting ATPase
chr1	10898278	10898784	999	At1g30720	FAD-binding domain-containing protein
chr1	10898983	10899120	885	At1g30720	FAD-binding domain-containing protein
chr1	10899340	10899768	999	At1g30720	FAD-binding domain-containing protein
chr1	11417339	11417691	997	At1g31820	amino acid permease family protein
chr1	11532513	11533102	999	At1g32060	PRK__PRK (PHOSPHORIBULOKINASE); ATP binding / phosphoribulokinase/ protein binding
chr1	11613288	11613607	849	At1g32230	RCD1_ATP8_CEO__RCD1 (RADICAL-INDUCED CELL DEATH1)
chr1	11613756	11614463	897	At1g32230	RCD1_ATP8_CEO__RCD1 (RADICAL-INDUCED CELL DEATH1)
chr1	11614899	11615231	999	At1g32230	RCD1_ATP8_CEO__RCD1 (RADICAL-INDUCED CELL DEATH1)
chr1	11969565	11969814	989	At1g33050	similar to unknown protein [Arabidopsis thaliana] (TAIR:AT4G10470.1); similar to Subtilisin-like serine protease [Pediococcus pentosaceus ATCC 25745] (GB:YP_803612.1)
chr1	11970323	11970391	816	At1g33050	similar to unknown protein [Arabidopsis thaliana] (TAIR:AT4G10470.1); similar to Subtilisin-like serine protease [Pediococcus pentosaceus ATCC 25745] (GB:YP_803612.1)
chr1	11970520	11970849	987	At1g33050	similar to unknown protein [Arabidopsis thaliana] (TAIR:AT4G10470.1); similar to Subtilisin-like serine protease [Pediococcus pentosaceus ATCC 25745] (GB:YP_803612.1)
chr1	12006553	12007048	999	At1g33110	transporter
chr1	12007761	12008187	993	At1g33110	transporter
chr1	12204838	12205018	851	At1g33680	nucleic acid binding
chr1	12205241	12205420	833	At1g33680	nucleic acid binding
chr1	12207227	12207813	998	At1g33700	similar to unknown protein [Arabidopsis thaliana] (TAIR:AT5G49900.1); similar to unknown protein [Arabidopsis thaliana] (TAIR:AT4G10060.1); similar to unknown protein [Arabidopsis thaliana] (TAIR:AT3G24180.2); similar to unknown protein [Oryza sativa] (GB:AAL31035.1); similar to Os11g0242100 [Oryza sativa (japonica cultivar-group)] (GB:NP_001067588.1); similar to At5g49900 [Oryza sativa (japonica…
chr1	12551036	12551211	979	At1g34370	STOP1__nucleic acid binding / zinc ion binding
chr1	12551277	12551557	994	At1g34370	STOP1__nucleic acid binding / zinc ion binding
chr1	13078696	13079080	987	At1g35515	HOS10_MYB8__HOS10 (HIGH RESPONSE TO OSMOTIC STRESS 10); DNA binding
chr1	13079150	13079559	990	At1g35515	HOS10_MYB8__HOS10 (HIGH RESPONSE TO OSMOTIC STRESS 10); DNA binding
chr1	13206956	13207175	939	At1g35670	ATCDPK2_CPK11__ATCDPK2 (CALCIUM-DEPENDENT PROTEIN KINASE 2); calcium- and calmodulin-dependent protein kinase/ kinase
chr1	13542902	13543548	997	At1g36160	ACC1_EMB22_GK_PAS3__ACC1 (ACETYL-COENZYME A CARBOXYLASE 1); acetyl-CoA carboxylase
chr1	15005569	15005659	922	At1g40089	note pseudogene, putative fructose-2,6-bisphosphatase
chr1	15005815	15005994	992	At1g40089	note pseudogene, putative fructose-2,6-bisphosphatase
chr1	15216828	15216900	998	At1g40125	similar to unknown protein [Arabidopsis thaliana] (TAIR:AT3G30670.1)
chr1	15979565	15979878	855	At1g42550	PMI1__PMI1 (PLASTID MOVEMENT IMPAIRED1)
chr1	15979945	15980270	999	At1g42550	PMI1__PMI1 (PLASTID MOVEMENT IMPAIRED1)
chr1	15980719	15981231	999	At1g42550	PMI1__PMI1 (PLASTID MOVEMENT IMPAIRED1)
chr1	17455138	17455390	991	At1g47530	ripening-responsive protein
chr1	17998489	17998709	996	At1g48650	helicase domain-containing protein
chr1	18599902	18600005	997	At1g50200	ALATS_ACD__ALATS (ALANYL-TRNA SYNTHETASE); ATP binding / alanine-tRNA ligase/ nucleic acid binding
chr1	18705694	18705838	869	At1g50480	THFS__THFS (10-FORMYLTETRAHYDROFOLATE SYNTHETASE); ATP binding / formate-tetrahydrofolate ligase
chr1	18706550	18707580	999	At1g50480	THFS__THFS (10-FORMYLTETRAHYDROFOLATE SYNTHETASE); ATP binding / formate-tetrahydrofolate ligase
chr1	18741714	18742238	973	At1g50600	SCL5__SCL5; transcription factor
chr1	18874244	18874807	999	At1g50920	GTP-binding protein-related
chr1	19338266	19339059	999	At1g52000	jacalin lectin family protein
chr1	19991183	19991358	816	At1g53570	MAP3KA_MAPKKK3__MAP3KA (Mitogen-activated protein kinase kinase kinase 3); kinase
chr1	20199273	20199376	980	At1g54100	ALDH7B4__ALDH7B4 (ALDEHYDE DEHYDROGENASE 7B4); 3-chloroallyl aldehyde dehydrogenase
chr1	20200174	20200567	997	At1g54100	ALDH7B4__ALDH7B4 (ALDEHYDE DEHYDROGENASE 7B4); 3-chloroallyl aldehyde dehydrogenase
chr1	20202415	20202626	999	At1g54100	ALDH7B4__ALDH7B4 (ALDEHYDE DEHYDROGENASE 7B4); 3-chloroallyl aldehyde dehydrogenase
chr1	20206049	20206256	983	At1g54115	cation exchanger
chr1	20214674	20215088	994	At1g54130	RSH3__RSH3 (RELA/SPOT HOMOLOG 3); catalytic
chr1	20434346	20434628	995	At1g54740	similar to unknown protein [Arabidopsis thaliana] (TAIR:AT1G22110.1); similar to hypothetical protein [Oryza sativa (japonica cultivar-group)] (GB:BAD28434.1)
chr1	20434704	20435076	998	At1g54740	similar to unknown protein [Arabidopsis thaliana] (TAIR:AT1G22110.1); similar to hypothetical protein [Oryza sativa (japonica cultivar-group)] (GB:BAD28434.1)
chr1	20474762	20475117	976	At1g54920	similar to expressed protein [Oryza sativa (japonica cultivar-group)] (GB:ABA91482.1)
chr1	20559349	20559643	969	At1g55090	carbon-nitrogen hydrolase family protein
chr1	20728086	20728502	997	At1g55510	BCDH BETA1__BCDH BETA1 (BRANCHED-CHAIN ALPHA-KETO ACID DECARBOXYLASE E1 BETA SUBUNIT); 3-methyl-2-oxobutanoate dehydrogenase (2-methylpropanoyl-transferring)
chr1	20864594	20865055	951	At1g55810	uracil phosphoribosyltransferase
chr1	20866286	20866531	993	At1g55810	uracil phosphoribosyltransferase
chr1	20880506	20880687	893	At1g55850	ATCSLE1_CSLE1__ATCSLE1 (Cellulose synthase-like E1); cellulose synthase/ transferase
chr1	20973868	20974328	998	At1g56070	LOS1__LOS1 (Low expression of osmotically responsive genes 1); translation elongation factor/ translation factor
chr1	21047534	21047713	936	At1g56220	dormancy/auxin associated family protein
chr1	21469687	21469833	913	At1g58030	CAT2__CAT2 (CATIONIC AMINO ACID TRANSPORTER 2); amino acid transporter
chr1	21469978	21470250	983	At1g58030	CAT2__CAT2 (CATIONIC AMINO ACID TRANSPORTER 2); amino acid transporter
chr1	21470396	21470497	950	At1g58030	CAT2__CAT2 (CATIONIC AMINO ACID TRANSPORTER 2); amino acid transporter
chr1	21471193	21471336	999	At1g58030	CAT2__CAT2 (CATIONIC AMINO ACID TRANSPORTER 2); amino acid transporter
chr1	21471652	21471784	992	At1g58030	CAT2__CAT2 (CATIONIC AMINO ACID TRANSPORTER 2); amino acid transporter
chr1	21757483	21757881	958	At1g58561	copia-like retrotransposon family
chr1	21765622	21765981	999	At1g58602	product ATP binding / protein binding
chr1	21785190	21785298	926	At1g58807	disease resistance protein (CC-NBS-LRR class)
chr1	21785641	21786027	919	At1g58807	disease resistance protein (CC-NBS-LRR class)
chr1	21796756	21796859	988	At1g58848	ATP binding / protein binding
chr1	21821448	21821556	926	At1g59124	disease resistance protein (CC-NBS-LRR class)
chr1	21821899	21822285	919	At1g59124	disease resistance protein (CC-NBS-LRR class)
chr1	21833014	21833117	988	At1g59218	disease resistance protein (CC-NBS-LRR class)
chr1	21940102	21940500	999	At1g59700	ATGSTU16__ATGSTU16 (Arabidopsis thaliana Glutathione S-transferase (class tau) 16); glutathione transferase
chr1	21941043	21941294	953	At1g59700	ATGSTU16__ATGSTU16 (Arabidopsis thaliana Glutathione S-transferase (class tau) 16); glutathione transferase
chr1	22038386	22038679	997	At1g59870	PDR8_PEN3__PDR8/PEN3 (PLEIOTROPIC DRUG RESISTANCE8); ATPase
chr1	22038752	22039136	996	At1g59870	PDR8_PEN3__PDR8/PEN3 (PLEIOTROPIC DRUG RESISTANCE8); ATPase
chr1	22039610	22040715	999	At1g59870	PDR8_PEN3__PDR8/PEN3 (PLEIOTROPIC DRUG RESISTANCE8); ATPase
chr1	22054971	22055583	991	At1g59900	AT-E1 ALPHA__AT-E1 ALPHA (pyruvate dehydrogenase complex E1 alpha subunit); pyruvate dehydrogenase (acetyl-transferring)
chr1	22197136	22197612	999	At1g60170	EMB1220__EMB1220 (EMBRYO DEFECTIVE 1220)
chr1	22207180	22207362	974	At1g60200	splicing factor PWI domain-containing protein / RNA recognition motif (RRM)-containing protein
chr1	22207465	22207714	996	At1g60200	splicing factor PWI domain-containing protein / RNA recognition motif (RRM)-containing protein
chr1	22364746	22364898	999	At1g60740	peroxiredoxin type 2
chr1	22365004	22365108	836	At1g60740	peroxiredoxin type 2
chr1	22365283	22365569	999	At1g60740	peroxiredoxin type 2
chr1	23089710	23090155	999	At1g62390	octicosapeptide/Phox/Bem1p (PB1) domain-containing protein / tetratricopeptide repeat (TPR)-containing protein
chr1	23090414	23090521	891	At1g62390	octicosapeptide/Phox/Bem1p (PB1) domain-containing protein / tetratricopeptide repeat (TPR)-containing protein
chr1	23090624	23090691	931	At1g62390	octicosapeptide/Phox/Bem1p (PB1) domain-containing protein / tetratricopeptide repeat (TPR)-containing protein
chr1	23126893	23127093	942	At1g62460	copia-like retrotransposon family
chr1	23659333	23659448	988	At1g63760	pseudogene, ARI protein, similar to ARI protein (A Drosophila RING Finger Motif Involved in Axonal Path-finding in the Central Nervous System)
chr1	23665895	23666219	929	At1g63770	peptidase M1 family protein
chr1	23766153	23766401	953	At1g64050	similar to unknown protein [Oryza sativa (japonica cultivar-group)] (GB:BAD27894.1)
chr1	23808640	23809548	999	At1g64140	similar to loricrin-related [Arabidopsis thaliana] (TAIR:AT5G64550.1); similar to Os01g0621900 [Oryza sativa (japonica cultivar-group)] (GB:NP_001043607.1); similar to loricrin-like [Oryza sativa (japonica cultivar-group)] (GB:BAD20066.1)
chr1	23809640	23809931	950	At1g64140	similar to loricrin-related [Arabidopsis thaliana] (TAIR:AT5G64550.1); similar to Os01g0621900 [Oryza sativa (japonica cultivar-group)] (GB:NP_001043607.1); similar to loricrin-like [Oryza sativa (japonica cultivar-group)] (GB:BAD20066.1)
chr1	23957289	23957431	994	At1g64500	glutaredoxin family protein
chr1	23957505	23957722	948	At1g64500	glutaredoxin family protein
chr1	23957797	23958110	999	At1g64500	glutaredoxin family protein
chr1	23972501	23972642	880	At1g64550	ATGCN3__ATGCN3 (Arabidopsis thaliana general control non-repressible 3)
chr1	24032631	24032990	999	At1g64660	ATMGL__ATMGL; catalytic/ methionine gamma-lyase
chr1	24033154	24033508	999	At1g64660	ATMGL__ATMGL; catalytic/ methionine gamma-lyase
chr1	24033617	24034307	999	At1g64660	ATMGL__ATMGL; catalytic/ methionine gamma-lyase
chr1	24050375	24051008	974	At1g64720	CP5__CP5
chr1	24053674	24053854	927	At1g64740	TUA1__TUA1 (ALPHA-1 TUBULIN)
chr1	24102077	24102327	976	At1g64860	SIGA_RPOD1_SIG1_SIG2_SIGB__SIGA (SIGMA FACTOR A); DNA binding / DNA-directed RNA polymerase/ transcription factor
chr1	24102762	24103316	984	At1g64860	SIGA_RPOD1_SIG1_SIG2_SIGB__SIGA (SIGMA FACTOR A); DNA binding / DNA-directed RNA polymerase/ transcription factor
chr1	24118255	24118539	956	At1g64900	CYP89A2_CYP89__CYP89A2 (CYTOCHROME P450 89A2); oxygen binding
chr1	24131602	24131777	973	At1g64950	gene CYP89A5 function member of CYP89A product CYP89A5 (cytochrome P450, family 87, subfamily A, polypeptide 5); oxygen binding
chr1	24132653	24132796	814	At1g64950	gene CYP89A5 function member of CYP89A product CYP89A5 (cytochrome P450, family 87, subfamily A, polypeptide 5); oxygen binding
chr1	24302421	24303141	999	At1g65420=p200	intergenic; unannotated transcript
chr1	24385471	24385586	899	At1g65580	FRA3__FRA3 (FRAGILE FIBER3); inositol or phosphatidylinositol phosphatase
chr1	24561065	24561323	999	At1g65970	TPX2__TPX2 (THIOREDOXIN-DEPENDENT PEROXIDASE 2); antioxidant
chr1	24561248	24561364	999	At1g65970	TPX2__TPX2 (THIOREDOXIN-DEPENDENT PEROXIDASE 2); antioxidant
chr1	24561537	24561595	848	At1g65970	TPX2__TPX2 (THIOREDOXIN-DEPENDENT PEROXIDASE 2); antioxidant
chr1	24561836	24561872	958	At1g65970	TPX2__TPX2 (THIOREDOXIN-DEPENDENT PEROXIDASE 2); antioxidant
chr1	24561882	24561915	901	At1g65970	TPX2__TPX2 (THIOREDOXIN-DEPENDENT PEROXIDASE 2); antioxidant
chr1	24635196	24635537	998	At1g66150	TMK1__TMK1 (TRANSMEMBRANE KINASE 1)
chr1	24738383	24738608	995	At1g66340	ETR1_EIN1_ETR__ETR1 (ETHYLENE RESPONSE 1); two-component response regulator
chr1	24905879	24906002	821	At1g66760	MATE efflux family protein
chr1	24906111	24906631	999	At1g66760	MATE efflux family protein
chr1	24963267	24963523	844	At1g66900	similar to unknown protein [Arabidopsis thaliana] (TAIR:AT5G38220.3); similar to Os01g0689800 [Oryza sativa (japonica cultivar-group)] (GB:NP_001043924.1); similar to C (GB:BAD82560.1); contains InterPro domain Esterase/lipase/thioesterase; (InterPro:IPR000379)
chr1	25052138	25052288	944	At1g67090	RBCS1A__ribulose bisphosphate carboxylase small chain 1A / RuBisCO small subunit 1A (RBCS-1A) (ATS1A)
chr1	25234601	25234806	879	At1g67340	zinc finger (MYND type) family protein / F-box family protein
chr1	25430224	25430606	998	At1g67810	Fe-S metabolism associated domain-containing protein
chr1	25471767	25472647	999	At1g67900	product phototropic-responsive NPH3 family protein
chr1	25501635	25502339	999	At1g68020	ATTPS6_TPS6__ATTPS6 (Arabidopsis thaliana trehalose phosphatase/synthase 6); trehalose-phosphatase
chr1	25661852	25662065	999	At1g68440	similar to unknown protein [Arabidopsis thaliana] (TAIR:AT1G25400.1); similar to IMP dehydrogenase/GMP reductase [Medicago truncatula] (GB:ABE93249.1)
chr1	25662244	25662463	996	At1g68440	similar to unknown protein [Arabidopsis thaliana] (TAIR:AT1G25400.1); similar to IMP dehydrogenase/GMP reductase [Medicago truncatula] (GB:ABE93249.1)
chr1	25662532	25662824	989	At1g68440	similar to unknown protein [Arabidopsis thaliana] (TAIR:AT1G25400.1); similar to IMP dehydrogenase/GMP reductase [Medicago truncatula] (GB:ABE93249.1)
chr1	25713542	25713833	801	At1g68520	zinc finger (B-box type) family protein
chr1	25864962	25864969	953	At1g68810	basic helix-loop-helix (bHLH) family protein
chr1	25884003	25885311	999	At1g68840	RAP2.8_RAV2__RAV2 (REGULATOR OF THE ATPASE OF THE VACUOLAR MEMBRANE); DNA binding / transcription factor
chr1	25884894	25885277	999	At1g68840	RAP2.8_RAV2__RAV2 (REGULATOR OF THE ATPASE OF THE VACUOLAR MEMBRANE); DNA binding / transcription factor
chr1	26040479	26040979	999	At1g69250=utr3=int=At1g69260=p800	intergenic; unannotated transcript
chr1	26126686	26126864	979	At1g69490	gene NAP function Encodes a member of the NAC transcription factor gene family. It is expressed in floral primordia and upregulated by AP3 and PI. Its expression is associated with leaf senescence.
chr1	26390664	26390972	969	At1g70060	paired amphipathic helix repeat-containing protein
chr1	26423864	26424038	815	At1g70160	similar to unknown protein [Arabidopsis thaliana] (TAIR:AT5G54870.1); similar to unknown protein [Arabidopsis thaliana] (TAIR:AT4G27020.1); similar to unknown protein [Oryza sativa (japonica cultivar-group)] (GB:BAD53001.1); similar to unknown protein [Oryza sativa (japonica cultivar-group)] (GB:BAB89049.1); similar to conserved hypothetical protein [Medicago truncatula] (GB:ABE93629.1)
chr1	26424623	26424916	929	At1g70160	similar to unknown protein [Arabidopsis thaliana] (TAIR:AT5G54870.1); similar to unknown protein [Arabidopsis thaliana] (TAIR:AT4G27020.1); similar to unknown protein [Oryza sativa (japonica cultivar-group)] (GB:BAD53001.1); similar to unknown protein [Oryza sativa (japonica cultivar-group)] (GB:BAB89049.1); similar to conserved hypothetical protein [Medicago truncatula] (GB:ABE93629.1)
chr1	26476155	26476622	999	At1g70290	ATTPS8_ATTPSC_TPS8__ATTPS8 (Arabidopsis thaliana trehalose phosphatase/synthase 8); transferase
chr1	26476801	26477134	999	At1g70290	ATTPS8_ATTPSC_TPS8__ATTPS8 (Arabidopsis thaliana trehalose phosphatase/synthase 8); transferase
chr1	26477208	26477312	989	At1g70290	ATTPS8_ATTPSC_TPS8__ATTPS8 (Arabidopsis thaliana trehalose phosphatase/synthase 8); transferase
chr1	26477419	26477721	999	At1g70290	ATTPS8_ATTPSC_TPS8__ATTPS8 (Arabidopsis thaliana trehalose phosphatase/synthase 8); transferase
chr1	26478301	26478371	817	At1g70290	ATTPS8_ATTPSC_TPS8__ATTPS8 (Arabidopsis thaliana trehalose phosphatase/synthase 8); transferase
chr1	26484273	26484484	918	At1g70300	KUP6__KUP6 (K+ uptake permease 6); potassium ion transporter
chr1	26622297	26622466	939	At1g70590	F-box family protein
chr1	26631190	26631513	997	At1g70620	cyclin-related
chr1	26658493	26658744	996	At1g70700	JAZ9_TIFY7__similar to unknown protein [Arabidopsis thaliana] (TAIR:AT1G48500.1); similar to hypothetical protein [Solanum tuberosum] (GB:BAE46411.1); contains InterPro domain ZIM; (InterPro:IPR010399)
chr1	26747757	26748020	828	At1g70940	PIN3__PIN3 (PIN-FORMED 3); auxin:hydrogen symporter/ transporter
chr1	26815225	26815409	804	At1g71080	similar to unknown protein [Arabidopsis thaliana] (TAIR:AT5G38050.1); similar to hypothetical protein DDBDRAFT_0192009 [Dictyostelium discoideum AX4] (GB:XP_629009.1); similar to Os01g0507500 [Oryza sativa (japonica cultivar-group)] (GB:NP_001043153.1); contains domain FAMILY NOT NAMED (PTHR15970); contains domain gb def: Hypothetical protein F23N20.7 (At1g71080/F23N20_7) (PTHR15970:SF2)
chr1	26816426	26816717	916	At1g71090	auxin efflux carrier family protein
chr1	26867267	26867285	872	At1g71270	POK_TTD8__POK (POKY POLLEN TUBE)
chr1	26891195	26891508	982	At1g71340	glycerophosphoryl diester phosphodiesterase family protein
chr1	26920696	26920862	956	At1g71410	protein kinase family protein
chr1	27122333	27122475	982	At1g72070	DNAJ heat shock N-terminal domain-containing protein
chr1	27152283	27152518	903	At1g72150	PATL1__PATL1 (PATELLIN 1); transporter
chr1	27355115	27355379	858	At1g72650	TRFL6__TRFL6 (TRF-LIKE 6); DNA binding / transcription factor
chr1	27375906	27376254	999	At1g72710	CKL2__casein kinase
chr1	27394535	27395249	999	At1g72770	HAB1__HAB1 (HOMOLOGY TO ABI1)
chr1	27406631	27406876	969	At1g72820	mitochondrial substrate carrier family protein
chr1	27593081	27593296	928	At1g73380	similar to conserved hypothetical protein [Medicago truncatula] (GB:ABE81139.1); contains InterPro domain Protein of unknown function DUF1308; (InterPro:IPR010733)
chr1	27710613	27710755	848	At1g73680	pathogen-responsive alpha-dioxygenase
chr1	27782769	27783444	999	At1g73870	zinc finger (B-box type) family protein
chr1	27866788	27867830	999	At1g74090	sulfotransferase family protein
chr1	27994873	27995165	927	At1g74470	geranylgeranyl reductase
chr1	28159416	28159851	812	At1g74960	FAB1_KAS2__FAB1 (FATTY ACID BIOSYNTHESIS 1); fatty-acid synthase
chr1	28518922	28519158	999	At1g75940=utr3=int=At1g75950=p800	intergenic; unannotated transcript
chr1	28519373	28519479	999	At1g75950=p800	intergenic; unannotated transcript
chr1	28693292	28693593	989	At1g76460	RNA recognition motif (RRM)-containing protein
chr1	28700824	28701784	999	At1g76490	HMG1_HMGR1__HMG1 (3-HYDROXY-3-METHYLGLUTARYL COA REDUCTASE)
chr1	28720299	28720556	991	At1g76520	auxin efflux carrier family protein
chr1	28782198	28782377	854	At1g76680	OPR1__OPR1 (12-oxophytodienoate reductase 1); 12-oxophytodienoate reductase
chr1	28782672	28783131	998	At1g76680	OPR1__OPR1 (12-oxophytodienoate reductase 1); 12-oxophytodienoate reductase
chr1	28938925	28939436	990	At1g76990	ACR3__ACR3 (ACT Domain Repeat 3)
chr1	29006276	29006494	910	At1g77180	product chromatin protein famil
chr1	29014529	29014851	940	At1g77210	sugar transporter
chr1	29014997	29015326	998	At1g77210	sugar transporter
chr1	29105002	29105289	958	At1g77450	ANAC032__ANAC032 (Arabidopsis NAC domain containing protein 32); transcription factor
chr1	29105560	29106059	999	At1g77450	ANAC032__ANAC032 (Arabidopsis NAC domain containing protein 32); transcription factor
chr1	29338745	29338968	942	At1g78010	tRNA modification GTPase
chr1	29343516	29344019	999	At1g78020	senescence-associated protein-related
chr1	29369968	29370301	961	At1g78080	RAP2.4__RAP2.4 (related to AP2 4); DNA binding / transcription factor
chr1	29462287	29462572	903	At1g78280	transcription factor jumonji (jmjC) domain-containing protein
chr1	29509642	29509763	800	At1g78420	protein binding / zinc ion binding
chr1	29595947	29596276	999	At1g78670	ATGGH3__ATGGH3 (GAMMA-GLUTAMYL HYDROLASE 3); gamma-glutamyl hydrolase
chr1	29859116	29859332	999	At1g79360	ATOCT2__transporter-related
chr1	29859412	29859630	998	At1g79360	ATOCT2__transporter-related
chr1	29859844	29860338	999	At1g79360	ATOCT2__transporter-related
chr1	29873766	29874359	999	At1g79410	ATOCT5__transporter-related
chr1	30015545	30016179	999	At1g79750	ATNADP-ME4__ATNADP-ME4 (NADP-MALIC ENZYME 4); malate dehydrogenase (oxaloacetate-decarboxylating) (NADP+)/ malic enzyme/ oxidoreductase
chr1	30126320	30126571	938	At1g80070	SUS2_EMB14_EMB158_EMB177_EMB33__SUS2 (ABNORMAL SUSPENSOR 2)
chr1	30126832	30127046	903	At1g80070	SUS2_EMB14_EMB158_EMB177_EMB33__SUS2 (ABNORMAL SUSPENSOR 2)
chr1	30128186	30128390	959	At1g80070	SUS2_EMB14_EMB158_EMB177_EMB33__SUS2 (ABNORMAL SUSPENSOR 2)
chr1	30129236	30129555	911	At1g80070	SUS2_EMB14_EMB158_EMB177_EMB33__SUS2 (ABNORMAL SUSPENSOR 2)
chr1	30130004	30130182	906	At1g80070	SUS2_EMB14_EMB158_EMB177_EMB33__SUS2 (ABNORMAL SUSPENSOR 2)
chr1	30130481	30130801	999	At1g80070	SUS2_EMB14_EMB158_EMB177_EMB33__SUS2 (ABNORMAL SUSPENSOR 2)
chr1	30156580	30156860	999	At1g80160	lactoylglutathione lyase family protein / glyoxalase I family protein
chr1	30197068	30197559	999	At1g80300	ATNTT1__chloroplast ADP
chr1	30246556	30247862	999	At1g80440	kelch repeat-containing F-box family protein
chr1	30295737	30296209	964	At1g80570	F-box family protein (FBL14)
chr2	3150	3358	988	At2g01010	RRNA00001 product rRNA
chr2	3461	3722	973	At2g01010	RRNA00001 product rRNA
chr2	9230	9473	999	At2g01020=utr3=int=At2g01022=utr3	rRNA region
chr2	82182	82408	961	At2g01100	similar to CXIP4 (CAX INTERACTING PROTEIN 4)
chr2	360182	360431	908	At2g01820	leucine-rich repeat protein kinase
chr2	699676	699825	997	At2g02570	nucleic acid binding
chr2	699932	700223	999	At2g02570	nucleic acid binding
chr2	994228	994512	998	At2g03280	similar to unknown protein [Arabidopsis thaliana] (TAIR:AT1G14020.1); similar to Os03g0169000 [Oryza sativa (japonica cultivar-group)] (GB:NP_001049097.1); similar to hypothetical protein [Cleome spinosa] (GB:ABD96844.1); contains InterPro domain Protein of unknown function DUF246
chr2	1185950	1186539	999	At2g03890	phosphatidylinositol 3- and 4-kinase family protein
chr2	1187059	1187602	947	At2g03890	phosphatidylinositol 3- and 4-kinase family protein
chr2	1761180	1761195	982	At2g04990	anti-sense to pseudogene, hypothetical protein
chr2	1877783	1877918	832	At2g05185	product unknown protein
chr2	2331243	2331387	821	At2g06000=p800=int=At2g06005=p800	intergenic; unannotated transcript
chr2	4488166	4488381	985	At2g11240	anti-sense to on-LTR retrotransposon family (LINE)
chr2	4625599	4625678	801	At2g11520=p200	intergenic
chr2	4899950	4900039	818	At2g12190	cytochrome P450
chr2	5297930	5297957	860	At2g12875	product unknown protein
chr2	5933612	5934512	999	At2g14080	disease resistance protein (TIR-NBS-LRR class)
chr2	6044600	6044712	876	At2g14250	product ankyrin repeat family protein
chr2	6399296	6399918	999	At2g14870=utr3=int=At2g14880=utr3	intergenic; unannotated transcript
chr2	6498681	6499021	843	At2g15020	similar to unknown protein [Arabidopsis thaliana] (TAIR:AT5G64190.1); similar to hypothetical protein [Oryza sativa (japonica cultivar-group)] (GB:AAP46203.1)
chr2	6541083	6541435	998	At2g15080	disease resistance family protein
chr2	6542482	6542765	865	At2g15080	disease resistance family protein
chr2	6549467	6549946	893	At2g15090	fatty acid elongase
chr2	6773616	6773958	998	At2g15510	non-LTR retrotransposon family (LINE)
chr2	6774063	6774569	998	At2g15510	non-LTR retrotransposon family (LINE)
chr2	6842187	6842340	852	At2g15695	similar to unknown protein [Arabidopsis thaliana] (TAIR:AT5G44250.1); similar to Protein of unknown function DUF829
chr2	6936126	6936486	966	At2g15900	phox (PX) domain-containing protein
chr2	7198277	7198457	997	At2g16586	unknown protein
chr2	7615685	7615791	844	At2g17500	auxin:hydrogen symporter
chr2	7625759	7626089	985	At2g17520	IRE1A__IRE1A (Yeast endoribonuclease/protein kinase IRE1-like gene); kinase
chr2	7853637	7853921	997	At2g18050	HIS1-3__HIS1-3 (HISTONE H1-3); DNA binding
chr2	7953139	7953357	950	At2g18280	AtTLP2__AtTLP2 (TUBBY LIKE PROTEIN 2); phosphoric diester hydrolase/ transcription factor
chr2	8116104	8117022	999	At2g18700	ATTPS11_ATTPSB_TPS11__ATTPS11 (Arabidopsis thaliana trehalose phosphatase/synthase 11); transferase
chr2	8117207	8117569	996	At2g18700	ATTPS11_ATTPSB_TPS11__ATTPS11 (Arabidopsis thaliana trehalose phosphatase/synthase 11); transferase
chr2	8117790	8117969	841	At2g18700	ATTPS11_ATTPSB_TPS11__ATTPS11 (Arabidopsis thaliana trehalose phosphatase/synthase 11); transferase
chr2	8149597	8149894	805	At2g18790	PHYB_HY3_OOP1__PHYB (PHYTOCHROME B); G-protein coupled photoreceptor/ signal transducer
chr2	8230508	8230651	979	At2g18960	AHA1_PMA_OST2__AHA1 (PLASMA MEMBRANE PROTON ATPASE); ATPase
chr2	8230835	8231263	999	At2g18960	AHA1_PMA_OST2__AHA1 (PLASMA MEMBRANE PROTON ATPASE); ATPase
chr2	8557693	8558789	999	At2g19810	zinc finger (CCCH-type) family protein
chr2	8660231	8660582	993	At2g20050	protein phosphatase 2C
chr2	8919296	8919505	909	At2g20670	similar to unknown protein [Arabidopsis thaliana] (TAIR:AT4G32480.1); similar to Protein of unknown function DUF506
chr2	9159486	9159693	985	At2g21390	coatomer protein complex
chr2	9160697	9161184	999	At2g21390	coatomer protein complex
chr2	9635396	9635503	986	At2g22660	similar to glycine-rich protein [Arabidopsis thaliana] (TAIR:AT4G37900.1); similar to Protein of unknown function DUF1399 [Medicago truncatula] (GB:ABE84186.1); contains InterPro domain Protein of unknown function DUF1399; (InterPro:IPR009836)
chr2	9635690	9635983	968	At2g22660	similar to glycine-rich protein [Arabidopsis thaliana] (TAIR:AT4G37900.1); similar to Protein of unknown function DUF1399 [Medicago truncatula] (GB:ABE84186.1); contains InterPro domain Protein of unknown function DUF1399; (InterPro:IPR009836)
chr2	9636221	9636433	988	At2g22660	similar to glycine-rich protein [Arabidopsis thaliana] (TAIR:AT4G37900.1); similar to Protein of unknown function DUF1399 [Medicago truncatula] (GB:ABE84186.1); contains InterPro domain Protein of unknown function DUF1399; (InterPro:IPR009836)
chr2	9997569	9997891	833	At2g23450	protein kinase family protein
chr2	10289360	10289609	937	At2g24180	CYP71B6__CYP71B6 (CYTOCHROME P450 71B6); oxygen binding
chr2	10336552	10336805	999	At2g24270	ALDH11A3__ALDH11A3 (Aldehyde dehydrogenase 11A3); 3-chloroallyl aldehyde dehydrogenase/ glyceraldehyde-3-phosphate dehydrogenase (NADP+)
chr2	10341770	10342018	988	At2g24280	serine carboxypeptidase S28 family protein
chr2	10342197	10342308	883	At2g24280	serine carboxypeptidase S28 family protein
chr2	10387178	10387322	896	At2g24420	DNA repair ATPase-related
chr2	10837743	10837966	943	At2g25450	2-oxoglutarate-dependent dioxygenase
chr2	10838347	10838555	977	At2g25450	2-oxoglutarate-dependent dioxygenase
chr2	10855878	10856259	801	At2g25490	EBF1_FBL6__EBF1 (EIN3-BINDING F BOX PROTEIN 1); ubiquitin-protein ligase
chr2	11048916	11049207	813	At2g25900	ATCTH__ATCTH (Arabidopsis thaliana Cys3His zinc finger protein); transcription factor
chr2	11119699	11120116	996	At2g26080	ATGLDP2__glycine dehydrogenase (decarboxylating)
chr2	11400844	11401284	999	At2g26740	ATSEH__ATSEH (Arabidopsis thaliana soluble epoxide hydrolase); epoxide hydrolase
chr2	11867659	11868360	999	At2g27830	similar to pentatricopeptide (PPR) repeat-containing protein [Arabidopsis thaliana] (TAIR:AT4G22760.1); similar to hypothetical protein [Catharanthus roseus] (GB:CAC09928.1)
chr2	11986517	11986631	897	At2g28110	FRA8__FRA8 (FRAGILE FIBER8); transferase
chr2	11993223	11993815	997	At2g28120	nodulin family protein
chr2	12031324	12031776	967	At2g28200	nucleic acid binding / transcription factor/ zinc ion binding
chr2	12031849	12032212	983	At2g28200	nucleic acid binding / transcription factor/ zinc ion binding
chr2	12075907	12075977	846	At2g28290	gene SYD function Encodes a SWI2/SNF2-like protein in the SNF2 subclass. Homozygous plants with null mutations exhibit premature termination of the meristem and carpelloid structures from the inflorescence meristem. Co-activator of floral homeotic gene expression. Acts with LFY to regulate shoot apical meristem identity. Required for meristem maintenance. Regulates flowering under a non-inductive…
chr2	12172546	12172702	973	At2g28450	zinc finger (CCCH-type) family protein
chr2	12567578	12567849	861	At2g29210	splicing factor PWI domain-containing protein
chr2	12609241	12609421	916	At2g29350	SAG13__SAG13 (Senescence-associated gene 13); oxidoreductase
chr2	12625116	12625456	999	At2g29420	ATGSTU7_GST25__ATGSTU7 (GLUTATHIONE S-TRANSFERASE 25); glutathione transferase
chr2	12625525	12625919	999	At2g29420	ATGSTU7_GST25__ATGSTU7 (GLUTATHIONE S-TRANSFERASE 25); glutathione transferase
chr2	12643164	12643517	856	At2g29510	similar to unknown protein [Arabidopsis thaliana] (TAIR:AT5G59020.1); similar to hypothetical protein MtrDRAFT_AC146330g22v1 [Medicago truncatula] (GB:ABE90884.1); contains domain Transcriptional factor tubby
chr2	12980180	12980578	999	At2g30440	chloroplast thylakoidal processing peptidase
chr2	13010174	13010688	999	At2g30520	RPT2__RPT2 (ROOT PHOTOTROPISM 2)
chr2	13010772	13011235	999	At2g30520	RPT2__RPT2 (ROOT PHOTOTROPISM 2)
chr2	13011875	13012200	999	At2g30520	RPT2__RPT2 (ROOT PHOTOTROPISM 2)
chr2	13044491	13045302	999	At2g30600	protein binding
chr2	13045442	13045725	976	At2g30600	protein binding
chr2	13046118	13046224	911	At2g30600	protein binding
chr2	13182132	13182586	877	At2g30950	VAR2_FTSH2__VAR2 (VARIEGATED 2); ATP-dependent peptidase/ ATPase/ metallopeptidase/ zinc ion binding
chr2	13280025	13280196	860	At2g31150	product ATP binding / ATPase, coupled to transmembrane movement of ions, phosphorylative mechanism
chr2	13389056	13389343	956	At2g31380	STH__STH (salt tolerance homologue); transcription factor/ zinc ion binding
chr2	13504402	13504978	999	At2g31750	UGT74D1__UGT74D1 (UDP-glucosyl transferase 74D1); UDP-glycosyltransferase/ abscisic acid glucosyltransferase/ transferase
chr2	13506242	13506431	973	At2g31750	UGT74D1__UGT74D1 (UDP-glucosyl transferase 74D1); UDP-glycosyltransferase/ abscisic acid glucosyltransferase/ transferase
chr2	13506538	13506674	989	At2g31750	UGT74D1__UGT74D1 (UDP-glucosyl transferase 74D1); UDP-glycosyltransferase/ abscisic acid glucosyltransferase/ transferase
chr2	13506844	13506950	935	At2g31750	UGT74D1__UGT74D1 (UDP-glucosyl transferase 74D1); UDP-glycosyltransferase/ abscisic acid glucosyltransferase/ transferase
chr2	13666105	13666174	897	At2g32150	haloacid dehalogenase-like hydrolase family protein
chr2	13667441	13667659	979	At2g32150	haloacid dehalogenase-like hydrolase family protein
chr2	14288462	14289118	999	At2g33770	gene PHO2/UBC24 function Encodes a ubiquitin-conjugating E2 enzyme. UBC24 mRNA accumulation is suppressed by miR399f, miR399b and miR399c. Involved in phosphate starvation response.
chr2	14375481	14375688	832	At2g34010=p800	intergenic
chr2	14435347	14435526	904	At2g34170	product unknown protein
chr2	14617034	14617255	954	At2g34660	ATMRP2_EST4_MRP2__ATMRP2 (MULTIDRUG RESISTANCE-ASSOCIATED PROTEIN 2); ATPase
chr2	14776628	14776809	915	At2g35050	protein kinase family protein
chr2	14777452	14777701	981	At2g35050	protein kinase family protein
chr2	14784498	14784972	881	At2g35060	KUP11__KUP11 (K+ uptake permease 11); potassium ion transporter
chr2	15199590	15200080	999	At2g36220	similar to unknown protein [Arabidopsis thaliana] (TAIR:AT3G52710.1); similar to Os11g0153300 [Oryza sativa (japonica cultivar-group)] (GB:NP_001065777.1); similar to calcium/calmodulin protein kinase 1 [Nicotiana tabacum] (GB:AAN71903.1)
chr2	15523553	15523922	999	At2g36950	heavy-metal-associated domain-containing protein
chr2	15605319	15605652	999	At2g37130	peroxidase 21 (PER21) (P21) (PRXR5)
chr2	15621184	15621651	981	At2g37170	PIP2B_PIP2;2__PIP2B (plasma membrane intrinsic protein 2;2); water channel
chr2	15676265	15676481	833	At2g37330	ALS3__ALS3 (ALUMINUM SENSITIVE 3)
chr2	15676625	15677047	979	At2g37330	ALS3__ALS3 (ALUMINUM SENSITIVE 3)
chr2	16014287	16014501	969	At2g38210	PDX1L4__ethylene-responsive protein
chr2	16018564	16019528	999	At2g38230	ATPDX1.1__ATPDX1.1 (PYRIDOXINE BIOSYNTHESIS 1.1); protein heterodimerization
chr2	16091478	16091881	999	At2g38400	AGT3__AGT3 (ALANINE:GLYOXYLATE AMINOTRANSFERASE 3); alanine-glyoxylate transaminase
chr2	16105373	16105734	994	At2g38440	DIS3_SCAR2_WAVE4_ITB1__ITB1 (IRREGULAR TRICHOME BRANCH1)
chr2	16135545	16135834	949	At2g38530	LTP2_LP2__LTP2 (LIPID TRANSFER PROTEIN 2); lipid binding
chr2	16224246	16224669	999	At2g38800	calmodulin-binding protein-related
chr2	16224850	16225168	998	At2g38800	calmodulin-binding protein-related
chr2	16225461	16225599	903	At2g38800	calmodulin-binding protein-related
chr2	16229206	16229625	998	At2g38820	similar to unknown protein [Arabidopsis thaliana] (TAIR:AT3G22970.1); similar to unknown protein [Oryza sativa (japonica cultivar-group)] (GB:AAP44687.1); similar to expressed protein [Oryza sativa (japonica cultivar-group)] (GB:AAT76408.1); similar to Os03g0796600 [Oryza sativa (japonica cultivar-group)] (GB:NP_001051556.1); contains InterPro domain Protein of unknown function DUF506
chr2	16431894	16432158	913	At2g39340	SAC3/GANP family protein
chr2	16515374	16515554	964	At2g39570	ACT domain-containing protein
chr2	16515886	16516331	998	At2g39570	ACT domain-containing protein
chr2	16516671	16516944	933	At2g39570	ACT domain-containing protein
chr2	16607889	16607996	832	At2g39800	P5CS1_ATP5CS__P5CS1 (DELTA1-PYRROLINE-5-CARBOXYLATE SYNTHASE 1)
chr2	16608491	16608637	864	At2g39800	P5CS1_ATP5CS__P5CS1 (DELTA1-PYRROLINE-5-CARBOXYLATE SYNTHASE 1)
chr2	16609029	16609112	966	At2g39800	P5CS1_ATP5CS__P5CS1 (DELTA1-PYRROLINE-5-CARBOXYLATE SYNTHASE 1)
chr2	16609979	16610154	924	At2g39800	P5CS1_ATP5CS__P5CS1 (DELTA1-PYRROLINE-5-CARBOXYLATE SYNTHASE 1)
chr2	16695622	16696008	992	At2g39980	transferase family protein
chr2	16708654	16708980	999	At2g40000	similar to unknown protein [Arabidopsis thaliana] (TAIR:AT3G55840.1); similar to putative Hs1pro-1-like receptor [Glycine max] (GB:AAG44839.1); contains InterPro domain Hs1pro-1
chr2	16884392	16885131	999	At2g40420	amino acid transporter family protein
chr2	17115564	17115588	998	At2g40995=p800	intergenic; unannotated transcript
chr2	17207751	17207929	970	At2g41250	haloacid dehalogenase-like hydrolase family protein
chr2	17209373	17209625	838	At2g41250	haloacid dehalogenase-like hydrolase family protein
chr2	17858144	17858400	999	At2g42890	AML2__AML2
chr2	17860119	17860335	875	At2g42890	AML2__AML2
chr2	17861257	17861607	851	At2g42890	AML2__AML2
chr2	17928244	17928529	837	At2g43100	product aconitase C-terminal domain-containing protein
chr2	18008741	18008991	878	At2g43330	ATINT1__ATINT1 (INOSITOL TRANSPORTER 1); carbohydrate transporter/ sugar porter
chr2	18028526	18028706	907	At2g43400	ETFQO__ETFQO (ELECTRON-TRANSFER FLAVOPROTEIN:UBIQUINONE OXIDOREDUCTASE); catalytic/ electron acceptor
chr2	18116631	18117053	998	At2g43680	IQD14__IQD14; calmodulin binding
chr2	18117188	18117410	937	At2g43680	IQD14__IQD14; calmodulin binding
chr2	18118025	18118542	988	At2g43680	IQD14__IQD14; calmodulin binding
chr2	18159577	18159752	997	At2g43820	GT__GT/UGT74F2 (UDP-GLUCOSYLTRANSFERASE 74F2); UDP-glucosyltransferase/ UDP-glycosyltransferase/ transferase
chr2	18335969	18336286	822	At2g44410	product protein binding / zinc ion binding
chr2	18649118	18649447	998	At2g45210	auxin-responsive protein-related
chr2	18771777	18771880	834	At2g45540	WD-40 repeat family protein / beige-related
chr2	18800005	18800231	982	At2g45620	nucleotidyltransferase family protein
chr2	18800341	18800667	985	At2g45620	nucleotidyltransferase family protein
chr2	18800822	18801003	976	At2g45620	nucleotidyltransferase family protein
chr2	18824981	18825329	998	At2g45670	calcineurin B subunit-related
chr2	18917544	18917723	884	At2g45960	PIP1B_ATHH2_PIP1;2_TMP-A__PIP1B (plasma membrane intrinsic protein 1;2)
chr2	18986440	18987015	997	At2g46220	similar to unknown protein [Arabidopsis thaliana] (TAIR:AT1G16320.1); similar to hypothetical protein Npun02005080 [Nostoc punctiforme PCC 73102] (GB:ZP_00108317.1); similar to Os05g0215600 [Oryza sativa (japonica cultivar-group)] (GB:NP_001054933.1); similar to Os04g0613300 [Oryza sativa (japonica cultivar-group)] (GB:NP_001053853.1); contains domain NTF2-like (SSF54427)
chr2	18987153	18987745	988	At2g46220	similar to unknown protein [Arabidopsis thaliana] (TAIR:AT1G16320.1); similar to hypothetical protein Npun02005080 [Nostoc punctiforme PCC 73102] (GB:ZP_00108317.1); similar to Os05g0215600 [Oryza sativa (japonica cultivar-group)] (GB:NP_001054933.1); similar to Os04g0613300 [Oryza sativa (japonica cultivar-group)] (GB:NP_001053853.1); contains domain NTF2-like (SSF54427)
chr2	19003055	19003318	945	At2g46260	BTB/POZ domain-containing protein
chr2	19042258	19042550	820	At2g46370	JAR1_FIN219_JAR__JAR1 (JASMONATE RESISTANT 1)
chr2	19143130	19143533	999	At2g46600	calcium-binding protein
chr2	19377126	19377432	999	At2g47180	ATGOLS1__ATGOLS1 (ARABIDOPSIS THALIANA GALACTINOL SYNTHASE 1); transferase
chr2	19651401	19651581	834	At2g48020	sugar transporter
chr3	343018	343310	995	At3g02020	aspartate kinase
chr3	343617	343798	927	At3g02020	aspartate kinase
chr3	365891	366285	939	At3g02090	MPPBETA__MPPBETA; metalloendopeptidase
chr3	435371	435585	988	At3g02260	BIG_ASA1_CRM1_DOC1_LPR1_TIR3_UMB1__BIG (DARK OVER-EXPRESSION OF CAB 1); binding / ubiquitin-protein ligase/ zinc ion binding
chr3	462852	463249	971	At3g02300	regulator of chromosome condensation (RCC1) family protein
chr3	482505	482877	974	At3g02360	6-phosphogluconate dehydrogenase family protein
chr3	487267	487525	999	At3g02380	COL2__COL2 (CONSTANS-LIKE 2); transcription factor/ zinc ion binding
chr3	487628	488383	999	At3g02380	COL2__COL2 (CONSTANS-LIKE 2); transcription factor/ zinc ion binding
chr3	488459	488569	997	At3g02380	COL2__COL2 (CONSTANS-LIKE 2); transcription factor/ zinc ion binding
chr3	509820	509931	920	At3g02470	SAMDC__SAMDC (S-ADENOSYLMETHIONINE DECARBOXYLASE)
chr3	510075	511329	999	At3g02470	SAMDC__SAMDC (S-ADENOSYLMETHIONINE DECARBOXYLASE)
chr3	825393	825678	999	At3g03470	gene CYP89A9 function member of CYP89A product CYP89A9 (cytochrome P450, family 87, subfamily A, polypeptide 9); oxygen binding
chr3	1036274	1036530	970	At3g04000	short-chain dehydrogenase/reductase (SDR) family protein
chr3	2159347	2159487	822	At3g06850	BCE2_DIN3_LTA1__DIN3/LTA1 (DARK INDUCIBLE 3); alpha-ketoacid dehydrogenase
chr3	2347847	2348104	945	At3g07350	similar to unknown protein [Arabidopsis thaliana] (TAIR:AT3G25240.1); similar to Os01g0915000 [Oryza sativa (japonica cultivar-group)] (GB:NP_001045184.1); similar to uncharacterized plant-specific domain TIGR01615 family protein
chr3	2412569	2412775	997	At3g07560	APM2_PEX13__APM2/PEX13 (ABERRANT PEROXISOME MORPHOLOGY 2); protein binding
chr3	2485110	2485505	999	At3g07780	protein binding / zinc ion binding
chr3	2589384	2590223	999	At3g08530	clathrin heavy chain
chr3	2593187	2593516	999	At3g08530	clathrin heavy chain
chr3	2594839	2594948	865	At3g08530	clathrin heavy chain
chr3	2653166	2653488	999	At3g08730	ATPK1_ATPK6_ATS6K1_PK1_PK6_S6K1_ATPK1_ATPK6__ATPK1 (P70 RIBOSOMAL S6 KINASE); kinase/ protein binding
chr3	2948571	2948681	817	At3g09600	DNA binding / transcription factor
chr3	3020476	3021267	999	At3g09840	CDC48__CDC48 (CELL DIVISION CYCLE 48); ATPase
chr3	3155616	3155897	999	At3g10190	calmodulin
chr3	3165544	3165938	992	At3g10230	LYC__LYC (LYCOPENE CYCLASE)
chr3	3239365	3239761	946	At3g10420	sporulation protein-related
chr3	3364383	3364564	994	At3g10740	ASD1_ARAF__ASD1 (ALPHA-L-ARABINOFURANOSIDASE); hydrolase
chr3	3379398	3379780	984	At3g10800	bZIP transcription factor family protein
chr3	3442564	3443363	999	At3g10985	SAG20_ATWI-12_WI12__wound-responsive protein-related
chr3	3632346	3632453	840	At3g11540	SPY__SPY (SPINDLY)
chr3	3641268	3641557	995	At3g11560	similar to unknown protein [Arabidopsis thaliana] (TAIR:AT5G06220.1); similar to Os08g0482100 [Oryza sativa (japonica cultivar-group)] (GB:NP_001062067.1); similar to unknown protein [Oryza sativa (japonica cultivar-group)] (GB:BAD09288.1); contains InterPro domain LETM1-like; (InterPro:IPR011685)
chr3	3728057	3728383	856	At3g11810	similar to unknown protein [Arabidopsis thaliana] (TAIR:AT2G03330.1); similar to conserved hypothetical protein [Medicago truncatula] (GB:ABE90086.1); similar to Os12g0257500 [Oryza sativa (japonica cultivar-group)] (GB:NP_001066512.1)
chr3	3732880	3733093	990	At3g11830	chaperonin
chr3	3758974	3759121	978	At3g11900	ANT1__ANT1 (AROMATIC AND NEUTRAL TRANSPORTER 1); amino acid permease/ amino acid transporter
chr3	3759805	3760116	971	At3g11900	ANT1__ANT1 (AROMATIC AND NEUTRAL TRANSPORTER 1); amino acid permease/ amino acid transporter
chr3	3839169	3839350	839	At3g12050	Aha1 domain-containing protein
chr3	3923786	3924082	997	At3g12320	similar to unknown protein [Arabidopsis thaliana] (TAIR:AT5G06980.1); similar to ACI112 [Lycopersicon esculentum] (GB:AAY97870.1)
chr3	3924164	3924271	876	At3g12320	similar to unknown protein [Arabidopsis thaliana] (TAIR:AT5G06980.1); similar to ACI112 [Lycopersicon esculentum] (GB:AAY97870.1)
chr3	3925184	3925439	999	At3g12320	similar to unknown protein [Arabidopsis thaliana] (TAIR:AT5G06980.1); similar to ACI112 [Lycopersicon esculentum] (GB:AAY97870.1)
chr3	4184785	4184972	998	At3g13062	similar to unknown protein [Arabidopsis thaliana] (TAIR:AT1G55960.1); similar to Lipid-binding START [Medicago truncatula] (GB:ABE91086.1); contains InterPro domain Lipid-binding START; (InterPro:IPR002913)
chr3	4185287	4185574	987	At3g13062	similar to unknown protein [Arabidopsis thaliana] (TAIR:AT1G55960.1); similar to Lipid-binding START [Medicago truncatula] (GB:ABE91086.1); contains InterPro domain Lipid-binding START; (InterPro:IPR002913)
chr3	4186531	4187043	999	At3g13062	similar to unknown protein [Arabidopsis thaliana] (TAIR:AT1G55960.1); similar to Lipid-binding START [Medicago truncatula] (GB:ABE91086.1); contains InterPro domain Lipid-binding START; (InterPro:IPR002913)
chr3	4306507	4306669	892	At3g13300	VCS__VCS (VARICOSE); nucleotide binding
chr3	4384103	4384319	999	At3g13450	DIN4__DIN4 (DARK INDUCIBLE 4); 3-methyl-2-oxobutanoate dehydrogenase (2-methylpropanoyl-transferring)
chr3	4386834	4387317	999	At3g13460	ECT2__ECT2
chr3	4387602	4387711	996	At3g13460	ECT2__ECT2
chr3	4821660	4822140	983	At3g14420	(S)-2-hydroxy-acid oxidase
chr3	4919884	4919987	847	At3g14640	CYP72A10__CYP72A10 (cytochrome P450
chr3	4922553	4922668	990	At3g14650	CYP72A11__CYP72A11 (cytochrome P450
chr3	4922899	4923096	942	At3g14650	CYP72A11__CYP72A11 (cytochrome P450
chr3	4923485	4923619	974	At3g14650	CYP72A11__CYP72A11 (cytochrome P450
chr3	4924965	4925188	999	At3g14660	CYP72A13__CYP72A13 (cytochrome P450
chr3	4925351	4925388	987	At3g14660	CYP72A13__CYP72A13 (cytochrome P450
chr3	4925424	4925864	999	At3g14660	CYP72A13__CYP72A13 (cytochrome P450
chr3	4925656	4925794	968	At3g14660	CYP72A13__CYP72A13 (cytochrome P450
chr3	4926120	4926989	999	At3g14660	CYP72A13__CYP72A13 (cytochrome P450
chr3	4936095	4936130	843	At3g14680	CYP72A14__CYP72A14 (cytochrome P450
chr3	4937435	4937534	804	At3g14690	CYP72A15__CYP72A15 (cytochrome P450
chr3	4938116	4938336	998	At3g14690	CYP72A15__CYP72A15 (cytochrome P450
chr3	4938562	4938774	961	At3g14690	CYP72A15__CYP72A15 (cytochrome P450
chr3	4938911	4939264	975	At3g14690	CYP72A15__CYP72A15 (cytochrome P450
chr3	5047658	5047803	999	At3g14990	product 4-methyl-5(b-hydroxyethyl)-thiazole monophosphate biosynthesis protein, putative
chr3	5048126	5048235	879	At3g14990	product 4-methyl-5(b-hydroxyethyl)-thiazole monophosphate biosynthesis protein, putative
chr3	5048636	5049067	999	At3g14990	product 4-methyl-5(b-hydroxyethyl)-thiazole monophosphate biosynthesis protein, putative
chr3	5049432	5049585	999	At3g14990	product 4-methyl-5(b-hydroxyethyl)-thiazole monophosphate biosynthesis protein, putative
chr3	5054092	5054347	881	At3g15010	RNA recognition motif (RRM)-containing protein
chr3	5235709	5236000	932	At3g15500	ANAC055_ATNAC3__ATNAC3 (ARABIDOPSIS NAC DOMAIN CONTAINING PROTEIN 55); transcription factor
chr3	5331083	5331800	999	At3g15730	PLDALPHA1_PLD__PLDALPHA1 (PHOSPHOLIPASE D ALPHA 1); phospholipase D
chr3	5331869	5332541	999	At3g15730	PLDALPHA1_PLD__PLDALPHA1 (PHOSPHOLIPASE D ALPHA 1); phospholipase D
chr3	5351285	5351535	869	At3g15820	phosphatidic acid phosphatase-related / PAP2-related
chr3	5579616	5579729	924	At3g16420	PBP1__PBP1 (PYK10-BINDING PROTEIN 1)
chr3	5579862	5580221	999	At3g16420	PBP1__PBP1 (PYK10-BINDING PROTEIN 1)
chr3	5580421	5580904	999	At3g16420	PBP1__PBP1 (PYK10-BINDING PROTEIN 1)
chr3	5593299	5593963	999	At3g16460	jacalin lectin family protein
chr3	5597004	5597367	999	At3g16470	JR1__JR1 (Jacalin lectin family protein)
chr3	5705799	5705940	993	At3g16770	ATEBP_RAP2.3__ATEBP/RAP2.3 (RELATED TO AP2 3); DNA binding / protein binding / transcription factor/ transcriptional activator
chr3	5706216	5706732	999	At3g16770	ATEBP_RAP2.3__ATEBP/RAP2.3 (RELATED TO AP2 3); DNA binding / protein binding / transcription factor/ transcriptional activator
chr3	5734784	5734997	809	At3g16830	TPR2__TPR2 (TOPLESS-RELATED 2)
chr3	5790138	5790363	871	At3g16950	LPD1__LPD1 (LIPOAMIDE DEHYDROGENASE 1)
chr3	6035951	6036775	999	At3g17650	PDE321_YSL5__YSL5 (YELLOW STRIPE LIKE 5); oligopeptide transporter
chr3	6114449	6114588	979	At3g17850	protein kinase
chr3	6170868	6171238	931	At3g18035	HON4__HON4; DNA binding
chr3	6688034	6688334	999	At3g19290	ABF4_AREB2__ABF4 (ABRE BINDING FACTOR 4); DNA binding / transcription factor/ transcriptional activator
chr3	6688443	6688773	939	At3g19290	ABF4_AREB2__ABF4 (ABRE BINDING FACTOR 4); DNA binding / transcription factor/ transcriptional activator
chr3	6731943	6732195	934	At3g19420	phosphoric monoester hydrolase
chr3	6820911	6821257	862	At3g19640	magnesium transporter CorA-like family protein (MRS2-3)
chr3	7061010	7061587	999	At3g20250	APUM5__APUM5 (ARABIDOPSIS PUMILIO 5); RNA binding
chr3	7261759	7262046	932	At3g20770	EIN3__EIN3 (ETHYLENE-INSENSITIVE3); transcription factor
chr3	7457877	7457982	854	At3g21250	ATMRP6__ATMRP6 (Arabidopsis thaliana multidrug resistance-associated protein 6)
chr3	7627697	7628639	999	At3g21670	product nitrate transporter (NTP3)
chr3	7639222	7639369	831	At3g21690	MATE efflux family protein
chr3	7914391	7914535	882	At3g22380	TIC__similar to unknown protein [Arabidopsis thaliana] (TAIR:AT3G63180.1); similar to Os07g0571100 [Oryza sativa (japonica cultivar-group)] (GB:NP_001060049.1); similar to unknown protein [Oryza sativa (japonica cultivar-group)] (GB:BAC84664.1)
chr3	7917288	7917434	828	At3g22380	TIC__similar to unknown protein [Arabidopsis thaliana] (TAIR:AT3G63180.1); similar to Os07g0571100 [Oryza sativa (japonica cultivar-group)] (GB:NP_001060049.1); similar to unknown protein [Oryza sativa (japonica cultivar-group)] (GB:BAC84664.1)
chr3	7959702	7960517	999	At3g22440	hydroxyproline-rich glycoprotein family protein
chr3	8012188	8012371	919	At3g22640	cupin family protein
chr3	8112749	8113228	838	At3g22890	APS1__APS1 (ATP sulfurylase 3)
chr3	8139542	8139966	999	At3g22960	PKP1_PKP-ALPHA__pyruvate kinase
chr3	8420706	8420850	937	At3g23480	cyclopropane fatty acid synthase-related
chr3	8502816	8502923	806	At3g23640	HGL1__HGL1 (HETEROGLYCAN GLUCOSIDASE 1); hydrolase
chr3	8505648	8505865	966	At3g23640	HGL1__HGL1 (HETEROGLYCAN GLUCOSIDASE 1); hydrolase
chr3	8563005	8563285	884	At3g23760	similar to transferase
chr3	8641692	8641912	914	At3g23920	BMY7_TR-BAMY__BMY7/TR-BAMY (beta-amylase 7); beta-amylase
chr3	8669606	8669908	921	At3g23990	HSP60__HSP60 (Heat shock protein 60); ATP binding / protein binding / unfolded protein binding
chr3	8863073	8863497	993	At3g24420	product hydrolase, alpha/beta fold family protein
chr3	9032399	9032613	884	At3g24740	similar to unknown protein [Arabidopsis thaliana] (TAIR:AT3G25910.1); similar to Pm27 [Prunus mume] (GB:BAE48661.1); similar to OSIGBa0131J24.4 [Oryza sativa (indica cultivar-group)] (GB:CAH65926.1); similar to OSJNBa0027H09.16 [Oryza sativa (japonica cultivar-group)] (GB:CAE03816.2); contains InterPro domain Protein of unknown function DUF1644; (InterPro:IPR012866)
chr3	9297616	9297909	938	At3g25585	AAPT2__AAPT2 (AMINOALCOHOLPHOSPHOTRANSFERASE); phosphatidyltransferase
chr3	9355675	9355816	930	At3g25690	CHUP1__CHUP1 (CHLOROPLAST UNUSUAL POSITIONING 1)
chr3	9355894	9356154	997	At3g25690	CHUP1__CHUP1 (CHLOROPLAST UNUSUAL POSITIONING 1)
chr3	9518592	9518785	997	At3g26030	ATB' DELTA__ATB' DELTA (Arabidopsis thaliana serine/threonine protein phosphatase 2A 55 kDa regulatory subunit B prime delta); protein phosphatase type 2A regulator
chr3	9572452	9573036	999	At3g26165	gene CYP71B18 function putative cytochrome P450. note pseudogene, cytochrome P450, potential frameshift mutation
chr3	9575679	9576075	890	At3g26170	CYP71B19__CYP71B19 (cytochrome P450
chr3	9580612	9580939	998	At3g26180	CYP71B20__CYP71B20 (cytochrome P450
chr3	9581010	9581127	908	At3g26180	CYP71B20__CYP71B20 (cytochrome P450
chr3	9598302	9598547	997	At3g26220	CYP71B3__CYP71B3 (cytochrome P450
chr3	9598728	9598914	806	At3g26220	CYP71B3__CYP71B3 (cytochrome P450
chr3	9712787	9713041	998	At3g26510	octicosapeptide/Phox/Bem1p (PB1) domain-containing protein
chr3	9825848	9826305	999	At3g26730	zinc finger (C3HC4-type RING finger) family protein
chr3	9911152	9911677	999	At3g26890	similar to unknown protein [Arabidopsis thaliana] (TAIR:AT5G41110.1); similar to Os09g0509400 [Oryza sativa (japonica cultivar-group)] (GB:NP_001063629.1); similar to Os08g0536100 [Oryza sativa (japonica cultivar-group)] (GB:NP_001062361.1); similar to unnamed protein product; gene_id:MEE6.18 unknown protein-related [Medicago truncatula] (GB:ABE89396.1); contains domain FAMILY NOT NAMED (PTHR1319…
chr3	9965401	9965547	968	At3g27020	YSL6__YSL6 (YELLOW STRIPE LIKE 6); oligopeptide transporter
chr3	10068911	10069079	946	At3g27260	GTE8__GTE8 (GLOBAL TRANSCRIPTION FACTOR GROUP E8); DNA binding
chr3	10069782	10070075	999	At3g27260	GTE8__GTE8 (GLOBAL TRANSCRIPTION FACTOR GROUP E8); DNA binding
chr3	10071622	10071873	996	At3g27260	GTE8__GTE8 (GLOBAL TRANSCRIPTION FACTOR GROUP E8); DNA binding
chr3	10436398	10436858	981	At3g28040	leucine-rich repeat transmembrane protein kinase
chr3	10437323	10437688	939	At3g28040	leucine-rich repeat transmembrane protein kinase
chr3	10789936	10790047	999	At3g28740	cytochrome P450 family protein
chr3	10790156	10790194	908	At3g28740	cytochrome P450 family protein
chr3	10790302	10790617	999	At3g28740	cytochrome P450 family protein
chr3	10790828	10791013	985	At3g28740	cytochrome P450 family protein
chr3	10791278	10791682	999	At3g28740	cytochrome P450 family protein
chr3	11193304	11193585	999	At3g29240	similar to unknown protein [Arabidopsis thaliana] (TAIR:AT1G33780.1); similar to Os10g0330400 [Oryza sativa (japonica cultivar-group)] (GB:NP_001064365.1); similar to Protein of unknown function DUF179 [Medicago truncatula] (GB:ABE94310.1); contains InterPro domain Protein of unknown function DUF179; (InterPro:IPR003774)
chr3	11193661	11194207	999	At3g29240	similar to unknown protein [Arabidopsis thaliana] (TAIR:AT1G33780.1); similar to Os10g0330400 [Oryza sativa (japonica cultivar-group)] (GB:NP_001064365.1); similar to Protein of unknown function DUF179 [Medicago truncatula] (GB:ABE94310.1); contains InterPro domain Protein of unknown function DUF179; (InterPro:IPR003774)
chr3	11530479	11530907	996	At3g29670	transferase family protein
chr3	11833624	11833714	996	At3g30200	fructose-6-phosphate 2-kinase-related / fructose-2
chr3	11981091	11981267	955	At3g30390	amino acid transporter family protein
chr3	11981880	11982027	870	At3g30390	amino acid transporter family protein
chr3	12230112	12230136	997	At3g30670	similar to unknown protein [Arabidopsis thaliana] (TAIR:AT1G40125.1)
chr3	12451903	12452458	991	At3g30775	PRODH_ERD5_ATPDH_ATPOX_AT-POX_PRO1__ERD5 (EARLY RESPONSIVE TO DEHYDRATION 5
chr3	12453059	12453453	999	At3g30775	PRODH_ERD5_ATPDH_ATPOX_AT-POX_PRO1__ERD5 (EARLY RESPONSIVE TO DEHYDRATION 5
chr3	13530112	13530695	999	At3g32980	product peroxidase 32 (PER32) (P32) (PRXR3)
chr3	13531319	13531492	991	At3g32980	product peroxidase 32 (PER32) (P32) (PRXR3)
chr3	13533452	13533629	999	At3g32980	product peroxidase 32 (PER32) (P32) (PRXR3)
chr3	14203879	14204021	999	At3g41345=p800=int=At3g41768=p800	rRNA region
chr3	14208135	14208315	998	At3g41768	RRNA00001 product rRNA
chr3	14208418	14208679	995	At3g41768	RRNA00001 product rRNA
chr3	14214187	14214430	999	At3g41768	RRNA00001 product rRNA
chr3	15921483	15921808	953	At3g44200	kinase
chr3	15995245	15995500	999	At3g44300	NIT2__NIT2 (NITRILASE 2)
chr3	15995648	15995872	970	At3g44300	NIT2__NIT2 (NITRILASE 2)
chr3	15996015	15996167	909	At3g44300	NIT2__NIT2 (NITRILASE 2)
chr3	15997842	15998019	983	At3g44310	ATNIT1_NIT1_NITI__NIT1 (NITRILASE 1)
chr3	15998136	15998273	989	At3g44310	ATNIT1_NIT1_NITI__NIT1 (NITRILASE 1)
chr3	15998930	15999855	999	At3g44310	ATNIT1_NIT1_NITI__NIT1 (NITRILASE 1)
chr3	16005662	16005827	816	At3g44320	NIT3__NIT3 (NITRILASE 3)
chr3	16017688	16017985	998	At3g44330	similar to PREDICTED: similar to nicalin [Tribolium castaneum] (GB:XP_971811.1); similar to Os08g0102100 [Oryza sativa (japonica cultivar-group)] (GB:NP_001060766.1); contains InterPro domain Nicastrin; (InterPro:IPR008710)
chr3	16105300	16105580	992	At3g44480	gene RPP1 function Confers resistance to Peronospora parasitica(downy mildew). product RPP1 (RECOGNITION OF PERONOSPORA PARASITICA 1)
chr3	16105697	16105994	958	At3g44480	gene RPP1 function Confers resistance to Peronospora parasitica(downy mildew). product RPP1 (RECOGNITION OF PERONOSPORA PARASITICA 1)
chr3	16117227	16117412	934	At3g44500	Ulp1 protease family protein
chr3	16229212	16229512	912	At3g44670	product ATP binding / nucleoside-triphosphatase/ nucleotide binding / protein binding / transmembrane receptor
chr3	16396207	16396598	888	At3g44880	ACD1_LLS1_PAO__ACD1 (ACCELERATED CELL DEATH 1
chr3	16631737	16632024	994	At3g45290	MLO3__MLO3 (MILDEW RESISTANCE LOCUS O 3); calmodulin binding
chr3	16632272	16632788	999	At3g45300	IVD__IVD (ISOVALERYL-COA-DEHYDROGENASE)
chr3	16633473	16633577	960	At3g45300	IVD__IVD (ISOVALERYL-COA-DEHYDROGENASE)
chr3	16634305	16634379	873	At3g45300	IVD__IVD (ISOVALERYL-COA-DEHYDROGENASE)
chr3	16635718	16635861	999	At3g45300	IVD__IVD (ISOVALERYL-COA-DEHYDROGENASE)
chr3	16801005	16801181	823	At3g45730	unknown protein
chr3	16829564	16829812	999	At3g45780	PHOT1_JK224_NPH1_RPT1__PHOT1 (phototropin 1); kinase
chr3	16829921	16830209	998	At3g45780	PHOT1_JK224_NPH1_RPT1__PHOT1 (phototropin 1); kinase
chr3	16831449	16831663	999	At3g45780	PHOT1_JK224_NPH1_RPT1__PHOT1 (phototropin 1); kinase
chr3	17169592	17170131	950	At3g46600	scarecrow transcription factor family protein
chr3	17449142	17449755	999	At3g47340	ASN1_DIN6__ASN1 (DARK INDUCIBLE 6)
chr3	17450148	17450429	976	At3g47340	ASN1_DIN6__ASN1 (DARK INDUCIBLE 6)
chr3	17450538	17450642	893	At3g47340	ASN1_DIN6__ASN1 (DARK INDUCIBLE 6)
chr3	17450820	17451033	990	At3g47340	ASN1_DIN6__ASN1 (DARK INDUCIBLE 6)
chr3	17451964	17452191	987	At3g47340	ASN1_DIN6__ASN1 (DARK INDUCIBLE 6)
chr3	17492314	17492667	901	At3g47430	gene PEX11B function member of the peroxin11 (PEX11) gene family, located on the peroxisome membrane, controls peroxisome proliferation. product peroxisomal biogenesis factor 11 family protein / PEX11 family protein
chr3	17515497	17515717	834	At3g47500	CDF3__CDF3 (CYCLING DOF FACTOR 3); DNA binding / protein binding / transcription factor
chr3	17515793	17516330	999	At3g47500	CDF3__CDF3 (CYCLING DOF FACTOR 3); DNA binding / protein binding / transcription factor
chr3	17998507	17998756	996	At3g48530	KING1__CBS domain-containing protein
chr3	18046061	18046347	994	At3g48680	GAMMA CAL2__GAMMA CAL2 (GAMMA CARBONIC ANHYDRASE-LIKE 2); acyltransferase
chr3	18048290	18049118	999	At3g48690	ATCXE12__similar to unknown protein [Arabidopsis thaliana] (TAIR:AT3G48700.1); similar to Esterase/lipase/thioesterase [Medicago truncatula] (GB:ABE83378.1); contains InterPro domain Esterase/lipase/thioesterase; (InterPro:IPR000379); contains InterPro domain Alpha/beta hydrolase fold-3; (InterPro:IPR013094)
chr3	18050387	18050496	944	At3g48700	ATCXE13__similar to unknown protein [Arabidopsis thaliana] (TAIR:AT3G48690.1); similar to Esterase/lipase/thioesterase [Medicago truncatula] (GB:ABE83378.1); contains InterPro domain Esterase/lipase/thioesterase; (InterPro:IPR000379); contains InterPro domain Alpha/beta hydrolase fold-3; (InterPro:IPR013094)
chr3	18358402	18358684	911	At3g49490	similar to hypothetical protein MtrDRAFT_AC119415g11v1 [Medicago truncatula] (GB:ABE85164.1)
chr3	18389605	18389928	870	At3g49590	similar to unknown protein [Arabidopsis thaliana] (TAIR:AT3G18770.1); similar to IMP dehydrogenase/GMP reductase [Medicago truncatula] (GB:ABE83766.1)
chr3	18885156	18885480	999	At3g50770	calmodulin-related protein
chr3	18885549	18885671	908	At3g50770	calmodulin-related protein
chr3	18956965	18957377	999	At3g51000	epoxide hydrolase
chr3	19080442	19080650	989	At3g51370	protein phosphatase 2C
chr3	19098011	19098269	998	At3g51430	YLS2__YLS2 (yellow-leaf-specific gene 2); strictosidine synthase
chr3	19198530	19198786	976	At3g51730	saposin B domain-containing protein
chr3	19199025	19199604	999	At3g51730	saposin B domain-containing protein
chr3	19238056	19238303	984	At3g51840	ACX4_ATG6_ATSCX__ACX4 (ACYL-COA OXIDASE 4); oxidoreductase
chr3	19347905	19348154	984	At3g52140	tetratricopeptide repeat (TPR)-containing protein
chr3	19392962	19393141	919	At3g52250	product myb family transcription factor
chr3	19598776	19599134	998	At3g52850	VSR1_ATELP1_ATELP_BP80_BP-80_BP80B_VSR1_VSR-1__ATELP1 (VACUOLAR SORTING RECEPTOR HOMOLOG)
chr3	19599331	19599648	958	At3g52850	VSR1_ATELP1_ATELP_BP80_BP-80_BP80B_VSR1_VSR-1__ATELP1 (VACUOLAR SORTING RECEPTOR HOMOLOG)
chr3	19674196	19674626	964	At3g53030	SRPK4__SRPK4 (SER/ARG-RICH PROTEIN KINASE 4); kinase/ protein kinase
chr3	20187526	20188094	999	At3g54500	similar to dentin sialophosphoprotein-related [Arabidopsis thaliana] (TAIR:AT5G64170.2); similar to conserved hypothetical protein [Medicago truncatula] (GB:ABD28297.1)
chr3	20188269	20188449	958	At3g54500	similar to dentin sialophosphoprotein-related [Arabidopsis thaliana] (TAIR:AT5G64170.2); similar to conserved hypothetical protein [Medicago truncatula] (GB:ABD28297.1)
chr3	20189169	20189493	999	At3g54500	similar to dentin sialophosphoprotein-related [Arabidopsis thaliana] (TAIR:AT5G64170.2); similar to conserved hypothetical protein [Medicago truncatula] (GB:ABD28297.1)
chr3	20201782	20202134	999	At3g54540	ATGCN4__ATGCN4 (Arabidopsis thaliana general control non-repressible 4)
chr3	20202209	20202566	988	At3g54540	ATGCN4__ATGCN4 (Arabidopsis thaliana general control non-repressible 4)
chr3	20329238	20329578	960	At3g54840	ARA6_Ara-6_AtRab5C_AtRABF1__ARA6
chr3	20333375	20333559	945	At3g54850	armadillo/beta-catenin repeat family protein / U-box domain-containing family protein
chr3	20447007	20447201	854	At3g55130	ATWBC19__ATWBC19 (WHITE-BROWN COMPLEX HOMOLOG 19); ATPase
chr3	20471871	20472269	983	At3g55200	splicing factor
chr3	20472869	20473240	884	At3g55200	splicing factor
chr3	20481136	20481534	983	At3g55220	splicing factor
chr3	20507589	20507945	998	At3g55270	MKP1__MKP1 (MKP1); MAP kinase phosphatase
chr3	20514269	20514448	843	At3g55290	short-chain dehydrogenase/reductase (SDR) family protein
chr3	20552916	20553302	993	At3g55410	2-oxoglutarate dehydrogenase E1 component
chr3	20554170	20554685	849	At3g55410	2-oxoglutarate dehydrogenase E1 component
chr3	20638579	20638684	873	At3g55610	P5CS2__P5CS2 (DELTA 1-PYRROLINE-5-CARBOXYLATE SYNTHASE 2); catalytic/ glutamate 5-kinase/ glutamate-5-semialdehyde dehydrogenase
chr3	20639164	20639426	999	At3g55610	P5CS2__P5CS2 (DELTA 1-PYRROLINE-5-CARBOXYLATE SYNTHASE 2); catalytic/ glutamate 5-kinase/ glutamate-5-semialdehyde dehydrogenase
chr3	20639922	20640030	972	At3g55610	P5CS2__P5CS2 (DELTA 1-PYRROLINE-5-CARBOXYLATE SYNTHASE 2); catalytic/ glutamate 5-kinase/ glutamate-5-semialdehyde dehydrogenase
chr3	20777763	20778113	999	At3g55970	oxidoreductase
chr3	20840828	20841006	919	At3g56140	similar to unknown protein [Arabidopsis thaliana] (TAIR:AT2G40400.2); similar to Trimeric LpxA-like [Medicago truncatula] (GB:ABE84885.1); similar to unknown protein [Oryza sativa (japonica cultivar-group)] (GB:AAU44243.1); similar to Os01g0826900 [Oryza sativa (japonica cultivar-group)] (GB:NP_001044677.1); contains InterPro domain Protein of unknown function DUF399; (InterPro:IPR007314)
chr3	20841646	20842000	978	At3g56140	similar to unknown protein [Arabidopsis thaliana] (TAIR:AT2G40400.2); similar to Trimeric LpxA-like [Medicago truncatula] (GB:ABE84885.1); similar to unknown protein [Oryza sativa (japonica cultivar-group)] (GB:AAU44243.1); similar to Os01g0826900 [Oryza sativa (japonica cultivar-group)] (GB:NP_001044677.1); contains InterPro domain Protein of unknown function DUF399; (InterPro:IPR007314)
chr3	21259068	21259176	840	At3g57410	VLN3__VLN3 (VILLIN 3); actin binding
chr3	21259928	21260121	909	At3g57410	VLN3__VLN3 (VILLIN 3); actin binding
chr3	21301313	21301816	999	At3g57520	ATSIP2__ATSIP2 (ARABIDOPSIS THALIANA SEED IMBIBITION 2); hydrolase
chr3	21302607	21302706	825	At3g57520	ATSIP2__ATSIP2 (ARABIDOPSIS THALIANA SEED IMBIBITION 2); hydrolase
chr3	21303165	21303644	999	At3g57520	ATSIP2__ATSIP2 (ARABIDOPSIS THALIANA SEED IMBIBITION 2); hydrolase
chr3	21303939	21304119	999	At3g57520	ATSIP2__ATSIP2 (ARABIDOPSIS THALIANA SEED IMBIBITION 2); hydrolase
chr3	21827452	21827525	988	At3g59020	protein transporter
chr3	21840282	21840612	912	At3g59060	PIL6_PIF5__PIL6 (PHYTOCHROME-INTERACTING FACTOR 5); DNA binding / transcription factor
chr3	21866660	21866877	830	At3g59110	protein kinase family protein
chr3	21924512	21924723	887	At3g59290	(EPSIN3); binding
chr3	22153921	22154091	866	At3g59940	kelch repeat-containing F-box family protein
chr3	22613980	22614364	999	At3g61060	ATPP2-A13__ATPP2-A13
chr3	22614432	22615509	999	At3g61060	ATPP2-A13__ATPP2-A13
chr3	22806599	22807042	990	At3g61600	ATPOB1__ATPOB1 (Arabidopsis thaliana POZ/BTB containing-protein 1); protein binding
chr3	22925348	22925601	996	At3g61890	ATHB-12_ATHB12__ATHB-12 (ARABIDOPSIS THALIANA HOMEOBOX PROTEIN 1); transcription factor
chr3	22925855	22926066	999	At3g61890	ATHB-12_ATHB12__ATHB-12 (ARABIDOPSIS THALIANA HOMEOBOX PROTEIN 1); transcription factor
chr3	23179566	23179926	972	At3g62650	binding
chr3	23460011	23460181	999	At3g63500	similar to unknown protein [Arabidopsis thaliana] (TAIR:AT1G14740.1); similar to hypothetical protein [Malus x domestica] (GB:CAJ44362.1); contains InterPro domain Arabidopsis thaliana 130.7kDa hypothetical protein; (InterPro:IPR004082)
chr3	23460328	23460653	964	At3g63500	similar to unknown protein [Arabidopsis thaliana] (TAIR:AT1G14740.1); similar to hypothetical protein [Malus x domestica] (GB:CAJ44362.1); contains InterPro domain Arabidopsis thaliana 130.7kDa hypothetical protein; (InterPro:IPR004082)
chr4	207609	207905	912	At4g00450	CRP__CRP (CRYPTIC PRECOCIOUS)
chr4	274448	274750	989	At4g00660	DEAD/DEAH box helicase
chr4	314667	315003	987	At4g00750	dehydration-responsive family protein
chr4	455800	456304	986	At4g01050	hydroxyproline-rich glycoprotein family protein
chr4	774430	774576	841	At4g01800	preprotein translocase secA subunit
chr4	808446	808585	999	At4g01870	tolB protein-related
chr4	808659	809717	999	At4g01870	tolB protein-related
chr4	809828	810407	999	At4g01870	tolB protein-related
chr4	1071204	1071428	919	At4g02430	pre-mRNA splicing factor
chr4	1086776	1087026	857	At4g02480	AAA-type ATPase family protein
chr4	1087135	1087276	994	At4g02480	AAA-type ATPase family protein
chr4	1087590	1087662	840	At4g02480	AAA-type ATPase family protein
chr4	1106504	1106719	997	At4g02510	TOC159_PPI2_TOC160_TOC86__TOC159 (translocon outer membrane complex 159)
chr4	1106787	1107153	999	At4g02510	TOC159_PPI2_TOC160_TOC86__TOC159 (translocon outer membrane complex 159)
chr4	1352822	1353012	975	At4g03060	AOP2__AOP2 (ALKENYL HYDROXALKYL PRODUCING 2); oxidoreductase
chr4	1428981	1429120	971	At4g03260	leucine-rich repeat family protein
chr4	1429339	1429812	999	At4g03260	leucine-rich repeat family protein
chr4	1430195	1430417	831	At4g03260	leucine-rich repeat family protein
chr4	2660403	2660667	891	At4g05150	octicosapeptide/Phox/Bem1p (PB1) domain-containing protein
chr4	2750549	2750742	991	At4g05420	DDB1A__DDB1A (UV-damaged DNA-binding protein 1A); DNA binding
chr4	2751727	2751943	874	At4g05420	DDB1A__DDB1A (UV-damaged DNA-binding protein 1A); DNA binding
chr4	4311333	4311587	862	At4g07510=p800	intergenic
chr4	5724239	5724538	999	At4g08920	CRY1_BLU1_HY4_OOP2__CRY1 (CRYPTOCHROME 1
chr4	5724692	5724904	913	At4g08920	CRY1_BLU1_HY4_OOP2__CRY1 (CRYPTOCHROME 1
chr4	5725084	5725300	939	At4g08920	CRY1_BLU1_HY4_OOP2__CRY1 (CRYPTOCHROME 1
chr4	5725378	5725683	999	At4g08920	CRY1_BLU1_HY4_OOP2__CRY1 (CRYPTOCHROME 1
chr4	5725837	5726188	904	At4g08920	CRY1_BLU1_HY4_OOP2__CRY1 (CRYPTOCHROME 1
chr4	6190353	6190640	940	At4g09830	similar to unknown protein [Arabidopsis thaliana] (TAIR:AT5G64780.1); similar to conserved hypothetical protein [Medicago truncatula] (GB:ABE81201.1); contains InterPro domain Tetraspanin; (InterPro:IPR008952)
chr4	6347051	6347268	981	At4g10180	DET1_FUS2__DET1 (DE-ETIOLATED 1)
chr4	6951409	6951760	998	At4g11420	EIF3A_ATTIF3A1_EIF3A-1_TIF3A1__EIF3A (eukaryotic translation initiation factor 3A)
chr4	7211828	7212079	992	At4g12030	bile acid:sodium symporter family protein
chr4	7212333	7212481	892	At4g12030	bile acid:sodium symporter family protein
chr4	7212629	7212837	941	At4g12030	bile acid:sodium symporter family protein
chr4	7406551	7406849	993	At4g12480	pEARLI 1__pEARLI 1; lipid binding
chr4	7445439	7445913	990	At4g12570	UPL5__UPL5 (UBIQUITIN PROTEIN LIGASE 5); ubiquitin-protein ligase
chr4	7447076	7447294	989	At4g12570	UPL5__UPL5 (UBIQUITIN PROTEIN LIGASE 5); ubiquitin-protein ligase
chr4	7657327	7657700	999	At4g13180	short-chain dehydrogenase/reductase (SDR) family protein
chr4	7807200	7807238	999	At4g13430	aconitase family protein / aconitate hydratase family protein
chr4	7844780	7845074	999	At4g13495	function Unknown gene product other RNA
chr4	7845191	7845338	872	At4g13495	function Unknown gene product other RNA
chr4	7845663	7846019	998	At4g13495	function Unknown gene product other RNA
chr4	7866741	7867251	999	At4g13530	similar to unknown protein [Arabidopsis thaliana] (TAIR:AT4G10080.1); similar to unknown protein [Oryza sativa (japonica cultivar-group)] (GB:BAD82228.1)
chr4	7870615	7870687	804	At4g13540	product unknown protein
chr4	7889771	7890032	999	At4g13570=utr3=int=At4g13580=p800	intergenic
chr4	7890436	7891076	999	At4g13570=utr3=int=At4g13580=p800	intergenic
chr4	7892119	7892193	895	At4g13570=utr3=int=At4g13580=p800	intergenic
chr4	7893257	7893393	892	At4g13570=utr3=int=At4g13580=p800	intergenic
chr4	7991707	7991983	997	At4g13770	CYP83A1_REF2__CYP83A1 (CYTOCHROME P450 83A1); oxygen binding
chr4	8055027	8055419	929	At4g13940	EMB1395_MEE58_HOG1_SAHH__HOG1 (HOMOLOGY-DEPENDENT GENE SILENCING 1)
chr4	8102178	8102285	886	At4g14040	EDA38__EDA38 (embryo sac development arrest 38); selenium binding
chr4	8167769	8168122	995	At4g14160	transport protein
chr4	8864759	8864895	886	At4g15530	PPDK__PPDK (PYRUVATE ORTHOPHOSPHATE DIKINASE)
chr4	8865000	8865320	999	At4g15530	PPDK__PPDK (PYRUVATE ORTHOPHOSPHATE DIKINASE)
chr4	8865468	8865502	898	At4g15530	PPDK__PPDK (PYRUVATE ORTHOPHOSPHATE DIKINASE)
chr4	8865577	8865934	999	At4g15530	PPDK__PPDK (PYRUVATE ORTHOPHOSPHATE DIKINASE)
chr4	8866453	8866961	999	At4g15530	PPDK__PPDK (PYRUVATE ORTHOPHOSPHATE DIKINASE)
chr4	8867242	8867342	999	At4g15530	PPDK__PPDK (PYRUVATE ORTHOPHOSPHATE DIKINASE)
chr4	8867508	8867581	890	At4g15530	PPDK__PPDK (PYRUVATE ORTHOPHOSPHATE DIKINASE)
chr4	8867723	8867894	998	At4g15530	PPDK__PPDK (PYRUVATE ORTHOPHOSPHATE DIKINASE)
chr4	8868009	8868079	953	At4g15530	PPDK__PPDK (PYRUVATE ORTHOPHOSPHATE DIKINASE)
chr4	8868148	8868372	999	At4g15530	PPDK__PPDK (PYRUVATE ORTHOPHOSPHATE DIKINASE)
chr4	8868798	8868966	999	At4g15530	PPDK__PPDK (PYRUVATE ORTHOPHOSPHATE DIKINASE)
chr4	8878346	8878560	999	At4g15550	IAGLU__IAGLU (INDOLE-3-ACETATE BETA-D-GLUCOSYLTRANSFERASE); UDP-glycosyltransferase/ transferase
chr4	8884888	8885118	967	At4g15560	CLA1_CLA_DEF_DXPS2_DXS__CLA1 (CLOROPLASTOS ALTERADOS 1)
chr4	8909119	8909544	999	At4g15610	integral membrane family protein
chr4	8910029	8910214	999	At4g15610	integral membrane family protein
chr4	8910421	8910568	999	At4g15610	integral membrane family protein
chr4	8910637	8910806	999	At4g15610	integral membrane family protein
chr4	8972763	8973528	999	At4g15760	product monooxygenase, putative (MO1)
chr4	8974173	8974273	982	At4g15760	product monooxygenase, putative (MO1)
chr4	9171424	9171955	999	At4g16190	cysteine proteinase
chr4	9172277	9172500	997	At4g16190	cysteine proteinase
chr4	9377155	9377333	832	At4g16660	heat shock protein 70
chr4	9392449	9392664	999	At4g16690	esterase/lipase/thioesterase family protein
chr4	9393090	9393166	927	At4g16690	esterase/lipase/thioesterase family protein
chr4	9393270	9393411	999	At4g16690	esterase/lipase/thioesterase family protein
chr4	9450290	9450658	989	At4g16780	ATHB-2_ATHB2_HAT4__ATHB-2 (Homeobox-leucine zipper protein HAT4); DNA binding / transcription factor
chr4	9502853	9503158	994	At4g16890	SNC1_BAL__SNC1 (SUPPRESSOR OF NPR1-1
chr4	9503492	9503633	912	At4g16890	SNC1_BAL__SNC1 (SUPPRESSOR OF NPR1-1
chr4	9505196	9505296	863	At4g16890	SNC1_BAL__SNC1 (SUPPRESSOR OF NPR1-1
chr4	9524597	9524870	997	At4g16920	disease resistance protein (TIR-NBS-LRR class)
chr4	9542277	9542512	988	At4g16950	RPP5__RPP5 (RECOGNITION OF PERONOSPORA PARASITICA 5)
chr4	9542751	9543051	999	At4g16950	RPP5__RPP5 (RECOGNITION OF PERONOSPORA PARASITICA 5)
chr4	9543482	9543620	985	At4g16950	RPP5__RPP5 (RECOGNITION OF PERONOSPORA PARASITICA 5)
chr4	9544050	9544468	999	At4g16950	RPP5__RPP5 (RECOGNITION OF PERONOSPORA PARASITICA 5)
chr4	9601549	9602118	972	At4g17080	MORN (Membrane Occupation and Recognition Nexus) repeat-containing protein /phosphatidylinositol-4-phosphate 5-kinase-related
chr4	10039063	10039435	999	At4g18120	AML3__AML3 (ARABIDOPSIS MEI2-LIKE); RNA binding
chr4	10040559	10041131	999	At4g18120	AML3__AML3 (ARABIDOPSIS MEI2-LIKE); RNA binding
chr4	10041934	10042167	991	At4g18120	AML3__AML3 (ARABIDOPSIS MEI2-LIKE); RNA binding
chr4	10457623	10457882	866	At4g19110	protein kinase
chr4	10479015	10479192	927	At4g19160	binding
chr4	10479837	10480141	935	At4g19160	binding
chr4	10481997	10482254	832	At4g19170	NCED4__NCED4 (NINE-CIS-EPOXYCAROTENOID DIOXYGENASE 4)
chr4	10482428	10483412	994	At4g19170	NCED4__NCED4 (NINE-CIS-EPOXYCAROTENOID DIOXYGENASE 4)
chr4	10616355	10616745	962	At4g19490	product protein binding
chr4	10628359	10628716	816	At4g19500	disease resistance protein (TIR-NBS-LRR class)
chr4	10651894	10652049	976	At4g19530	disease resistance protein (TIR-NBS-LRR class)
chr4	10653863	10654075	998	At4g19530	disease resistance protein (TIR-NBS-LRR class)
chr4	10654223	10654366	960	At4g19530	disease resistance protein (TIR-NBS-LRR class)
chr4	10654435	10654827	997	At4g19530	disease resistance protein (TIR-NBS-LRR class)
chr4	10655686	10656263	999	At4g19530	disease resistance protein (TIR-NBS-LRR class)
chr4	10861493	10861743	948	At4g20070	ATAAH__ATAAH (ARABIDOPSIS THALIANA ALLANTOATE AMIDOHYDROLASE); allantoate deiminase/ metallopeptidase
chr4	10863613	10863834	951	At4g20070	ATAAH__ATAAH (ARABIDOPSIS THALIANA ALLANTOATE AMIDOHYDROLASE); allantoate deiminase/ metallopeptidase
chr4	11167921	11168025	987	At4g20850	TPP2__TPP2 (TRIPEPTIDYL PEPTIDASE II); subtilase
chr4	11168219	11168365	930	At4g20850	TPP2__TPP2 (TRIPEPTIDYL PEPTIDASE II); subtilase
chr4	11169545	11169756	925	At4g20850	TPP2__TPP2 (TRIPEPTIDYL PEPTIDASE II); subtilase
chr4	11456210	11456531	984	At4g21540	function Encodes a putative sphingosine kinase (SphK) containing the five conserved domains (C1-C5) previously identified in SphKs. product diacylglycerol kinase
chr4	12311247	12311538	999	At4g23600	CORI3_JR2__CORI3 (CORONATINE INDUCED 1
chr4	12311783	12311923	856	At4g23600	CORI3_JR2__CORI3 (CORONATINE INDUCED 1
chr4	12414563	12414786	998	At4g23870	similar to unknown protein [Arabidopsis thaliana] (TAIR:AT4G11020.1)
chr4	12480821	12481230	999	At4g24020	RWP-RK domain-containing protein
chr4	12481975	12482710	999	At4g24020	RWP-RK domain-containing protein
chr4	12526224	12526542	920	At4g24120	YSL1__YSL1 (YELLOW STRIPE LIKE 1); oligopeptide transporter
chr4	12568278	12568824	999	At4g24230	gene ACBP3 function acyl-CoA-binding protein ACBP3. Localized extracellularly in transiently expressed tobacco BY-2 cells and onion epidermal cells. Binds arachidonyl-CoA with high affinity.
chr4	12741061	12741214	970	At4g24690	ubiquitin-associated (UBA)/TS-N domain-containing protein / octicosapeptide/Phox/Bemp1 (PB1) domain-containing protein
chr4	12741656	12742450	998	At4g24690	ubiquitin-associated (UBA)/TS-N domain-containing protein / octicosapeptide/Phox/Bemp1 (PB1) domain-containing protein
chr4	13025625	13026023	921	At4g25500	ATRSP35_ATRSP40_AT-SRP40__ATRSP35 (Arabidopsis thaliana arginine/serine-rich splicing factor 35)
chr4	13058664	13058734	993	At4g25580	stress-responsive protein-related
chr4	13156947	13157191	935	At4g25880	APUM6__APUM6 (ARABIDOPSIS PUMILIO 6); RNA binding
chr4	13307695	13307799	958	At4g26290	unknown protein
chr4	13308041	13308223	952	At4g26300	EMB1027__EMB1027 (EMBRYO DEFECTIVE 1027); ATP binding / arginine-tRNA ligase
chr4	13362200	13363137	999	At4g26450	product unknown protein note similar to unknown protein [Arabidopsis thaliana] (TAIR:AT5G56210.1)
chr4	13505426	13505786	996	At4g26870	aspartyl-tRNA synthetase
chr4	13557609	13557823	999	At4g27000	ATRBP45C__RNA-binding protein 45 (RBP45)
chr4	13654571	13654975	999	At4g27260	GH3.5_WES1__GH3.5/WES1; indole-3-acetic acid amido synthetase
chr4	13655676	13655957	984	At4g27260	GH3.5_WES1__GH3.5/WES1; indole-3-acetic acid amido synthetase
chr4	13675887	13676207	989	At4g27310	product zinc finger (B-box type) family protein
chr4	13728149	13728544	835	At4g27450	similar to unknown protein [Arabidopsis thaliana] (TAIR:AT3G15450.1); similar to unknown [Glycine max] (GB:AAG00940.1); contains domain no description (G3D.3.60.20.10); contains domain N-terminal nucleophile aminohydrolases (Ntn hydrolases) (SSF56235)
chr4	13879095	13879322	996	At4g27870	product integral membrane family protein
chr4	13940920	13941053	974	At4g28040	nodulin MtN21 family protein
chr4	13941161	13941302	997	At4g28040	nodulin MtN21 family protein
chr4	13941484	13942214	999	At4g28040	nodulin MtN21 family protein
chr4	13950178	13950573	998	At4g28080	binding
chr4	13951808	13952110	999	At4g28080	binding
chr4	14004564	14005647	999	At4g28260	similar to expressed protein [Oryza sativa (japonica cultivar-group)] (GB:ABB47837.2)
chr4	14014815	14014957	883	At4g28300	hydroxyproline-rich glycoprotein family protein
chr4	14042389	14042721	994	At4g28390	AAC3__AAC3 (ADP/ATP CARRIER 3); ATP:ADP antiporter/ binding
chr4	14145502	14145718	987	At4g28650	leucine-rich repeat transmembrane protein kinase
chr4	14146334	14146691	998	At4g28650	leucine-rich repeat transmembrane protein kinase
chr4	14300398	14300660	997	At4g29010	AIM1__AIM1 (ABNORMAL INFLORESCENCE MERISTEM); enoyl-CoA hydratase
chr4	14612297	14612587	931	At4g29900	ACA10__ACA10 (autoinhibited Ca2+ -ATPase 10); calcium-transporting ATPase/ calmodulin binding
chr4	14614579	14614684	985	At4g29900	ACA10__ACA10 (autoinhibited Ca2+ -ATPase 10); calcium-transporting ATPase/ calmodulin binding
chr4	14659064	14659288	997	At4g29950	microtubule-associated protein
chr4	14659359	14659969	999	At4g29950	microtubule-associated protein
chr4	14796763	14797227	999	At4g30210	ATR2_AR2__ATR2 (ARABIDOPSIS P450 REDUCTASE 2)
chr4	14820164	14820451	999	At4g30270	MERI5B_BRU1_MERI-5__MERI5B (MERISTEM-5); hydrolase
chr4	15067401	15068120	999	At4g30960	SIP3_SnRK3.14_CIPK6__CIPK6 (CBL-INTERACTING PROTEIN KINASE 6); kinase
chr4	15217643	15217931	998	At4g31350=utr3=int=At4g31360=p800	intergenic; up in exosome
chr4	15218117	15218204	908	At4g31350=utr3=int=At4g31360=p800	intergenic; up in exosome
chr4	15219091	15219262	989	At4g31350=utr3=int=At4g31360=p800	intergenic; up in exosome
chr4	15240901	15241030	999	At4g31400=utr3=int=At4g31410=p800	intergenic; up in exosome
chr4	15241416	15241517	970	At4g31400=utr3=int=At4g31410=p800	intergenic; up in exosome
chr4	15241598	15241685	909	At4g31400=utr3=int=At4g31410=p800	intergenic; up in exosome
chr4	15265268	15265776	966	At4g31480	coatomer beta subunit
chr4	15269887	15270153	995	At4g31490	coatomer beta subunit
chr4	15374188	15374485	842	At4g31780	MGD1_MGDA__MGD1 (MONOGALACTOSYLDIACYLGLYCEROL SYNTHASE 1
chr4	15403621	15403788	845	At4g31850	PGR3__PGR3 (PROTON GRADIENT REGULATION 3); binding
chr4	15501181	15501486	973	At4g32060	calcium-binding EF hand family protein
chr4	15643661	15643872	963	At4g32410	CESA1_RSW1__CESA1 (CELLULASE SYNTHASE 1); transferase
chr4	15644261	15644448	892	At4g32410	CESA1_RSW1__CESA1 (CELLULASE SYNTHASE 1); transferase
chr4	15645586	15645721	957	At4g32410	CESA1_RSW1__CESA1 (CELLULASE SYNTHASE 1); transferase
chr4	15646323	15646533	993	At4g32410	CESA1_RSW1__CESA1 (CELLULASE SYNTHASE 1); transferase
chr4	15659672	15659879	945	At4g32440	agenet domain-containing protein
chr4	15676443	15676690	999	At4g32480	product unknown protein
chr4	15676814	15677027	999	At4g32480	product unknown protein
chr4	15677362	15677903	999	At4g32480	product unknown protein
chr4	15677540	15677762	988	At4g32480	anti-sense to product unknown protein
chr4	15799226	15799473	999	At4g32760	protein transporter
chr4	15802026	15802171	807	At4g32760	protein transporter
chr4	15803452	15804044	923	At4g32760	protein transporter
chr4	15881369	15881759	999	At4g32910	similar to Os01g0746200 [Oryza sativa (japonica cultivar-group)] (GB:NP_001044228.1); similar to putative nucleoporin Nup75 [Oryza sativa (japonica cultivar-group)] (GB:BAD87530.1); contains InterPro domain Nup85 nucleoporin; (InterPro:IPR011502)
chr4	15902886	15903138	977	At4g32940	GAMMA-VPE_GAMMAVPE__GAMMA-VPE (Vacuolar processing enzyme gamma); cysteine-type endopeptidase
chr4	15985227	15985400	996	At4g33150	LKR_SDH__LKR (SACCHAROPINE DEHYDROGENASE)
chr4	15985259	15985549	999	At4g33150	LKR_SDH__LKR (SACCHAROPINE DEHYDROGENASE)
chr4	15985652	15986114	999	At4g33150	LKR_SDH__LKR (SACCHAROPINE DEHYDROGENASE)
chr4	15985828	15985937	942	At4g33150	LKR_SDH__LKR (SACCHAROPINE DEHYDROGENASE)
chr4	15986273	15986700	999	At4g33150	LKR_SDH__LKR (SACCHAROPINE DEHYDROGENASE)
chr4	15987276	15987387	999	At4g33150	LKR_SDH__LKR (SACCHAROPINE DEHYDROGENASE)
chr4	15987709	15987741	937	At4g33150	LKR_SDH__LKR (SACCHAROPINE DEHYDROGENASE)
chr4	15987879	15988023	999	At4g33150	LKR_SDH__LKR (SACCHAROPINE DEHYDROGENASE)
chr4	15988089	15988194	989	At4g33150	LKR_SDH__LKR (SACCHAROPINE DEHYDROGENASE)
chr4	15988425	15988530	990	At4g33150	LKR_SDH__LKR (SACCHAROPINE DEHYDROGENASE)
chr4	15989155	15989225	981	At4g33150	LKR_SDH__LKR (SACCHAROPINE DEHYDROGENASE)
chr4	15989334	15989482	999	At4g33150	LKR_SDH__LKR (SACCHAROPINE DEHYDROGENASE)
chr4	15990201	15990307	999	At4g33150	LKR_SDH__LKR (SACCHAROPINE DEHYDROGENASE)
chr4	15990409	15990516	991	At4g33150	LKR_SDH__LKR (SACCHAROPINE DEHYDROGENASE)
chr4	15990801	15991009	999	At4g33150	LKR_SDH__LKR (SACCHAROPINE DEHYDROGENASE)
chr4	16018845	16019030	948	At4g33210	F-box family protein (FBL15)
chr4	16296308	16296749	996	At4g34000	ABF3_DPBF5_ABF3_DPBF5_ABF3_DPBF5_ABF3_DPBF5__ABF3/DPBF5 (ABSCISIC ACID RESPONSIVE ELEMENTS-BINDING FACTOR 3); DNA binding / protein binding / transcription factor/ transcriptional activator
chr4	16300707	16300888	937	At4g34020	product DJ-1 family protein
chr4	16301226	16301523	999	At4g34030	MCCB__MCCB (3-METHYLCROTONYL-COA CARBOXYLASE); biotin carboxylase
chr4	16301914	16302356	999	At4g34030	MCCB__MCCB (3-METHYLCROTONYL-COA CARBOXYLASE); biotin carboxylase
chr4	16302649	16303086	999	At4g34030	MCCB__MCCB (3-METHYLCROTONYL-COA CARBOXYLASE); biotin carboxylase
chr4	16303754	16304001	998	At4g34030	MCCB__MCCB (3-METHYLCROTONYL-COA CARBOXYLASE); biotin carboxylase
chr4	16331224	16331827	999	At4g34100	protein binding / zinc ion binding
chr4	16332191	16332559	917	At4g34100	protein binding / zinc ion binding
chr4	16336575	16336939	983	At4g34100	protein binding / zinc ion binding
chr4	16346519	16346662	904	At4g34135	UGT73B2__UGT73B2; UDP-glycosyltransferase
chr4	16348198	16348337	918	At4g34138	UGT73B1__UGT73B1 (UDP-glucosyl transferase 73B1); UDP-glycosyltransferase/ abscisic acid glucosyltransferase
chr4	16348301	16348443	978	At4g34138	UGT73B1__UGT73B1 (UDP-glucosyl transferase 73B1); UDP-glycosyltransferase/ abscisic acid glucosyltransferase
chr4	16348874	16349164	999	At4g34138	UGT73B1__UGT73B1 (UDP-glucosyl transferase 73B1); UDP-glycosyltransferase/ abscisic acid glucosyltransferase
chr4	16349315	16349454	999	At4g34138	UGT73B1__UGT73B1 (UDP-glucosyl transferase 73B1); UDP-glycosyltransferase/ abscisic acid glucosyltransferase
chr4	16349554	16349906	999	At4g34138	UGT73B1__UGT73B1 (UDP-glucosyl transferase 73B1); UDP-glycosyltransferase/ abscisic acid glucosyltransferase
chr4	16351821	16351930	819	At4g34140	D111/G-patch domain-containing protein
chr4	16408480	16408726	989	At4g34280	product transducin family protein / WD-40 repeat family protein
chr4	16473701	16473848	881	At4g34450	coatomer gamma-2 subunit
chr4	16560360	16561190	999	At4g34710	ADC2_SPE2__ADC2 (ARGININE DECARBOXYLASE 2)
chr4	16561264	16562531	999	At4g34710	ADC2_SPE2__ADC2 (ARGININE DECARBOXYLASE 2)
chr4	16562759	16562904	884	At4g34710	ADC2_SPE2__ADC2 (ARGININE DECARBOXYLASE 2)
chr4	16617678	16618362	999	At4g34880=utr3=int=At4g34890=utr3	intergenic; unannotated transcript
chr4	16622987	16623278	963	At4g34890	ATXDH1__ATXDH1 (XANTHINE DEHYDROGENASE 1); xanthine dehydrogenase
chr4	16701629	16702384	999	At4g35090	CAT2__CAT2 (CATALASE 2); catalase
chr4	16702523	16702741	999	At4g35090	CAT2__CAT2 (CATALASE 2); catalase
chr4	16941199	16941381	840	At4g35750	Rho-GTPase-activating protein-related
chr4	16945654	16945877	839	At4g35770	SEN1_DIN1__SEN1 (DARK INDUCIBLE 1)
chr4	16959280	16959977	999	At4g35790	ATPLDDELTA_PLDDELTA__ATPLDDELTA (Arabidopsis thaliana phospholipase D delta); phospholipase D
chr4	17354472	17354656	993	At4g36850	product PQ-loop repeat family protein / transmembrane family protein
chr4	17515930	17516075	989	At4g37220	stress-responsive protein
chr4	17619908	17620268	999	At4g37480	DNAJ heat shock N-terminal domain-containing protein
chr4	17632069	17632384	971	At4g37520	peroxidase 50 (PER50) (P50) (PRXR2)
chr4	17632722	17633147	999	At4g37520	peroxidase 50 (PER50) (P50) (PRXR2)
chr4	17805479	17805658	999	At4g37870	PCK1_PEPCK__ATP binding / phosphoenolpyruvate carboxykinase (ATP)
chr4	17806115	17806282	999	At4g37870	PCK1_PEPCK__ATP binding / phosphoenolpyruvate carboxykinase (ATP)
chr4	17992467	17992685	988	At4g38440	similar to Os06g0574400 [Oryza sativa (japonica cultivar-group)] (GB:NP_001057925.1); similar to hypothetical protein [Oryza sativa (japonica cultivar-group)] (GB:BAD61853.1); contains domain ARM repeat (SSF48371); contains domain FAMILY NOT NAMED (PTHR21483); contains domain SUBFAMILY NOT NAMED (PTHR21483:SF11)
chr4	17999451	17999594	995	At4g38470	protein kinase family protein
chr4	18023119	18023449	999	At4g38540	monooxygenase
chr4	18023733	18023844	999	At4g38540	monooxygenase
chr4	18023987	18024124	819	At4g38540	monooxygenase
chr4	18024308	18024528	999	At4g38540	monooxygenase
chr4	18024671	18024904	999	At4g38540	monooxygenase
chr4	18044223	18044513	947	At4g38600	KAK_UPL3__KAK (KAKTUS)
chr4	18326746	18326988	886	At4g39400	BRI1_BIN1_CBB2_DWF2__BRI1 (BRASSINOSTEROID INSENSITIVE 1); kinase
chr4	18406776	18406989	926	At4g39660	AGT2__AGT2 (ALANINE:GLYOXYLATE AMINOTRANSFERASE 2); alanine-glyoxylate transaminase
chr4	18492411	18492733	962	At4g39850	PXA1_CTS_PED3__PXA1 (PEROXISOMAL ABC TRANSPORTER 1)
chr5	280934	281451	999	At5g01740	similar to wound-responsive protein-related [Arabidopsis thaliana] (TAIR:AT3G10985.1); similar to Wound-induced protein WI12
chr5	310481	311026	999	At5g01810	SIP2_SnRK3.1_CIPK15_ATPK10_PKS3__CIPK15 (CBL-INTERACTING PROTEIN KINASE 15); kinase
chr5	640813	640957	983	At5g02810	PRR7__PRR7 (PSEUDO-RESPONSE REGULATOR 7); transcription regulator
chr5	648798	648904	885	At5g02840	LCL1__DNA binding / transcription factor
chr5	790761	791309	999	At5g03280	EIN2_CKR1_ERA3_ORE2_ORE3_PIR2__EIN2 (ETHYLENE INSENSITIVE 2); transporter
chr5	871860	872075	835	At5g03490	UDP-glucoronosyl/UDP-glucosyl transferase family protein
chr5	971400	971557	999	At5g03710	anti-sense to product unknown protein
chr5	979582	979656	825	At5g03730	CTR1_SIS1__CTR1 (CONSTITUTIVE TRIPLE RESPONSE 1); kinase/ protein threonine/tyrosine kinase
chr5	1090436	1090570	983	At5g04040	SDP1__SDP1 (SUGAR-DEPENDENT1); triacylglycerol lipase
chr5	1090678	1090934	834	At5g04040	SDP1__SDP1 (SUGAR-DEPENDENT1); triacylglycerol lipase
chr5	1091004	1091737	999	At5g04040	SDP1__SDP1 (SUGAR-DEPENDENT1); triacylglycerol lipase
chr5	1092149	1092546	849	At5g04040	SDP1__SDP1 (SUGAR-DEPENDENT1); triacylglycerol lipase
chr5	1130477	1130619	929	At5g04140	GLU1_GLS1_GLUS__GLU1 (FERREDOXIN-DEPENDENT GLUTAMATE SYNTHASE 1)
chr5	1130838	1131155	999	At5g04140	GLU1_GLS1_GLUS__GLU1 (FERREDOXIN-DEPENDENT GLUTAMATE SYNTHASE 1)
chr5	1133136	1133532	936	At5g04140	GLU1_GLS1_GLUS__GLU1 (FERREDOXIN-DEPENDENT GLUTAMATE SYNTHASE 1)
chr5	1320088	1320525	851	At5g04590	SIR__SIR (sulfite reductase); sulfite reductase (ferredoxin)
chr5	1361638	1361934	980	At5g04720	ADR1-L2__ADR1-L2 (ADR1-LIKE 2); ATP binding / nucleoside-triphosphatase/ nucleotide binding / protein binding
chr5	1520447	1520618	933	At5g05140	transcription elongation factor-related
chr5	1533022	1533307	875	At5g05170	CESA3_ATH-B_CEV1_IXR1__CESA3 (CELLULASE SYNTHASE 3); cellulose synthase/ transferase
chr5	1673121	1673396	973	At5g05600	oxidoreductase
chr5	1727557	1727776	958	At5g05750	DNAJ heat shock N-terminal domain-containing protein
chr5	1727956	1728466	890	At5g05750	DNAJ heat shock N-terminal domain-containing protein
chr5	2167670	2168028	999	At5g06980	similar to unknown protein [Arabidopsis thaliana] (TAIR:AT3G12320.1)
chr5	2204824	2205011	997	At5g07100	WRKY26__WRKY26 (WRKY DNA-binding protein 26); transcription factor
chr5	2356040	2356460	999	At5g07440	GDH2__GDH2 (GLUTAMATE DEHYDROGENASE 2); oxidoreductase
chr5	2356614	2357123	999	At5g07440	GDH2__GDH2 (GLUTAMATE DEHYDROGENASE 2); oxidoreductase
chr5	2357161	2357457	993	At5g07440	GDH2__GDH2 (GLUTAMATE DEHYDROGENASE 2); oxidoreductase
chr5	2783408	2783631	800	At5g08590	ASK2_SNRK2-1_SNRK2.1_SRK2G__ASK2 (ARABIDOPSIS SERINE/THREONINE KINASE 2); kinase
chr5	2790862	2791195	999	At5g08610	DEAD box RNA helicase (RH26)
chr5	2925207	2925526	983	At5g09410	EICBP.B__EICBP.B (ETHYLENE INDUCED CALMODULIN BINDING PROTEIN); calmodulin binding / transcription regulator
chr5	2938462	2939465	999	At5g09440	phosphate-responsive protein
chr5	3397305	3397518	920	At5g10745	product unknown protein
chr5	3464474	3464898	999	At5g10960	CCR4-NOT transcription complex protein
chr5	3465035	3465613	998	At5g10960	CCR4-NOT transcription complex protein
chr5	3498402	3498616	825	At5g11040	similar to Os04g0502200 [Oryza sativa (japonica cultivar-group)] (GB:NP_001053234.1); similar to H0311C03.11 [Oryza sativa (indica cultivar-group)] (GB:CAH67557.1); similar to OSJNBa0029H02.30 [Oryza sativa (japonica cultivar-group)] (GB:CAE01639.1); contains domain TPR-like (SSF48452); contains domain FAMILY NOT NAMED (PTHR21512); contains domain gb def: Hypothetical protein T5K6_30 (PTHR21512:S…
chr5	3524738	3525298	995	At5g11090	serine-rich protein-related
chr5	3764397	3764733	974	At5g11700	glycine-rich protein
chr5	3765700	3765906	952	At5g11700	glycine-rich protein
chr5	3772843	3773103	968	At5g11710	(EPSIN1); binding
chr5	4126925	4127556	999	At5g13010	EMB3011__EMB3011 (EMBRYO DEFECTIVE 3011); RNA helicase
chr5	4127630	4128220	991	At5g13010	EMB3011__EMB3011 (EMBRYO DEFECTIVE 3011); RNA helicase
chr5	4287180	4287261	959	At5g13370	auxin-responsive GH3 family protein
chr5	4288867	4289180	997	At5g13370	auxin-responsive GH3 family protein
chr5	4389858	4390400	999	At5g13630	GUN5_CCH_CHLH__GUN5 (GENOMES UNCOUPLED 5)
chr5	4390686	4391263	999	At5g13630	GUN5_CCH_CHLH__GUN5 (GENOMES UNCOUPLED 5)
chr5	4391334	4392165	999	At5g13630	GUN5_CCH_CHLH__GUN5 (GENOMES UNCOUPLED 5)
chr5	4445481	4445663	983	At5g13770	pentatricopeptide (PPR) repeat-containing protein
chr5	4445808	4446312	999	At5g13770	pentatricopeptide (PPR) repeat-containing protein
chr5	4446429	4446682	958	At5g13770	pentatricopeptide (PPR) repeat-containing protein
chr5	4508623	4508834	976	At5g13980	alpha-mannosidase
chr5	4509385	4509652	837	At5g13980	alpha-mannosidase
chr5	4536084	4536479	995	At5g14060	CARAB-AK-LYS__CARAB-AK-LYS (Lysine-sensitive aspartate kinase); amino acid binding / aspartate kinase
chr5	4571466	4571684	999	At5g14180	lipase family protein
chr5	5176021	5176623	999	At5g15850	COL1__COL1 (CONSTANS-LIKE 1); transcription factor/ zinc ion binding
chr5	5176761	5176980	995	At5g15850	COL1__COL1 (CONSTANS-LIKE 1); transcription factor/ zinc ion binding
chr5	5177090	5177481	999	At5g15850	COL1__COL1 (CONSTANS-LIKE 1); transcription factor/ zinc ion binding
chr5	5272912	5273126	929	At5g16150	GLT1_PGLCT__GLT1/PGLCT (GLUCOSE TRANSPORTER 1); carbohydrate transporter/ sugar porter
chr5	5350274	5350350	977	At5g16340	AMP-binding protein
chr5	5350535	5350870	999	At5g16340	AMP-binding protein
chr5	5357265	5358453	999	At5g16370	AMP-binding protein
chr5	5577797	5577975	999	At5g16970	AT-AER__AT-AER (ALKENAL REDUCTASE); 2-alkenal reductase
chr5	5902768	5903578	999	At5g17860	CAX7__cation exchanger
chr5	5903682	5904217	999	At5g17860	CAX7__cation exchanger
chr5	5991040	5991374	993	At5g18120	ATAPRL7__ATAPRL7 (APR-LIKE 7)
chr5	5995509	5995798	982	At5g18130	similar to unknown protein [Arabidopsis thaliana] (TAIR:AT3G03870.2); similar to hypothetical protein MtrDRAFT_AC156827g15v1 [Medicago truncatula] (GB:ABE86405.1)
chr5	6006534	6006606	883	At5g18170	GDH1__GDH1 (GLUTAMATE DEHYDROGENASE 1); oxidoreductase
chr5	6006843	6007092	953	At5g18170	GDH1__GDH1 (GLUTAMATE DEHYDROGENASE 1); oxidoreductase
chr5	6007420	6007605	819	At5g18170	GDH1__GDH1 (GLUTAMATE DEHYDROGENASE 1); oxidoreductase
chr5	6212971	6213293	956	At5g18640	lipase class 3 family protein
chr5	6227146	6227362	915	At5g18670	BMY3__BMY3 (beta-amylase 3); beta-amylase
chr5	6414654	6415444	996	At5g19120	pepsin A
chr5	6531636	6531900	856	At5g19390	product pleckstrin homology (PH) domain-containing protein / RhoGAP domain-containing protein
chr5	6826593	6826810	881	At5g20230	ATBCB_BCB__ATBCB (ARABIDOPSIS BLUE-COPPER-BINDING PROTEIN); copper ion binding
chr5	6826954	6827429	999	At5g20230	ATBCB_BCB__ATBCB (ARABIDOPSIS BLUE-COPPER-BINDING PROTEIN); copper ion binding
chr5	6833726	6834043	994	At5g20250	DIN10__DIN10 (DARK INDUCIBLE 10); hydrolase
chr5	6834170	6834961	999	At5g20250	DIN10__DIN10 (DARK INDUCIBLE 10); hydrolase
chr5	6835110	6835498	950	At5g20250	DIN10__DIN10 (DARK INDUCIBLE 10); hydrolase
chr5	6848099	6848239	982	At5g20280	ATSPS1F__ATSPS1F (sucrose phosphate synthase 1F); sucrose-phosphate synthase/ transferase
chr5	7248221	7248371	858	At5g21930	gene PAA2 function P-Type ATPase, mediates copper transport to chloroplast thylakoid lumen. Required for accumulation of copper-containing plastocyanin in the thylakoid lumen and for effective photosynthetic electron transport
chr5	7529494	7529810	924	At5g22640	EMB1211__EMB1211 (EMBRYO DEFECTIVE 1211)
chr5	7703085	7703526	999	At5g23010	IMS3_MAM1_IMS3__MAM1 (2-isopropylmalate synthase 3); 2-isopropylmalate synthase
chr5	7704314	7704530	996	At5g23010	IMS3_MAM1_IMS3__MAM1 (2-isopropylmalate synthase 3); 2-isopropylmalate synthase
chr5	7704314	7704496	800	At5g23010	IMS3_MAM1_IMS3__MAM1 (2-isopropylmalate synthase 3); 2-isopropylmalate synthase
chr5	7705063	7705235	990	At5g23010	IMS3_MAM1_IMS3__MAM1 (2-isopropylmalate synthase 3); 2-isopropylmalate synthase
chr5	7733231	7733379	972	At5g23050	acyl-activating enzyme 17 (AAE17)
chr5	8458222	8458535	999	At5g24690	similar to unknown protein [Arabidopsis thaliana] (TAIR:AT5G22790.1); similar to conserved hypothetical protein [Medicago truncatula] (GB:ABE84237.1)
chr5	8773920	8774366	870	At5g25280	serine-rich protein-related
chr5	8795786	8796305	999	At5g25350	EBF2__EBF2 (EIN3-BINDING F BOX PROTEIN 2)
chr5	8897968	8898797	999	At5g25560	zinc finger (C3HC4-type RING finger) family protein
chr5	8898954	8899439	996	At5g25560	zinc finger (C3HC4-type RING finger) family protein
chr5	8901333	8901619	997	At5g25560	zinc finger (C3HC4-type RING finger) family protein
chr5	9286668	9287244	977	At5g26742	gene EMB1138 product EMB1138 (EMBRYO DEFECTIVE 1138); ATP binding / ATP-dependent helicase
chr5	9288491	9288919	999	At5g26742	gene EMB1138 product EMB1138 (EMBRYO DEFECTIVE 1138); ATP binding / ATP-dependent helicase
chr5	9984557	9984855	999	At5g27950	kinesin motor protein-related
chr5	10305049	10305226	852	At5g28320	product unknown protein
chr5	10305498	10305785	891	At5g28320	product unknown protein
chr5	10344363	10344650	891	At5g28400	similar to EMB1703 (EMBRYO DEFECTIVE 1703) [Arabidopsis thaliana] (TAIR:AT3G61780.1); similar to unknown protein [Arabidopsis thaliana] (TAIR:AT5G28320.1); similar to Viral A-type inclusion protein repeat [Entamoeba histolytica HM-1:IMSS] (GB:XP_653447.1); contains domain Interleukin 8-like chemokines (SSF54117)
chr5	10344922	10345099	852	At5g28400	similar to EMB1703 (EMBRYO DEFECTIVE 1703) [Arabidopsis thaliana] (TAIR:AT3G61780.1); similar to unknown protein [Arabidopsis thaliana] (TAIR:AT5G28320.1); similar to Viral A-type inclusion protein repeat [Entamoeba histolytica HM-1:IMSS] (GB:XP_653447.1); contains domain Interleukin 8-like chemokines (SSF54117)
chr5	10881254	10881397	895	At5g28850	calcium-binding EF hand family protein
chr5	12727668	12727860	999	At5g33422	CACTA-like transposase family (Tnp2/En/Spm)
chr5	13496669	13496844	984	At5g35210	peptidase M50 family protein / sterol-regulatory element binding protein (SREBP) site 2 protease family protein
chr5	13601738	13601991	907	At5g35360	CAC2__CAC2 (acetyl co-enzyme A carboxylase biotin carboxylase subunit)
chr5	14025589	14026011	973	At5g35840	PHYC__PHYC (PHYTOCHROME DEFECTIVE C)
chr5	14145533	14145794	948	At5g35980	kinase
chr5	14299603	14299983	963	At5g36250	protein phosphatase 2C
chr5	14914726	14915125	994	At5g37510	EMB1467__EMB1467 (EMBRYO DEFECTIVE 1467); NADH dehydrogenase
chr5	15394781	15394904	977	At5g38410	ribulose-bisphosphate carboxylase
chr5	15401630	15401753	977	At5g38430	ribulose bisphosphate carboxylase small chain 1B / RuBisCO small subunit 1B (RBCS-1B) (ATS1B)
chr5	15841069	15841211	921	At5g39520	similar to unknown protein [Arabidopsis thaliana] (TAIR:AT5G39530.1); similar to hypothetical protein MtrDRAFT_AC119412g1v1 [Medicago truncatula] (GB:ABE86761.1)
chr5	15841359	15841473	978	At5g39520	similar to unknown protein [Arabidopsis thaliana] (TAIR:AT5G39530.1); similar to hypothetical protein MtrDRAFT_AC119412g1v1 [Medicago truncatula] (GB:ABE86761.1)
chr5	15841659	15841694	802	At5g39520	similar to unknown protein [Arabidopsis thaliana] (TAIR:AT5G39530.1); similar to hypothetical protein MtrDRAFT_AC119412g1v1 [Medicago truncatula] (GB:ABE86761.1)
chr5	15896924	15897211	996	At5g39660	CDF2__CDF2 (CYCLING DOF FACTOR 2); DNA binding / transcription factor
chr5	15897924	15898027	800	At5g39660	CDF2__CDF2 (CYCLING DOF FACTOR 2); DNA binding / transcription factor
chr5	16205772	16206099	884	At5g40450	similar to unknown protein [Arabidopsis thaliana] (TAIR:AT3G28770.1); similar to erythrocyte membrane-associated (GB:AAF15293.3)
chr5	16563868	16564091	810	At5g41360	ATXPB2_XPB2__XPB2 (ARABIDOPSIS HOMOLOG OF XERODERMA PIGMENTOSUM COMPLEMENTATION GROUP B 2); ATP-dependent helicase
chr5	16569043	16569340	965	At5g41370	ATXPB1_XPB1__XPB1 (ARABIDOPSIS HOMOLOG OF XERODERMA PIGMENTOSUM COMPLEMENTATION GROUP B 1); ATP-dependent helicase
chr5	16844100	16844283	997	At5g42090	similar to unknown protein [Arabidopsis thaliana] (TAIR:AT3G09570.1); similar to unknown [Sorghum bicolor] (GB:AAQ06259.1); contains InterPro domain Lung seven transmembrane receptor; (InterPro:IPR009637)
chr5	17244848	17245218	997	At5g42950	GYF domain-containing protein
chr5	17335073	17335187	834	At5g43130	TAF4__transcription initiation factor
chr5	17692888	17693219	856	At5g43930	nucleotide binding
chr5	17695736	17695808	840	At5g43930	nucleotide binding
chr5	17696095	17696623	997	At5g43930	nucleotide binding
chr5	17815642	17815949	997	At5g44190	GLK2_GPRI2__GLK2 (GOLDEN2-LIKE 2); DNA binding / transcription factor
chr5	17817791	17818037	938	At5g44190	GLK2_GPRI2__GLK2 (GOLDEN2-LIKE 2); DNA binding / transcription factor
chr5	17847691	17848178	919	At5g44260	zinc finger (CCCH-type) family protein
chr5	18077027	18077286	937	At5g44750	REV1__REV1 (Reversionless 1); damaged DNA binding / magnesium ion binding / nucleotidyltransferase
chr5	18328884	18328978	999	At5g45230=p800=int=At5g45240=p800	intergenic; unannotated transcript
chr5	18425958	18426433	999	At5g45430	protein kinase
chr5	18452047	18452191	999	At5g45500	product unknown protein
chr5	18463805	18464027	965	At5g45510	protein binding
chr5	18737310	18737416	974	At5g46180	delta-OAT__delta-OAT (ornithine- delta-aminotransferase); ornithine-oxo-acid transaminase
chr5	18737605	18737744	988	At5g46180	delta-OAT__delta-OAT (ornithine- delta-aminotransferase); ornithine-oxo-acid transaminase
chr5	18843929	18844355	999	At5g46410	NLI interacting factor (NIF) family protein
chr5	19225808	19225913	807	At5g47330	product palmitoyl protein thioesterase family protein
chr5	19305260	19306035	999	At5g47560	ATSDAT_ATTDT__ATSDAT/ATTDT (TONOPLAST DICARBOXYLATE TRANSPORTER); malate transporter/ sodium:dicarboxylate symporter
chr5	19306104	19306354	999	At5g47560	ATSDAT_ATTDT__ATSDAT/ATTDT (TONOPLAST DICARBOXYLATE TRANSPORTER); malate transporter/ sodium:dicarboxylate symporter
chr5	19307033	19307317	999	At5g47560	ATSDAT_ATTDT__ATSDAT/ATTDT (TONOPLAST DICARBOXYLATE TRANSPORTER); malate transporter/ sodium:dicarboxylate symporter
chr5	19401309	19401565	910	At5g47860	product unknown protein
chr5	19528758	19528868	835	At5g48120	binding
chr5	19546489	19547026	999	At5g48160	product tropomyosin-related
chr5	19558844	19559428	999	At5g48180	kelch repeat-containing protein
chr5	19626992	19627174	960	At5g48385	product unknown protein
chr5	19665182	19665438	999	At5g48490	protease inhibitor/seed storage/lipid transfer protein (LTP) family protein
chr5	20030085	20030833	999	At5g49360	BXL1__BXL1 (BETA-XYLOSIDASE 1); hydrolase
chr5	20032615	20032873	999	At5g49360	BXL1__BXL1 (BETA-XYLOSIDASE 1); hydrolase
chr5	20033463	20033964	999	At5g49360	BXL1__BXL1 (BETA-XYLOSIDASE 1); hydrolase
chr5	20217096	20217310	823	At5g49720	KOR1_DEC_IRX2_KOR_OR16PEP_RSW2__KOR1 (KORRIGAN); hydrolase
chr5	20220707	20220890	958	At5g49730	ATFRO6_FRO6__ATFRO6/FRO6 (FERRIC REDUCTION OXIDASE 6); ferric-chelate reductase/ oxidoreductase
chr5	20221038	20221342	998	At5g49730	ATFRO6_FRO6__ATFRO6/FRO6 (FERRIC REDUCTION OXIDASE 6); ferric-chelate reductase/ oxidoreductase
chr5	20221451	20221560	970	At5g49730	ATFRO6_FRO6__ATFRO6/FRO6 (FERRIC REDUCTION OXIDASE 6); ferric-chelate reductase/ oxidoreductase
chr5	20224398	20224651	999	At5g49740	ATFRO7_FRO7__ATFRO7/FRO7 (FERRIC REDUCTION OXIDASE 7); ferric-chelate reductase/ oxidoreductase
chr5	20224799	20225045	999	At5g49740	ATFRO7_FRO7__ATFRO7/FRO7 (FERRIC REDUCTION OXIDASE 7); ferric-chelate reductase/ oxidoreductase
chr5	20225157	20225322	989	At5g49740	ATFRO7_FRO7__ATFRO7/FRO7 (FERRIC REDUCTION OXIDASE 7); ferric-chelate reductase/ oxidoreductase
chr5	20433773	20434007	961	At5g50160	ATFRO8_FRO8__ATFRO8/FRO8 (FERRIC REDUCTION OXIDASE 8); ferric-chelate reductase/ oxidoreductase
chr5	20733001	20733175	820	At5g50920	ATHSP93-V_CLPC_DCA1_HSP93-V_CLPC__CLPC (HEAT SHOCK PROTEIN 93-V); ATP binding / ATPase
chr5	20736615	20737014	999	At5g50920	ATHSP93-V_CLPC_DCA1_HSP93-V_CLPC__CLPC (HEAT SHOCK PROTEIN 93-V); ATP binding / ATPase
chr5	20781693	20782307	999	At5g51070	ERD1_CLPD__ERD1 (EARLY RESPONSIVE TO DEHYDRATION 1); ATP binding / ATPase
chr5	20782743	20782925	999	At5g51070	ERD1_CLPD__ERD1 (EARLY RESPONSIVE TO DEHYDRATION 1); ATP binding / ATPase
chr5	20783729	20783939	994	At5g51070	ERD1_CLPD__ERD1 (EARLY RESPONSIVE TO DEHYDRATION 1); ATP binding / ATPase
chr5	20784273	20784549	987	At5g51070	ERD1_CLPD__ERD1 (EARLY RESPONSIVE TO DEHYDRATION 1); ATP binding / ATPase
chr5	20785455	20785817	965	At5g51070	ERD1_CLPD__ERD1 (EARLY RESPONSIVE TO DEHYDRATION 1); ATP binding / ATPase
chr5	20806389	20806569	981	At5g51150	product unknown protein
chr5	20807405	20807626	974	At5g51150	product unknown protein
chr5	20808511	20808732	922	At5g51150	product unknown protein
chr5	20828521	20828557	836	At5g51200	similar to hypothetical protein MtrDRAFT_AC135797g1v1 [Medicago truncatula] (GB:ABE82088.1); similar to IMP dehydrogenase/GMP reductase [Medicago truncatula] (GB:ABE93939.1); contains domain Succinate dehydrogenase/fumarate reductase flavoprotein
chr5	20829487	20829601	920	At5g51200	similar to hypothetical protein MtrDRAFT_AC135797g1v1 [Medicago truncatula] (GB:ABE82088.1); similar to IMP dehydrogenase/GMP reductase [Medicago truncatula] (GB:ABE93939.1); contains domain Succinate dehydrogenase/fumarate reductase flavoprotein
chr5	20832122	20832236	849	At5g51200	similar to hypothetical protein MtrDRAFT_AC135797g1v1 [Medicago truncatula] (GB:ABE82088.1); similar to IMP dehydrogenase/GMP reductase [Medicago truncatula] (GB:ABE93939.1); contains domain Succinate dehydrogenase/fumarate reductase flavoprotein
chr5	20833349	20833459	979	At5g51200	similar to hypothetical protein MtrDRAFT_AC135797g1v1 [Medicago truncatula] (GB:ABE82088.1); similar to IMP dehydrogenase/GMP reductase [Medicago truncatula] (GB:ABE93939.1); contains domain Succinate dehydrogenase/fumarate reductase flavoprotein
chr5	20836382	20836645	879	At5g51200	similar to hypothetical protein MtrDRAFT_AC135797g1v1 [Medicago truncatula] (GB:ABE82088.1); similar to IMP dehydrogenase/GMP reductase [Medicago truncatula] (GB:ABE93939.1); contains domain Succinate dehydrogenase/fumarate reductase flavoprotein
chr5	21128953	21129131	808	At5g51970	sorbitol dehydrogenase
chr5	21129449	21129927	999	At5g51970	sorbitol dehydrogenase
chr5	21197144	21197326	833	At5g52120	ATPP2-A14__ATPP2-A14 (Phloem protein 2-A14)
chr5	21219184	21219751	999	At5g52190	sugar isomerase (SIS) domain-containing protein
chr5	21335758	21335931	962	At5g52530	dentin sialophosphoprotein-related
chr5	21480803	21481100	999	At5g52920	PKP1_PKP2_PKP-BETA1__pyruvate kinase
chr5	21481356	21481572	995	At5g52920	PKP1_PKP2_PKP-BETA1__pyruvate kinase
chr5	21481715	21481856	880	At5g52920	PKP1_PKP2_PKP-BETA1__pyruvate kinase
chr5	21483788	21483968	875	At5g52920	PKP1_PKP2_PKP-BETA1__pyruvate kinase
chr5	21731684	21732127	998	At5g53480	importin beta-2
chr5	21928383	21928684	999	At5g53970	aminotransferase
chr5	21928786	21928972	999	At5g53970	aminotransferase
chr5	21963183	21963280	994	At5g54080	HGO__HGO (HOMOGENTISATE 1, 2-DIOXYGENASE); homogentisate 1
chr5	21963457	21963605	994	At5g54080	HGO__HGO (HOMOGENTISATE 1, 2-DIOXYGENASE); homogentisate 1
chr5	21963934	21964077	808	At5g54080	HGO__HGO (HOMOGENTISATE 1, 2-DIOXYGENASE); homogentisate 1
chr5	21964185	21964322	968	At5g54080	HGO__HGO (HOMOGENTISATE 1, 2-DIOXYGENASE); homogentisate 1
chr5	21964462	21964772	960	At5g54080	HGO__HGO (HOMOGENTISATE 1, 2-DIOXYGENASE); homogentisate 1
chr5	21965057	21965429	964	At5g54080	HGO__HGO (HOMOGENTISATE 1, 2-DIOXYGENASE); homogentisate 1
chr5	22103853	22104218	999	At5g54390	AHL__AHL (HAL2-LIKE); 3'(2')
chr5	22388879	22389027	859	At5g55120	VTC5__similar to VTC2 (VITAMIN C DEFECTIVE 2) [Arabidopsis thaliana] (TAIR:AT4G26850.1); similar to unknown [Xerophyta humilis] (GB:AAT45011.1); similar to Os12g0190000 [Oryza sativa (japonica cultivar-group)] (GB:NP_001066338.1); contains domain SUBFAMILY NOT NAMED (PTHR20884:SF3); contains domain FAMILY NOT NAMED (PTHR20884)
chr5	22511754	22511903	857	At5g55530	C2 domain-containing protein
chr5	22569097	22569288	968	At5g55700	BMY6__BMY6 (beta-amylase 6); beta-amylase
chr5	22685265	22685657	999	At5g55970	zinc finger (C3HC4-type RING finger) family protein
chr5	22734403	22734757	999	At5g56100	glycine-rich protein / oleosin
chr5	23021534	23021647	995	At5g56870	BGAL4__beta-galactosidase
chr5	23022766	23022877	924	At5g56870	BGAL4__beta-galactosidase
chr5	23023457	23023524	902	At5g56870	BGAL4__beta-galactosidase
chr5	23023636	23023705	864	At5g56870	BGAL4__beta-galactosidase
chr5	23024265	23024377	985	At5g56870	BGAL4__beta-galactosidase
chr5	23024516	23024807	994	At5g56870	BGAL4__beta-galactosidase
chr5	23025106	23025353	987	At5g56870	BGAL4__beta-galactosidase
chr5	23039518	23039842	994	At5g56900	product CwfJ-like family protein / zinc finger (CCCH-type) family protein
chr5	23251321	23251750	995	At5g57350	AHA3__AHA3 (Arabidopsis H(+)-ATPase 3); ATPase
chr5	23260043	23260757	999	At5g57360	ZTL_ADO1_FKL2_LKP1__ZTL (ZEITLUPE); ubiquitin-protein ligase
chr5	23372790	23373250	999	At5g57660	zinc finger (B-box type) family protein
chr5	23456766	23456981	979	At5g57870	eukaryotic translation initiation factor 4F
chr5	23474810	23475015	862	At5g57940	ATCNGC5_CNGC5__ATCNGC5 (CYCLIC NUCLEOTIDE GATED CHANNEL 5); calmodulin binding / cyclic nucleotide binding / potassium channel
chr5	23506776	23507002	883	At5g58040	ATFIP1[V]__ATFIP1[V] (ARABIDOPSIS HOMOLOG OF YEAST FIP1 [V]); RNA binding
chr5	23541837	23541947	909	At5g58140	PHOT2_NPL1__PHOT2 (NON PHOTOTROPIC HYPOCOTYL 1-LIKE); kinase
chr5	23542018	23542443	999	At5g58140	PHOT2_NPL1__PHOT2 (NON PHOTOTROPIC HYPOCOTYL 1-LIKE); kinase
chr5	23543132	23543277	991	At5g58140	PHOT2_NPL1__PHOT2 (NON PHOTOTROPIC HYPOCOTYL 1-LIKE); kinase
chr5	23984556	23984826	969	At5g59430	ATTRP1__ATTRP1 (TELOMERE REPEAT BINDING PROTEIN 1)
chr5	23988975	23989332	978	At5g59440	thymidylate kinase family protein
chr5	24146546	24146909	953	At5g59920	ULI3__ULI3 (UV-B light insensitive 3)
chr5	24498052	24498350	915	At5g60850	OBP4__OBP4 (OBF BINDING PROTEIN 4); DNA binding / transcription factor
chr5	24498500	24498715	859	At5g60850	OBP4__OBP4 (OBF BINDING PROTEIN 4); DNA binding / transcription factor
chr5	24779044	24779367	867	At5g61580	6-phosphofructokinase
chr5	24851692	24851844	997	At5g61820	similar to hypothetical protein [Trifolium pratense] (GB:BAE71234.1); contains InterPro domain Stress up-regulated Nod 19; (InterPro:IPR011692)
chr5	24851991	24852203	999	At5g61820	similar to hypothetical protein [Trifolium pratense] (GB:BAE71234.1); contains InterPro domain Stress up-regulated Nod 19; (InterPro:IPR011692)
chr5	24852345	24853431	999	At5g61820	similar to hypothetical protein [Trifolium pratense] (GB:BAE71234.1); contains InterPro domain Stress up-regulated Nod 19; (InterPro:IPR011692)
chr5	24898968	24899114	859	At5g61960	AML1__AML1 (ARABIDOPSIS MEI2-LIKE PROTEIN 1); RNA binding
chr5	24899694	24899947	858	At5g61960	AML1__AML1 (ARABIDOPSIS MEI2-LIKE PROTEIN 1); RNA binding
chr5	24927684	24927789	990	At5g62000	ARF2_ARF1-BP_HSS__ARF2 (AUXIN RESPONSE FACTOR 2)
chr5	24927966	24928066	953	At5g62000	ARF2_ARF1-BP_HSS__ARF2 (AUXIN RESPONSE FACTOR 2)
chr5	24930451	24931841	999	At5g62000	ARF2_ARF1-BP_HSS__ARF2 (AUXIN RESPONSE FACTOR 2)
chr5	25198818	25199041	946	At5g62690	TUB2__TUB2 (Tubulin beta-2); structural molecule
chr5	25201752	25201980	883	At5g62700	TUB3__TUB3 (Tubulin beta-3); structural molecule
chr5	25362835	25362983	978	At5g63190	MA3 domain-containing protein
chr5	25363331	25363546	999	At5g63190	MA3 domain-containing protein
chr5	25363989	25364469	999	At5g63190	MA3 domain-containing protein
chr5	25364543	25364845	876	At5g63190	MA3 domain-containing protein
chr5	25364985	25365392	861	At5g63190	MA3 domain-containing protein
chr5	25543906	25544393	999	At5g63790	ANAC102__ANAC102 (Arabidopsis NAC domain containing protein 102); transcription factor
chr5	25562772	25563351	999	At5g63840	RSW3__RSW3 (RADIAL SWELLING 3); hydrolase
chr5	25660939	25661195	990	At5g64070	phosphatidylinositol 4-kinase (PI4K)
chr5	25721174	25721946	999	At5g64260	phosphate-responsive protein
chr5	25724410	25724521	835	At5g64270	splicing factor
chr5	25724742	25725171	999	At5g64270	splicing factor
chr5	25726343	25726673	991	At5g64270	splicing factor
chr5	25726747	25727211	998	At5g64270	splicing factor
chr5	25727454	25727777	897	At5g64270	splicing factor
chr5	25769627	25769941	919	At5g64410	ATOPT4__ATOPT4 (oligopeptide transporter 4); oligopeptide transporter
chr5	25899181	25899825	999	At5g64740	CESA6_E112_IXR2_PRC1__CESA6 (CELLULASE SYNTHASE 6); transferase
chr5	25963244	25963740	862	At5g64930	CPR5_HYS1__CPR5 (CONSTITUTIVE EXPRESSION OF PR GENES 5)
chr5	25966418	25966699	999	At5g64940	ATATH13__ATATH13 (ABC2 homolog 13)
chr5	26140792	26140905	959	At5g65380	ripening-responsive protein
chr5	26141007	26141222	999	At5g65380	ripening-responsive protein
chr5	26142472	26142692	999	At5g65380	ripening-responsive protein
chr5	26142938	26143195	999	At5g65380	ripening-responsive protein
chr5	26143299	26143434	993	At5g65380	ripening-responsive protein
chr5	26321818	26322312	996	At5g65750	2-oxoglutarate dehydrogenase E1 component
chr5	26398762	26399258	982	At5g65950	binding
chr5	26682593	26683025	985	At5g66790	product protein kinase family protein
chr5	26774147	26774332	806	At5g67030	ABA1_ATZEP_IBS3_LOS6_NPQ2_ZEP__ABA1 (ABA DEFICIENT 1); zeaxanthin epoxidase
chr5	26890844	26891623	999	At5g67360	ARA12__ARA12; subtilase
chr5	26901922	26902067	841	At5g67385	product signal transducer
chr5	26902387	26902635	954	At5g67385	product signal transducer
chr5	26902712	26902854	883	At5g67385	product signal transducer
chr5	26903172	26903392	834	At5g67385	product signal transducer
