# Supplementary material for: Two Plant Viral Suppressors of Silencing Require the Ethylene-Inducible Host Transcription Factor RAV2 to Block RNA Silencing
Source: PLoS Pathog. 2010 Jan 15;6(1):e1000729. doi: 10.1371/journal.ppat.1000729 (PMC2800190; doi:10.1371/journal.ppat.1000729)
Supplement: Table S11 — Tiling array results: Arabidopsis genomic regions down-regulated in HC-Pro compared to rav2/HC-Pro and WT plants (0.07 MB XLS) [file ppat.1000729.s014.xls]

## Sheet: Sheet1
Table S11.	Tiling array results: Arabidopsis genomic regions down-regulated in HC-Pro compared to rav2/HC-Pro and WT plants
Gene	Annotation
At1g06760	histone H1, putative
At1g20010	TUB5__TUB5 (tubulin beta-5 chain)
At1g20840	TMT1__TMT1 (TONOPLAST MONOSACCHARIDE TRANSPORTER1); carbohydrate transporter/ nucleoside transporter/ sugar porter
At1g21100	O-methyltransferase, putative
At1g21110	O-methyltransferase, putative
At1g21120	O-methyltransferase, putative
At1g21130	O-methyltransferase, putative
At1g26800	zinc finger (C3HC4-type RING finger) family protein
At1g28330	DRM1__DRM1 (DORMANCY-ASSOCIATED PROTEIN 1)
At1g30820	CTP synthase, putative / UTP--ammonia ligase, putative
At1g63800	UBC5__UBC5 (ubiquitin-conjugating enzyme 37); ubiquitin-protein ligase
At1g77210	sugar transporter, putative
At1g78460	SOUL heme-binding family protein
At1g79700	ovule development protein, putative
At1g80920	J8__J8; heat shock protein binding / unfolded protein binding
At2g15890	MEE14__MEE14 (maternal effect embryo arrest 14)
At2g17880	DNAJ heat shock protein, putative
At2g21660	GRP7_GR-RBP7_ATGRP7_CCR2__ATGRP7 (COLD, CIRCADIAN RHYTHM, AND RNA BINDING 2); RNA binding
At2g26560	PLA2A_PLA IIA_PLP2_PLA IIA__PLP2 (PHOSPHOLIPASE A 2A); nutrient reservoir
At2g29670	binding
At2g33830	dormancy/auxin associated family protein
At2g36400	AtGRF3__AtGRF3 (GROWTH-REGULATING FACTOR 3)
At3g10020	similar to Os12g0147200 [Oryza sativa (japonica cultivar-group)] (GB:NP_001066153.1); similar to Os11g0149200 [Oryza sativa (japonica cultivar-group)] (GB:NP_001065754.1)
At3g15356	legume lectin family protein
At3g15630	similar to unknown protein [Arabidopsis thaliana] (TAIR:AT1G52720.1); similar to conserved hypothetical protein [Medicago truncatula] (GB:ABE92597.1)
At3g30775	PRODH_ERD5_ATPDH_ATPOX_AT-POX_PRO1__ERD5 (EARLY RESPONSIVE TO DEHYDRATION 5, PROLINE OXIDASE); proline dehydrogenase
At3g45860	receptor-like protein kinase, putative
At3g47340	ASN1_DIN6__ASN1 (DARK INDUCIBLE 6)
At3g50500	SNRK2-2_SNRK2.2_SPK-2-2_SRK2D_SPK-2-2__SPK-2-2 (SNF1-RELATED PROTEIN KINASE 2-2, SNF1-RELATED PROTEIN KINASE 2.2); kinase/ protein kinase
At3g57520	ATSIP2__ATSIP2 (ARABIDOPSIS THALIANA SEED IMBIBITION 2); hydrolase, hydrolyzing O-glycosyl compounds
At4g03510	RMA1__RMA1 (Ring finger protein with Membrane Anchor 1); protein binding / ubiquitin-protein ligase/ zinc ion binding
At4g16000	similar to unknown protein [Arabidopsis thaliana] (TAIR:AT4G15990.1)
At4g25100	FSD1__FSD1 (FE SUPEROXIDE DISMUTASE 1); iron superoxide dismutase
At4g27450	similar to unknown protein [Arabidopsis thaliana] (TAIR:AT3G15450.1); similar to unknown [Glycine max] (GB:AAG00940.1); contains domain no description (G3D.3.60.20.10); contains domain N-terminal nucleophile aminohydrolases (Ntn hydrolases) (SSF56235)
At4g29190	zinc finger (CCCH-type) family protein
At4g32340	binding
At4g36670	mannitol transporter, putative
At4g39090	RD19_EMB3005_RD19A__RD19 (RESPONSIVE TO DEHYDRATION 19); cysteine-type peptidase
At4g39260	GR-RBP8_CCR1_ATGRP8__ATGRP8/GR-RBP8 (COLD, CIRCADIAN RHYTHM, AND RNA BINDING 1, GLYCINE-RICH PROTEIN 8); RNA binding
At5g18600	glutaredoxin family protein
At5g24470	APRR5_PRR5__APRR5 (PSEUDO-RESPONSE REGULATOR 5); transcription regulator
At5g44260	zinc finger (CCCH-type) family protein
At5g54190	PORA__PORA (Protochlorophyllide reductase A); oxidoreductase/ protochlorophyllide reductase
At5g59630	pseudogene, glycine-rich protein,
At5g61590	AP2 domain-containing transcription factor family protein
At1g02640	BXL2__BXL2 (BETA-XYLOSIDASE 2); hydrolase, hydrolyzing O-glycosyl compounds
At1g03740	kinase
At1g05090	dentin sialophosphoprotein-related
At1g05805	basic helix-loop-helix (bHLH) family protein
At1g07240	UDP-glucoronosyl/UDP-glucosyl transferase family protein
At1g11260	STP1__STP1 (SUGAR TRANSPORTER 1); carbohydrate transporter/ sugar porter
At1g13110	CYP71B7__CYP71B7 (cytochrome P450, family 71, subfamily B, polypeptide 7); oxygen binding
At1g14580	zinc finger (C2H2 type) family protein
At1g15125	S-adenosyl-L-methionine:carboxyl methyltransferase family protein
At1g15740	leucine-rich repeat family protein
At1g18930	pseudogene, hypothetical protein
At1g19530	unknown protein
At1g19680	protein binding / zinc ion binding
At1g20620	CAT3_SEN2__CAT3 (CATALASE 3); catalase
At1g20630	CAT1__CAT1 (CATALASE 1); catalase
At1g21400	2-oxoisovalerate dehydrogenase, putative / 3-methyl-2-oxobutanoate dehydrogenase, putative / branched-chain alpha-keto acid dehydrogenase E1 alpha subunit, putative
At1g21670	similar to unknown protein [Arabidopsis thaliana] (TAIR:AT1G21680.1); similar to WD40 domain protein beta Propeller [Solibacter usitatus Ellin6076] (GB:YP_828764.1); similar to Os03g0840200 [Oryza sativa (japonica cultivar-group)] (GB:NP_001051846.1); similar to Os07g0638100 [Oryza sativa (japonica cultivar-group)] (GB:NP_001060406.1); contains InterPro domain WD40-like Beta Propeller; (InterPro:…
At1g21680	similar to unknown protein [Arabidopsis thaliana] (TAIR:AT1G21670.1); similar to WD40 domain protein beta Propeller [Solibacter usitatus Ellin6076] (GB:YP_828764.1); similar to Os03g0840200 [Oryza sativa (japonica cultivar-group)] (GB:NP_001051846.1); similar to Os07g0638100 [Oryza sativa (japonica cultivar-group)] (GB:NP_001060406.1); contains InterPro domain TolB, C-terminal; (InterPro:IPR01104…
At1g24440	protein binding / zinc ion binding
At1g25275	unknown protein
At1g26580	similar to myb family transcription factor / ELM2 domain-containing protein [Arabidopsis thaliana] (TAIR:AT2G03470.1); similar to Os03g0425800 [Oryza sativa (japonica cultivar-group)] (GB:NP_001050406.1); similar to expressed protein [Oryza sativa (japonica cultivar-group)] (GB:AAS07212.1)
At1g31885=utr3=int=At1g31900=p800	orphan RNA
At1g32460	unknown protein
At1g34300	lectin protein kinase family protein
At1g35612	pseudogene of Ulp1 protease family protein
At1g48300	similar to soluble diacylglycerol acyltransferase [Arachis hypogaea] (GB:AAX62735.1); contains InterPro domain Thioredoxin-like fold; (InterPro:IPR012336); contains InterPro domain Thioredoxin fold; (InterPro:IPR012335)
At1g49030=utr3=int=At1g49040=utr3	intergenic transcript
At1g56220	dormancy/auxin associated family protein
At1g59870	PDR8_PEN3__PDR8/PEN3 (PLEIOTROPIC DRUG RESISTANCE8); ATPase, coupled to transmembrane movement of substances
At1g64360	unknown protein
At1g64370	similar to hypothetical protein FG03565.1 [Gibberella zeae PH-1] (GB:XP_383741.1)
At1g71880	SUC1__SUC1 (SUCROSE-PROTON SYMPORTER 1); carbohydrate transporter/ sucrose:hydrogen symporter/ sugar porter
At1g72150	PATL1__PATL1 (PATELLIN 1); transporter
At1g74940	senescence-associated protein-related
At1g75800	pathogenesis-related thaumatin family protein
At1g76590	zinc-binding family protein
At2g03080	copia-like retrotransposon family
At2g04140	copia-like retrotransposon family
At2g08986	unknown protein
At2g15960	unknown protein
At2g15970	COR413-PM1_FL3-5A3_WCOR413__COR413-PM1 (cold regulated 413 plasma membrane 1)
At2g18050	HIS1-3__HIS1-3 (HISTONE H1-3); DNA binding
At2g18280	AtTLP2__AtTLP2 (TUBBY LIKE PROTEIN 2); phosphoric diester hydrolase/ transcription factor
At2g19810	zinc finger (CCCH-type) family protein
At2g21420	zinc finger protein-related
At2g22660	similar to glycine-rich protein [Arabidopsis thaliana] (TAIR:AT4G37900.1); similar to Protein of unknown function DUF1399 [Medicago truncatula] (GB:ABE84186.1); contains InterPro domain Protein of unknown function DUF1399; (InterPro:IPR009836)
At2g25900	ATCTH__ATCTH (Arabidopsis thaliana Cys3His zinc finger protein); transcription factor
At2g27830	similar to pentatricopeptide (PPR) repeat-containing protein [Arabidopsis thaliana] (TAIR:AT4G22760.1); similar to hypothetical protein [Catharanthus roseus] (GB:CAC09928.1)
At2g28720	histone H2B, putative
At2g28840	ankyrin repeat family protein
At2g30600	protein binding
At2g30620	histone H1.2
At2g31590	similar to unknown protein [Arabidopsis thaliana] (TAIR:AT4G04730.1)
At2g37480	similar to unknown protein [Arabidopsis thaliana] (TAIR:AT3G53670.1); similar to hypothetical protein MtrDRAFT_AC125368g26v1 [Medicago truncatula] (GB:ABE93949.1); similar to hypothetical protein MtrDRAFT_AC135797g8v1 [Medicago truncatula] (GB:ABE82095.1); contains InterPro domain Galactose-binding like; (InterPro:IPR008979)
At2g39570	ACT domain-containing protein
At2g39900	LIM domain-containing protein
At2g41430	ERD15_CID1_LSR1__ERD15 (EARLY RESPONSIVE TO DEHYDRATION 15)
At2g43010	PIF4_SRL2__PIF4 (PHYTOCHROME INTERACTING FACTOR 4); DNA binding / transcription factor
At2g45180	protease inhibitor/seed storage/lipid transfer protein (LTP) family protein
At3g01690	similar to unknown protein [Arabidopsis thaliana] (TAIR:AT5G14390.1); similar to Esterase/lipase/thioesterase [Medicago truncatula] (GB:ABD32255.1); contains InterPro domain Esterase/lipase/thioesterase; (InterPro:IPR000379); contains InterPro domain Alpha/beta hydrolase fold-1; (InterPro:IPR000073)
At3g04910	WNK1_ZIK4__WNK1 (WITH NO LYSINE (K) 1); kinase
At3g13062	similar to unknown protein [Arabidopsis thaliana] (TAIR:AT1G55960.1); similar to Lipid-binding START [Medicago truncatula] (GB:ABE91086.1); contains InterPro domain Lipid-binding START; (InterPro:IPR002913)
At3g13750	BGAL1__BGAL1 (BETA GALACTOSIDASE 1); beta-galactosidase
At3g15450	similar to unknown protein [Arabidopsis thaliana] (TAIR:AT4G27450.1); similar to unknown [Glycine max] (GB:AAG00940.1); contains domain no description (G3D.3.60.20.10); contains domain N-terminal nucleophile aminohydrolases (Ntn hydrolases) (SSF56235)
At3g15500	ANAC055_ATNAC3__ATNAC3 (ARABIDOPSIS NAC DOMAIN CONTAINING PROTEIN 55); transcription factor
At3g17100	transcription factor
At3g19860	DNA binding
At3g22380	TIC__similar to unknown protein [Arabidopsis thaliana] (TAIR:AT3G63180.1); similar to Os07g0571100 [Oryza sativa (japonica cultivar-group)] (GB:NP_001060049.1); similar to unknown protein [Oryza sativa (japonica cultivar-group)] (GB:BAC84664.1)
At3g26200	CYP71B22__CYP71B22 (cytochrome P450, family 71, subfamily B, polypeptide 22); oxygen binding
At3g26740	CCL__CCL (CCR-LIKE)
At3g42883	copia-like retrotransposon family,
At3g44045	copia-like retrotransposon family,
At3g44390	copia-like retrotransposon family,
At3g47800	aldose 1-epimerase family protein
At3g48390	MA3 domain-containing protein
At3g48530	KING1__CBS domain-containing protein
At3g50480	HR4__HR4 (HOMOLOG OF RPW8 4)
At3g50700	ATIDD2__ATIDD2 (ARABIDOPSIS THALIANA INDETERMINATE(ID)-DOMAIN 2); nucleic acid binding / transcription factor/ zinc ion binding
At3g53800	armadillo/beta-catenin repeat family protein
At3g54920	PMR6__PMR6 (POWDERY MILDEW RESISTANT 6); lyase/ pectate lyase
At3g55450	protein kinase, putative
At3g60530	zinc finger (GATA type) family protein
At3g61060	ATPP2-A13__ATPP2-A13
At3g62550	universal stress protein (USP) family protein
At3g62950	glutaredoxin family protein
At4g00355	similar to unknown protein [Arabidopsis thaliana] (TAIR:AT2G45980.1); similar to conserved hypothetical protein [Medicago truncatula] (GB:ABE80179.1)
At4g00780	meprin and TRAF homology domain-containing protein / MATH domain-containing protein
At4g02370	similar to unknown protein [Arabidopsis thaliana] (TAIR:AT1G02816.1); similar to Os05g0362300 [Oryza sativa (japonica cultivar-group)] (GB:NP_001055314.1); similar to Protein of unknown function, DUF538 [Oryza sativa (japonica cultivar-group)] (GB:AAX95409.1); similar to Os05g0362500 [Oryza sativa (japonica cultivar-group)] (GB:NP_001055315.1); contains InterPro domain Protein of unknown function…
At4g05150	octicosapeptide/Phox/Bem1p (PB1) domain-containing protein
At4g08405	copia-like retrotransposon family
At4g11360	RHA1B__RHA1B (RING-H2 finger A1B); protein binding / zinc ion binding
At4g13830	J20__J20 (DNAJ-LIKE 20); heat shock protein binding
At4g14270	Protein containing PAM2 motif which mediates interaction with the PABC domain of polyadenyl binding proteins.
At4g14870	protein translocase
At4g18120	AML3__AML3 (ARABIDOPSIS MEI2-LIKE); RNA binding
At4g18197	gene AT4G18200/ATPUP7 function Member of a family of proteins related to PUP1, a purine transporter. May be involved in the transport of purine and purine derivatives such as cytokinins, across the plasma membrane.
At4g18205	unknown protein
At4g18710	BIN2_DWF12_UCU1__BIN2 (BRASSINOSTEROID-INSENSITIVE 2); kinase
At4g19160	binding
At4g20180	copia-like retrotransposon family
At4g20720	dentin sialophosphoprotein-related
At4g24800	MA3 domain-containing protein
At4g27440	PORB__PORB (PROTOCHLOROPHYLLIDE OXIDOREDUCTASE B); oxidoreductase/ protochlorophyllide reductase
At4g28040	nodulin MtN21 family protein
At4g30650	hydrophobic protein, putative / low temperature and salt responsive protein, putative
At4g30660	hydrophobic protein, putative / low temperature and salt responsive protein, putative
At4g30690	translation initiation factor 3 (IF-3) family protein
At4g32440	agenet domain-containing protein
At4g32760	protein transporter
At4g35770	SEN1_DIN1__SEN1 (DARK INDUCIBLE 1)
At4g36790	transporter-related
At4g38470	protein kinase family protein
At4g38580	ATFP6__ATFP6 (FARNESYLATED PROTEIN 6); metal ion binding
At5g01750	Identical to Protein At5g01750 [Arabidopsis Thaliana] (GB:Q9LZX1;GB:Q8LEK9); similar to unknown protein [Arabidopsis thaliana] (TAIR:AT3G11740.1); similar to Protein of unknown function DUF567 [Medicago truncatula] (GB:ABE88873.1); contains InterPro domain Protein of unknown function DUF567; (InterPro:IPR007612)
At5g02160	similar to hypothetical protein [Solanum lycopersicum] (GB:BAD95796.1)
At5g04040	SDP1__SDP1 (SUGAR-DEPENDENT1); triacylglycerol lipase
At5g07440	GDH2__GDH2 (GLUTAMATE DEHYDROGENASE 2); oxidoreductase
At5g07580	DNA binding / transcription factor
At5g12950	similar to unknown protein [Arabidopsis thaliana] (TAIR:AT5G12960.1); similar to Os06g0612900 [Oryza sativa (japonica cultivar-group)] (GB:NP_001058067.1); similar to Os02g0195500 [Oryza sativa (japonica cultivar-group)] (GB:NP_001046185.1); similar to hypothetical protein [Oryza sativa (japonica cultivar-group)] (GB:BAD35522.1); contains InterPro domain Six-hairpin glycosidase; (InterPro:IPR0089…
At5g14430	dehydration-responsive protein-related
At5g16030	similar to unknown protein [Arabidopsis thaliana] (TAIR:AT3G02500.1); similar to hypothetical protein [Cleome spinosa] (GB:ABD96956.1)
At5g18130	similar to unknown protein [Arabidopsis thaliana] (TAIR:AT3G03870.2); similar to hypothetical protein MtrDRAFT_AC156827g15v1 [Medicago truncatula] (GB:ABE86405.1)
At5g18170	GDH1__GDH1 (GLUTAMATE DEHYDROGENASE 1); oxidoreductase
At5g19120	pepsin A
At5g19140	auxin/aluminum-responsive protein, putative
At5g20250	DIN10__DIN10 (DARK INDUCIBLE 10); hydrolase, hydrolyzing O-glycosyl compounds
At5g21020	unknown protein
At5g21170	AMP-activated protein kinase
At5g22920	zinc finger (C3HC4-type RING finger) family protein
At5g24490	30S ribosomal protein, putative
At5g26590	copia-like retrotransposon family
At5g27280	zinc finger (DNL type) family protein
At5g31804=p800=int=At5g31821=p800	intergenic transcript associated with smRNAs and repeats
At5g37430	unknown protein
At5g41260	protein kinase family protein
At5g42825	unknown protein
At5g48620	disease resistance protein (CC-NBS-LRR class), putative
At5g54080	HGO__HGO (HOMOGENTISATE 1,2-DIOXYGENASE); homogentisate 1,2-dioxygenase
At5g56605	copia-like retrotransposon family
At5g56870	BGAL4__beta-galactosidase, putative / lactase, putative
At5g59680	leucine-rich repeat protein kinase, putative
At5g61380	TOC1_APRR1_PRR1__TOC1 (TIMING OF CAB1 1); transcription regulator
At5g62280	similar to unknown protein [Arabidopsis thaliana] (TAIR:AT2G45360.1); similar to Os02g0455400 [Oryza sativa (japonica cultivar-group)] (GB:NP_001046773.1); similar to unknown protein [Oryza sativa (japonica cultivar-group)] (GB:BAD19988.1); contains InterPro domain Protein of unknown function DUF1442; (InterPro:IPR009902)
At5g62350	invertase/pectin methylesterase inhibitor family protein / DC 1.2 homolog (FL5-2I22)
At5g62360	invertase/pectin methylesterase inhibitor family protein
At5g63190	MA3 domain-containing protein
At5g64260	phosphate-responsive protein, putative
At5g66790	protein kinase family protein
At5g66880	SNRK2-3_SNRK2.3_SRK2I__SNRK2-3/SNRK2.3/SRK2I (SNF1-RELATED PROTEIN KINASE 2-3, SNF1-RELATED PROTEIN KINASE 2.3); kinase/ protein kinase
At3g10113	myb family transcription factor
At3g14310	ATPME3__ATPME3 (Arabidopsis thaliana pectin methylesterase 3)
At5g25350	EBF2__EBF2 (EIN3-BINDING F BOX PROTEIN 2)
At1g01240	similar to unknown protein [Arabidopsis thaliana] (TAIR:AT2G46550.1); similar to Os09g0363500 [Oryza sativa (japonica cultivar-group)] (GB:NP_001062992.1); similar to Os08g0400300 [Oryza sativa (japonica cultivar-group)] (GB:NP_001061754.1); similar to hypothetical protein MtrDRAFT_AC145165g14v1 [Medicago truncatula] (GB:ABE91800.1)
At1g20693	HMGB2_HMG BETA 1_NFD02_NFD2__HMGB2 (HIGH MOBILITY GROUP B 2)
At2g16365	F-box family protein
At2g32150	haloacid dehalogenase-like hydrolase family protein
At2g43680	IQD14__IQD14; calmodulin binding
At3g16857	ARR1__ARR1 (ARABIDOPSIS RESPONSE REGULATOR 1); transcription factor/ two-component response regulator
At3g58680	ATMBF1B_MBF1B__ATMBF1B/MBF1B (MULTIPROTEIN BRIDGING FACTOR 1B); DNA binding / transcription coactivator
At3g61600	ATPOB1__ATPOB1 (Arabidopsis thaliana POZ/BTB containing-protein 1); protein binding
At4g17900	zinc-binding family protein
At4g25500	ATRSP35_ATRSP40_AT-SRP40__ATRSP35 (Arabidopsis thaliana arginine/serine-rich splicing factor 35)
At5g11580	UVB-resistance protein-related / regulator of chromosome condensation (RCC1) family protein
At5g18140	DNAJ heat shock N-terminal domain-containing protein
At5g08520	myb family transcription factor
At1g71970	similar to unknown protein [Arabidopsis thaliana] (TAIR:AT1G22680.1); similar to Os12g0174300 [Oryza sativa (japonica cultivar-group)] (GB:NP_001066287.1)
At1g80440	kelch repeat-containing F-box family protein
At2g11240	non-LTR retrotransposon family (LINE)
At2g15230	ATLIP1__ATLIP1 (ARABIDOPSIS THALIANA LIPASE 1); galactolipase/ hydrolase/ phospholipase/ triacylglycerol lipase
At2g15580	zinc finger (C3HC4-type RING finger) family protein
At2g46600	calcium-binding protein, putative
At3g06380	AtTLP9_ATTLP9__ATTLP9/AtTLP9 (TUBBY LIKE PROTEIN 9, TUBBY-LIKE PROTEIN 9); phosphoric diester hydrolase/ protein binding / transcription factor
At3g11810	similar to unknown protein [Arabidopsis thaliana] (TAIR:AT2G03330.1); similar to conserved hypothetical protein [Medicago truncatula] (GB:ABE90086.1); similar to Os12g0257500 [Oryza sativa (japonica cultivar-group)] (GB:NP_001066512.1)
At4g01130	acetylesterase, putative
At4g16745	exostosin family protein
At4g32850	PAP(IV)_nPAP__nPAP (NUCLEAR POLY(A) POLYMERASE); nucleotidyltransferase
At2g28630	beta-ketoacyl-CoA synthase family protein
At1g18620	similar to unknown protein [Arabidopsis thaliana] (TAIR:AT1G74160.1); similar to expressed protein [Oryza sativa (japonica cultivar-group)] (GB:ABF96645.1); similar to Os07g0109400 [Oryza sativa (japonica cultivar-group)] (GB:NP_001058723.1); similar to Os07g0603300 [Oryza sativa (japonica cultivar-group)] (GB:NP_001060212.1)
At1g54130	RSH3__RSH3 (RELA/SPOT HOMOLOG 3); catalytic
At2g04690	cellular repressor of E1A-stimulated genes (CREG) family
At2g30440	chloroplast thylakoidal processing peptidase
At2g33810	SPL3__SPL3 (SQUAMOSA PROMOTER BINDING PROTEIN-LIKE 3); transcription factor
At2g42040	similar to hypothetical protein [Oryza sativa (japonica cultivar-group)] (GB:BAD35859.1)
At2g46490	similar to unknown protein [Arabidopsis thaliana] (TAIR:AT5G35110.1)
At3g23280	zinc finger (C3HC4-type RING finger) family protein / ankyrin repeat family protein
At3g29320	glucan phosphorylase, putative
At4g02440	EID1__EID1 (EMPFINDLICHER IM DUNKELROTEN LICHT 1)
At4g11370	RHA1A__RHA1A (RING-H2 finger A1A); protein binding / zinc ion binding
At1g49720	ABF1__ABF1 (ABSCISIC ACID RESPONSIVE ELEMENT-BINDING FACTOR 1); DNA binding / transcription factor/ transcriptional activator
At3g19290	ABF4_AREB2__ABF4 (ABRE BINDING FACTOR 4); DNA binding / transcription factor/ transcriptional activator
At1g18330	EPR1__EPR1 (EARLY-PHYTOCHROME-RESPONSIVE1); DNA binding / transcription factor
At3g53730	histone H4
At1g03090	MCCA__MCCA (3-methylcrotonyl-CoA carboxylase 1)
At1g08980	AMI1_ATTOC64-I_ATAMI1_AMI1__ATAMI1 (AMIDASE-LIKE PROTEIN 1); amidase
At1g48210	serine/threonine protein kinase, putative
At1g68020	ATTPS6_TPS6__ATTPS6 (Arabidopsis thaliana trehalose phosphatase/synthase 6); trehalose-phosphatase
At1g68190	zinc finger (B-box type) family protein
At4g17730	SYP23__SYP23 (syntaxin 23)
At5g11670	ATNADP-ME2__ATNADP-ME2 (NADP-MALIC ENZYME 2); malate dehydrogenase (oxaloacetate-decarboxylating) (NADP+)/ malic enzyme/ oxidoreductase, acting on NADH or NADPH, NAD or NADP as acceptor
At5g53310	myosin heavy chain-related
At5g57655	xylose isomerase family protein
At3g18035	HON4__HON4; DNA binding
At4g15990	unknown protein
At2g36320	zinc finger (AN1-like) family protein
At1g54740	similar to unknown protein [Arabidopsis thaliana] (TAIR:AT1G22110.1); similar to hypothetical protein [Oryza sativa (japonica cultivar-group)] (GB:BAD28434.1)
At3g07780	protein binding / zinc ion binding
At3g49590	similar to unknown protein [Arabidopsis thaliana] (TAIR:AT3G18770.1); similar to IMP dehydrogenase/GMP reductase [Medicago truncatula] (GB:ABE83766.1)
At3g63420	AGG1__AGG1 (ARABIDOPSIS GGAMMA-SUBUNIT 1)
At5g51180	similar to unknown protein [Arabidopsis thaliana] (TAIR:AT4G25770.1); similar to Os03g0726800 [Oryza sativa (japonica cultivar-group)] (GB:NP_001051137.1); similar to putative protein [Oryza sativa] (GB:CAC39063.1); similar to Os08g0143700 [Oryza sativa (japonica cultivar-group)] (GB:NP_001060979.1); contains InterPro domain Esterase/lipase/thioesterase; (InterPro:IPR000379); contains InterPro do…
At1g78170	similar to unknown protein [Arabidopsis thaliana] (TAIR:AT1G22250.1); similar to WW domain containing protein, expressed [Oryza sativa (japonica cultivar-group)] (GB:ABA96334.2); similar to Os03g0191200 [Oryza sativa (japonica cultivar-group)] (GB:NP_001049232.1)
At3g26580	binding
At4g36850	PQ-loop repeat family protein / transmembrane family protein
At1g55000	peptidoglycan-binding LysM domain-containing protein
At1g72070	DNAJ heat shock N-terminal domain-containing protein
At1g76920	F-box family protein (FBX3)
At1g33050	similar to unknown protein [Arabidopsis thaliana] (TAIR:AT4G10470.1); similar to Subtilisin-like serine protease [Pediococcus pentosaceus ATCC 25745] (GB:YP_803612.1)
At3g52060	similar to unknown protein [Arabidopsis thaliana] (TAIR:AT5G22070.1); similar to Protein of unknown function DUF266, plant [Medicago truncatula] (GB:ABE91847.1); similar to Os03g0648100 [Oryza sativa (japonica cultivar-group)] (GB:NP_001050776.1); similar to Protein of unknown function DUF266, plant [Medicago truncatula] (GB:ABE78946.1); contains InterPro domain Protein of unknown function DUF266…
At5g50450	zinc finger (MYND type) family protein
At2g31810	acetolactate synthase small subunit, putative
At2g40410	Ca(2+)-dependent nuclease, putative
At5g04190	PKS4__PKS4 (PHYTOCHROME KINASE SUBSTRATE 4)
At1g08900	unknown protein
At2g18700	ATTPS11_ATTPSB_TPS11__ATTPS11 (Arabidopsis thaliana trehalose phosphatase/synthase 11); transferase, transferring glycosyl groups
At3g44810	F-box family protein
At4g23870	similar to unknown protein [Arabidopsis thaliana] (TAIR:AT4G11020.1)
At5g16880	VHS domain-containing protein / GAT domain-containing protein
At3g63210	MARD1__MARD1 (MEDIATOR OF ABA-REGULATED DORMANCY 1)
At1g13145	pseudogene of unknown protein
At3g33055=utr3=int=At3g33058=p800	intergenic transcript associated with smRNAs and repeats
At3g01310	acid phosphatase
At1g22250	unknown protein
At1g23870	ATTPS9_TPS9__ATTPS9 (Arabidopsis thaliana trehalose-phosphatase/synthase 9); transferase, transferring glycosyl groups / trehalose-phosphatase
At1g32700	zinc-binding family protein
At2g18750	calmodulin binding
At2g39400	hydrolase, alpha/beta fold family protein
At4g01610	cathepsin B-like cysteine protease, putative
At4g28880	CKL3__CKL3 (Casein Kinase I-like 3); casein kinase I/ kinase
At1g13245	gene DVL4/RTFL17 product DVL4/RTFL17 (ROTUNDIFOLIA LIKE 17)
At1g69890	similar to unknown protein [Arabidopsis thaliana] (TAIR:AT1G27100.1); similar to Cytosolic fatty-acid binding; Actin-crosslinking proteins [Medicago truncatula] (GB:ABE82702.1); contains InterPro domain Protein of unknown function DUF569; (InterPro:IPR007679); contains InterPro domain Actin-crosslinking proteins; (InterPro:IPR008999)
At1g27630	CYCT1;3__cyclin family protein
At5g16120	hydrolase, alpha/beta fold family protein
At5g40170	disease resistance family protein
At2g22980	SCPL13__SCPL13
At2g37330	ALS3__ALS3 (ALUMINUM SENSITIVE 3)
At1g47310	similar to conserved hypothetical protein [Medicago truncatula] (GB:ABE81232.1)
At5g13570	DCP2_TDT__DCP2 (DECAPPING 2); hydrolase
At1g72416	heat shock protein binding
At3g56720	similar to unknown protein [Arabidopsis thaliana] (TAIR:AT2G44200.1); similar to putative small ribonucleoprotein [Oryza sativa] (GB:AAL31070.1)
At5g55700	BMY6__BMY6 (beta-amylase 6); beta-amylase
At5g59420	oxysterol-binding family protein
At2g16380	SEC14 cytosolic factor family protein / phosphoglyceride transfer family protein
At5g54540	similar to unknown protein [Arabidopsis thaliana] (TAIR:AT4G25170.1); similar to expressed protein [Oryza sativa (japonica cultivar-group)] (GB:ABF94497.1); similar to Os08g0179900 [Oryza sativa (japonica cultivar-group)] (GB:NP_001061135.1)
At1g04280	unknown protein
At3g16530	legume lectin family protein
At5g65960	similar to hypothetical protein DDBDRAFT_0189734 [Dictyostelium discoideum AX4] (GB:XP_647509.1); similar to Os04g0584800 [Oryza sativa (japonica cultivar-group)] (GB:NP_001053672.1); contains domain RAS-RELATED GTPASE (PTHR11708); contains domain no description (G3D.3.40.50.300); contains domain P-loop containing nucleoside triphosphate hydrolases (SSF52540)
At2g17787	unknown protein
At4g07825	unknown protein
At2g34430	LHB1B1_LHCB1.4__LHB1B1 (Photosystem II light harvesting complex gene 1.4); chlorophyll binding
At5g57660	zinc finger (B-box type) family protein
At5g10745	unknown protein
At1g75380	wound-responsive protein-related
At1g23130	Bet v I allergen family protein
At5g46330	FLS2__FLS2 (FLAGELLIN-SENSITIVE 2); ATP binding / kinase/ protein binding / protein serine/threonine kinase/ transmembrane receptor protein serine/threonine kinase
At4g21810	DER2.1__Der1-like family protein / degradation in the ER-like family protein
At1g05890	zinc finger protein-related
At1g07280	binding
At3g19910	zinc finger (C3HC4-type RING finger) family protein
At2g44920	thylakoid lumenal 15 kDa protein, chloroplast
At3g29647=utr3=int=At3g29648=p800	intergenic transcript
At3g61580	delta-8 sphingolipid desaturase (SLD1)
At3g60190	ADL4_ADLP2_DRP1E_EDR3__ADL4/ADLP2/DRP1E/EDR3 (DYNAMIN-LIKE PROTEIN 4); GTP binding / GTPase
At4g02520	ATGSTF2_ATPM24_GST2__ATGSTF2 (Arabidopsis thaliana Glutathione S-transferase (class phi) 2); glutathione transferase
At5g22270	similar to unknown protein [Arabidopsis thaliana] (TAIR:AT3G11600.1); similar to H0913C04.5 [Oryza sativa (indica cultivar-group)] (GB:CAJ86164.1); similar to Os04g0415000 [Oryza sativa (japonica cultivar-group)] (GB:NP_001052757.1); similar to Os02g0536500 [Oryza sativa (japonica cultivar-group)] (GB:NP_001047044.1)
At5g04170	calcium-binding EF hand family protein
At3g52840	BGAL2__beta-galactosidase, putative / lactase, putative
At5g27920	F-box family protein
At1g73380	similar to conserved hypothetical protein [Medicago truncatula] (GB:ABE81139.1); contains InterPro domain Protein of unknown function DUF1308; (InterPro:IPR010733)
At3g18530	binding
At4g05070	similar to wound induced protein-like [Vitis vinifera] (GB:AAO12870.1)
At2g19350	similar to unknown protein [Arabidopsis thaliana] (TAIR:AT4G29850.1); similar to unknown [Gymnadenia conopsea] (GB:ABD66514.1); contains InterPro domain Protein of unknown function DUF872, eukaryotic; (InterPro:IPR008590)
At3g29440	copia-like retrotransposon family,
At5g05750	DNAJ heat shock N-terminal domain-containing protein
At1g09570	PHYA_FHY2_FRE1_HY8__PHYA (PHYTOCHROME A); G-protein coupled photoreceptor/ signal transducer
At5g27730=p800	intergenic transcript
At5g58787	protein binding / zinc ion binding
At3g57090	BIGYIN__binding
At1g02300	cathepsin B-like cysteine protease, putative
At5g04910	similar to REX1-B [Chlamydomonas reinhardtii] (GB:AAP12521.1); similar to Os01g0265700 [Oryza sativa (japonica cultivar-group)] (GB:NP_001042671.1)
At4g18930	cyclic phosphodiesterase
At1g80180	similar to unknown protein [Arabidopsis thaliana] (TAIR:AT1G15400.3); similar to Os06g0601100 [Oryza sativa (japonica cultivar-group)] (GB:NP_001058003.1); similar to Os01g0174100 [Oryza sativa (japonica cultivar-group)] (GB:NP_001042161.1)
At3g61210	embryo-abundant protein-related
At3g23480	cyclopropane fatty acid synthase-related
At1g40103=p800=int=At1g40105=p800	intergenic associated with repeats and smRNAs
At2g25590	agenet domain-containing protein
At3g62660	GATL7__GATL7 (Galacturonosyltransferase-like 7); polygalacturonate 4-alpha-galacturonosyltransferase/ transferase, transferring glycosyl groups / transferase, transferring hexosyl groups
At1g05810	gene ARA/Ara-1/AtRABA5e/AtRab11D product ARA/Ara-1/AtRABA5e/AtRab11D (Arabidopsis Rab GTPase homolog A5e); GTP binding
At5g18630	lipase class 3 family protein
At1g26945	transcription regulator
At5g65310	ATHB5_ATHB-5__ATHB5 (ARABIDOPSIS THALIANA HOMEOBOX PROTEIN 5)
At5g19940	plastid-lipid associated protein PAP-related / fibrillin-related
At5g40720	unknown protein
At4g17005	copia-like retrotransposon family
At5g64240	ATMC3__latex-abundant family protein (AMC3) / caspase family protein
At2g05185	unknown protein
At5g63810	gene BGAL10 function member of Glycoside Hydrolase Family 35 product BGAL10 (beta-galactosidase 10)
At1g21610	wound-responsive family protein
At2g22080	similar to zinc finger protein-related [Arabidopsis thaliana] (TAIR:AT5G63740.1); similar to unknown protein [Arabidopsis thaliana] (TAIR:AT2G11910.2); similar to calcium-binding protein [Brassica napus] (GB:AAD02824.1)
At1g69040	ACR4__ACR4 (ACT REPEAT 4); amino acid binding
At3g20410	CPK9__CPK9 (CALMODULIN-DOMAIN PROTEIN KINASE 9); calcium- and calmodulin-dependent protein kinase/ kinase
At1g28260	binding
At4g01710	CRK_ARPC5__CRK (CROOKED)
At5g14390	similar to unknown protein [Arabidopsis thaliana] (TAIR:AT3G01690.1); similar to Esterase/lipase/thioesterase [Medicago truncatula] (GB:ABD32255.1); contains InterPro domain Esterase/lipase/thioesterase; (InterPro:IPR000379); contains InterPro domain Alpha/beta hydrolase fold-1; (InterPro:IPR000073)
At1g12730	cell division cycle protein-related
At5g41410	BEL1__BEL1 (BELL 1); DNA binding / transcription factor
At5g42420	transporter-related
At1g24822	similar to unknown protein [Arabidopsis thaliana] (TAIR:AT1G25097.1); similar to unknown protein [Arabidopsis thaliana] (TAIR:AT1G25170.1)
At1g14685	BPC2__BPC2 (BASIC PENTACYSTEINE 2)
At3g12630	zinc finger (AN1-like) family protein
At5g59960	similar to Os01g0151600 [Oryza sativa (japonica cultivar-group)] (GB:NP_001042041.1); similar to similar to Dictyostelium discoideum (Slime mold). MkpA protein (GB:AAL92603.1)
At1g25230	purple acid phosphatase family protein
At4g21540	Encodes a putative sphingosine kinase (SphK) containing the five conserved domains (C1-C5) previously identified in SphKs. product diacylglycerol kinase go_process protein kinase C
At3g07870	F-box family protein
At1g26440	ATUPS5__ATUPS5 (ARABIDOPSIS THALIANA UREIDE PERMEASE 5)
At3g61260	DNA-binding family protein / remorin family protein
At2g01100	similar to CXIP4 (CAX INTERACTING PROTEIN 4), nucleic acid binding / zinc ion binding [Arabidopsis thaliana] (TAIR:AT2G28910.1); similar to hypothetical protein MtrDRAFT_AC144731g21v1 [Medicago truncatula] (GB:ABE92235.1); similar to Os01g0120700 [Oryza sativa (japonica cultivar-group)] (GB:NP_001041870.1)
At1g11530	ATCXXS1__ATCXXS1 (C-TERMINAL CYSTEINE RESIDUE IS CHANGED TO A SERINE 1); thiol-disulfide exchange intermediate
At3g27160	GHS1__GHS1 (GLUCOSE HYPERSENSITIVE 1); structural constituent of ribosome
At3g43850	unknown protein
At1g43700	VIP1__VIP1 (VIRE2-INTERACTING PROTEIN 1); transcription factor
At5g45230=p800=int=At5g45240=p800	intergenic transcript
At3g08920	rhodanese-like domain-containing protein
At1g35515	HOS10_MYB8__HOS10 (HIGH RESPONSE TO OSMOTIC STRESS 10); DNA binding
At1g75350	EMB2184__EMB2184 (EMBRYO DEFECTIVE 2184); structural constituent of ribosome
At2g44410	protein binding / zinc ion binding
At3g62650	binding
At3g32930	similar to Os07g0608100 [Oryza sativa (japonica cultivar-group)] (GB:NP_001060239.1)
At5g27320	ATGID1C_GID1C__ATGID1C/GID1C (GA INSENSITIVE DWARF1C)
At5g56020	similar to unknown protein [Arabidopsis thaliana] (TAIR:AT4G26550.1); similar to Os06g0300300 [Oryza sativa (japonica cultivar-group)] (GB:NP_001057449.1); similar to hypothetical protein cgd6_630 [Cryptosporidium parvum Iowa II] (GB:XP_627442.1); similar to Os06g0608600 [Oryza sativa (japonica cultivar-group)] (GB:NP_001058041.1); contains InterPro domain SFT2-like; (InterPro:IPR011691)
At1g13270	MAP1C_MAP1B__MAP1C (METHIONINE AMINOPEPTIDASE 1B); metalloexopeptidase
At4g10610	CID12_RBP37__RBP37 (RNA-BINDING PROTEIN 37); RNA binding
At1g64890	integral membrane transporter family protein
At3g11540	SPY__SPY (SPINDLY)
At2g46550	similar to unknown protein [Arabidopsis thaliana] (TAIR:AT1G01240.3); similar to Os09g0363500 [Oryza sativa (japonica cultivar-group)] (GB:NP_001062992.1); similar to Os08g0400300 [Oryza sativa (japonica cultivar-group)] (GB:NP_001061754.1); similar to hypothetical protein MtrDRAFT_AC145165g14v1 [Medicago truncatula] (GB:ABE91800.1)
At1g24996	unknown protein
At1g25097	similar to unknown protein [Arabidopsis thaliana] (TAIR:AT1G24822.1); similar to unknown protein [Arabidopsis thaliana] (TAIR:AT1G25170.1)
At1g25170	similar to unknown protein [Arabidopsis thaliana] (TAIR:AT1G25097.1); similar to unknown protein [Arabidopsis thaliana] (TAIR:AT1G24822.1)
At2g38820	similar to unknown protein [Arabidopsis thaliana] (TAIR:AT3G22970.1); similar to unknown protein [Oryza sativa (japonica cultivar-group)] (GB:AAP44687.1); similar to expressed protein [Oryza sativa (japonica cultivar-group)] (GB:AAT76408.1); similar to Os03g0796600 [Oryza sativa (japonica cultivar-group)] (GB:NP_001051556.1); contains InterPro domain Protein of unknown function DUF506, plant; (In…
At3g47160	protein binding / zinc ion binding
At5g57630	SnRK3.4_CIPK21__CIPK21 (CBL-INTERACTING PROTEIN KINASE 21); kinase
At1g29260	PEX7__PEX7 (peroxin 7)
At3g63000	NPL41__NPL4 family protein
At5g61530	small G protein family protein / RhoGAP family protein
At5g45250	RPS4__RPS4 (RESISTANT TO P. SYRINGAE 4)
At5g11280	similar to unknown protein [Arabidopsis thaliana] (TAIR:AT1G80200.1); similar to Ankyrin [Medicago truncatula] (GB:ABE78998.1)
At5g66250	kinectin-related
At3g51330	aspartyl protease family protein
At3g48360	BT2__BT2 (BTB and TAZ domain protein 2); protein binding / transcription regulator
At5g25210	similar to unknown protein [Arabidopsis thaliana] (TAIR:AT4G32030.1)
At1g80310	sulfate transporter
At5g24800	ATBZIP9_BZO2H2__BZO2H2 (basic leucine zipper O2 homolog 2); DNA binding / transcription factor
At1g07170	Identical to Hypothetical protein At1g07170/At2g30000 [Arabidopsis Thaliana] (GB:O80873); similar to unknown protein [Arabidopsis thaliana] (TAIR:AT2G30000.1); similar to Os04g0663300 [Oryza sativa (japonica cultivar-group)] (GB:NP_001054163.1); similar to PREDICTED: similar to conserved hypothetical protein [Strongylocentrotus purpuratus] (GB:XP_799069.1); contains InterPro domain PHF5-like; (In…
At1g58180	carbonate dehydratase/ zinc ion binding
At1g10200	WLIM1__transcription factor LIM, putative
At2g07981	unknown protein
At1g29395	COR414-TM1__COR414-TM1 (cold regulated 414 thylakoid membrane 1)
At4g09830	similar to unknown protein [Arabidopsis thaliana] (TAIR:AT5G64780.1); similar to conserved hypothetical protein [Medicago truncatula] (GB:ABE81201.1); contains InterPro domain Tetraspanin; (InterPro:IPR008952)
At3g13450	DIN4__DIN4 (DARK INDUCIBLE 4); 3-methyl-2-oxobutanoate dehydrogenase (2-methylpropanoyl-transferring)
At2g42580	TTL3__TTL3 (TETRATRICOPETIDE-REPEAT THIOREDOXIN-LIKE 3); protein binding
At1g35420	dienelactone hydrolase family protein
At4g16000=p800=int=At4g16010=p800	intergenic transcript
At3g60860	guanine nucleotide exchange family protein
At5g66570	PSBO-1_OE33_OEE1_OEE33_PSBO1__PSBO-1 (OXYGEN-EVOLVING ENHANCER 33)
At1g74470	geranylgeranyl reductase
At5g18120	ATAPRL7__ATAPRL7 (APR-LIKE 7)
At2g03330	similar to unknown protein [Arabidopsis thaliana] (TAIR:AT3G11810.1); similar to predicted F-box and bHLH containing protein [Overexpression vector pFC12860OE] (GB:ABK41847.1); similar to Os12g0257500 [Oryza sativa (japonica cultivar-group)] (GB:NP_001066512.1)
At3g27260	GTE8__GTE8 (GLOBAL TRANSCRIPTION FACTOR GROUP E8); DNA binding
At5g57887	unknown protein
At1g40103=p800	intergenic transcript associated with smRNAs and repeats
At3g60590	DNA binding
At2g46900	similar to PREDICTED: similar to CG7927-PA [Tribolium castaneum] (GB:XP_973489.1); similar to Os09g0514900 [Oryza sativa (japonica cultivar-group)] (GB:NP_001063663.1); contains InterPro domain Protein of unknown function DUF654; (InterPro:IPR006994); contains InterPro domain DNA polymerase beta, N-terminal-like; (InterPro:IPR010996)
At4g16146	similar to unknown protein [Arabidopsis thaliana] (TAIR:AT1G69510.2); similar to negatively light-regulated protein, putative, expressed [Oryza sativa (japonica cultivar-group)] (GB:ABA97694.2); contains InterPro domain Lg106-like; (InterPro:IPR012482)
At4g26530	fructose-bisphosphate aldolase
At5g49360	BXL1__BXL1 (BETA-XYLOSIDASE 1); hydrolase, hydrolyzing O-glycosyl compounds
At5g01520	zinc finger (C3HC4-type RING finger) family protein
At2g43540	similar to conserved hypothetical protein [Medicago truncatula] (GB:ABE91484.1)
At2g30505	unknown protein
At5g06690	(THIOREDOXIN-LIKE 5); thiol-disulfide exchange intermediate
At3g07220	transcriptional activator, putative
