# Supplementary material for: Two Plant Viral Suppressors of Silencing Require the Ethylene-Inducible Host Transcription Factor RAV2 to Block RNA Silencing
Source: PLoS Pathog. 2010 Jan 15;6(1):e1000729. doi: 10.1371/journal.ppat.1000729 (PMC2800190; doi:10.1371/journal.ppat.1000729)
Supplement: Table S12 — Tiling array results for the GO category, response to wounding: genes that are up-regulated in HC-Pro compared to WT plants. Yellow indicates the subset up-regulated in HC-Pro compared to rav2/HC-Pro plants. (0.02 MB XLS) [file ppat.1000729.s015.xls]

## Sheet: Sheet1
Table S12.	Tiling array results for the GO category, response to wounding: genes that are up-regulated in HC-Pro compared to WT plants
	Yellow indicates the subset up-regulated in HC-Pro compared to rav2/HC-Pro plants
Gene	Annotation
AT1G04220	beta-ketoacyl-CoA synthase, putative
AT1G17420	LOX3__LOX3 (Lipoxygenase 3); iron ion binding / lipoxygenase/ metal ion binding / oxidoreductase, acting on single donors with incorporation of molecular oxygen, incorporation of two atoms of oxygen
AT1G43160	RAP2.6__RAP2.6 (related to AP2 6); DNA binding / transcription factor
AT1G51680	4CL1_4CL.1_AT4CL1__4CL1 (4-COUMARATE:COA LIGASE 1)
AT1G74020	SS2__SS2 (STRICTOSIDINE SYNTHASE 2); strictosidine synthase
AT2G26690	nitrate transporter (NTP2)
AT2G30490	ATC4H_C4H_CYP73A5__ATC4H/C4H/CYP73A5 (CINNAMATE 4-HYDROXYLASE, CINNAMATE-4-HYDROXYLASE); trans-cinnamate 4-monooxygenase
AT2G37040	PAL1__PAL1 (PHE AMMONIA LYASE 1); phenylalanine ammonia-lyase
AT2G38870	protease inhibitor, putative
AT3G53260	PAL2__PAL2 (phenylalanine ammonia-lyase 2); phenylalanine ammonia-lyase
AT4G11280	ACS6__ACS6 (1-AMINOCYCLOPROPANE-1-CARBOXYLIC ACID (ACC) SYNTHASE 6)
AT5G13220	JAS1_JAZ10_TIFY9__JAS1/JAZ10/TIFY9 (JASMONATE-ZIM-DOMAIN PROTEIN 10)
AT5G43580	serine-type endopeptidase inhibitor
AT1G01470	LEA14_LSR3__LEA14 (LATE EMBRYOGENESIS ABUNDANT 14)
AT1G05630	5PTASE13__5PTASE13/AT5PTASE13; inositol or phosphatidylinositol phosphatase
AT1G19640	JMT__JMT (JASMONIC ACID CARBOXYL METHYLTRANSFERASE); jasmonate O-methyltransferase
AT1G20510	OPCL1__OPCL1 (OPC-8:0 COA LIGASE1); 4-coumarate-CoA ligase
AT1G27730	STZ_ZAT10__STZ (SALT TOLERANCE ZINC FINGER); nucleic acid binding / transcription factor/ zinc ion binding
AT1G32640	ATMYC2_JAI1_JIN1_MYC2_RD22BP1_ZBF1__ATMYC2 (JASMONATE INSENSITIVE 1); DNA binding / transcription factor
AT1G32920	similar to unknown protein [Arabidopsis thaliana] (TAIR:AT1G32928.1, which is similar to Avr9/Cf-9 rapidly elicited protein 65 [Nicotiana tabacum] (GB:AAG43557.1))
AT1G51760	IAR3_JR3__IAR3 (IAA-ALANINE RESISTANT 3); metallopeptidase
AT1G52030	MBP2_F-ATMBP_MBP1.2__MBP2 (MYROSINASE-BINDING PROTEIN 2)
AT1G55020	LOX1__LOX1 (Lipoxygenase 1); lipoxygenase
AT1G65060	4CL3__4CL3 (4-coumarate:CoA ligase 3); 4-coumarate-CoA ligase
AT1G66760	MATE efflux family protein
AT1G72450	JAZ6_TIFY11B__JAZ6/TIFY11B (JASMONATE-ZIM-DOMAIN PROTEIN 6)
AT1G72520	lipoxygenase, putative
AT1G72920	disease resistance protein (TIR-NBS class), putative
AT1G76650	CML38__CML38
AT1G80840	WRKY40__WRKY40 (WRKY DNA-binding protein 40); transcription factor
AT2G02860	SUT2_ATSUC3_SUC3__SUT2 (sucrose transporter 3); carbohydrate transmembrane transporter/ sucrose transmembrane transporter/ sucrose:hydrogen symporter/ sugar:hydrogen ion symporter
AT2G02990	RNS1__RNS1 (RIBONUCLEASE 1); endoribonuclease
AT2G06050	OPR3__OPR3 (OPDA-REDUCTASE 3)
AT2G20340	tyrosine decarboxylase, putative
AT2G22330	CYP79B3__CYP79B3 (cytochrome P450, family 79, subfamily B, polypeptide 3); oxygen binding
AT2G24850	TAT3_TAT__TAT3 (TYROSINE AMINOTRANSFERASE 3); transaminase
AT2G30020	protein phosphatase 2C, putative / PP2C, putative
AT2G34810	FAD-binding domain-containing protein
AT2G46510	basic helix-loop-helix (bHLH) family protein
AT2G47800	ATMRP4_EST3__ATMRP4 (Arabidopsis thaliana multidrug resistance-associated protein 4)
AT3G11480	BSMT1__BSMT1; S-adenosylmethionine-dependent methyltransferase
AT3G16470	JR1__JR1 (Jacalin lectin family protein)
AT3G21240	4CL2__4CL2 (4-coumarate:CoA ligase 2); 4-coumarate-CoA ligase
AT3G25230	ROF1__ROF1 (ROTAMASE FKBP 1)
AT3G44260	CCR4-NOT transcription complex protein, putative
AT3G45140	LOX2__LOX2 (LIPOXYGENASE 2)
AT4G08170	inositol 1,3,4-trisphosphate 5/6-kinase family protein
AT4G10270	wound-responsive family protein
AT4G10390	protein kinase family protein
AT4G15440	HPL1_CYP74B2__HPL1 (HYDROPEROXIDE LYASE 1); heme binding / iron ion binding / monooxygenase
AT4G16760	ACX1__ACX1 (ACYL-COA OXIDASE 1)
AT4G22880	LDOX_ANS_TDS4_TT18__LDOX (TANNIN DEFICIENT SEED 4)
AT4G23600	CORI3_JR2__CORI3 (CORONATINE INDUCED 1, JASMONIC ACID RESPONSIVE 2); transaminase
AT4G24350	phosphorylase family protein
AT4G34710	ADC2_SPE2__ADC2 (ARGININE DECARBOXYLASE 2)
AT4G37760	SQE3__SQE3 (SQUALENE EPOXIDASE 3); oxidoreductase
AT4G39980	DHS1__DHS1 (3-DEOXY-D-ARABINO-HEPTULOSONATE 7-PHOSPHATE SYNTHASE 1); 3-deoxy-7-phosphoheptulonate synthase
AT5G05730	ASA1_AMT1_TRP5_WEI2__ASA1 (ANTHRANILATE SYNTHASE ALPHA SUBUNIT 1); anthranilate synthase
AT5G08790	gene ATAF2 function induced by wounding, belongs to a large family of putative transcriptional activators with NAC domain.
AT5G10300	hydrolase, alpha/beta fold family protein
AT5G13930	CHS_TT4__ATCHS/CHS/TT4 (CHALCONE SYNTHASE); naringenin-chalcone synthase
AT5G24770	VSP2__VSP2 (VEGETATIVE STORAGE PROTEIN 2); acid phosphatase
AT5G42650	AOS_CYP74A__AOS (ALLENE OXIDE SYNTHASE); hydro-lyase/ oxygen binding
AT5G50200	ATNRT3.1_NRT3.1_WR3__WR3 (WOUND-RESPONSIVE 3); nitrate transmembrane transporter
AT5G53750	similar to CBS domain-containing protein [Arabidopsis thaliana] (TAIR:AT4G27460.1); similar to unknown protein [Oryza sativa (japonica cultivar-group)] (GB:AAM93687.1); contains InterPro domain CBS; (InterPro:IPR000644)
AT5G54170	similar to CP5 [Arabidopsis thaliana] (TAIR:AT1G64720.1); similar to putative nodule membrane protein [Medicago sativa] (GB:AAL57201.1); contains InterPro domain Lipid-binding START (InterPro:IPR002913)
AT5G59820	RHL41_ZAT12__RHL41 (RESPONSIVE TO HIGH LIGHT 41); nucleic acid binding / transcription factor/ zinc ion binding
