# Supplementary material for: Two Plant Viral Suppressors of Silencing Require the Ethylene-Inducible Host Transcription Factor RAV2 to Block RNA Silencing
Source: PLoS Pathog. 2010 Jan 15;6(1):e1000729. doi: 10.1371/journal.ppat.1000729 (PMC2800190; doi:10.1371/journal.ppat.1000729)
Supplement: Table S13 — Tiling array results for the GO category, response to JA stimulus: genes that are up-regulated in HC-Pro compared to WT plants. Yellow indicates the subset up-regulated in HC-Pro compared to rav2/HC-Pro plants. (0.02 MB XLS) [file ppat.1000729.s016.xls]

## Sheet: Sheet1
Table S13.	Tiling array results for the GO category, response to JA stimulus: genes that are up-regulated in HC-Pro compared to WT plants
	Yellow indicates the subset up-regulated in HC-Pro compared to rav2/HC-Pro plants
Gene	Annotation
AT1G01060	LHY__LHY (LATE ELONGATED HYPOCOTYL)
AT1G56650	ATMYB75_PAP1_MYB75_SIAA1__PAP1 (PRODUCTION OF ANTHOCYANIN PIGMENT 1); DNA binding / transcription factor
AT1G74020	SS2__SS2 (STRICTOSIDINE SYNTHASE 2); strictosidine synthase
AT2G26690	nitrate transporter (NTP2)
AT3G09940	ATMDAR3_MDHAR__ATMDAR3/MDHAR (MONODEHYDROASCORBATE REDUCTASE)
AT3G56400	WRKY70__WRKY70 (WRKY DNA-binding protein 70); transcription factor
AT4G11280	ACS6__ACS6 (1-AMINOCYCLOPROPANE-1-CARBOXYLIC ACID (ACC) SYNTHASE 6)
AT4G26850	VTC2__VTC2 (VITAMIN C DEFECTIVE 2)
AT5G13220	JAS1_JAZ10_TIFY9__JAS1/JAZ10/TIFY9 (JASMONATE-ZIM-DOMAIN PROTEIN 10)
AT1G17380	JAZ5_TIFY11A__JAZ5/TIFY11A (JASMONATE-ZIM-DOMAIN PROTEIN 5)
AT1G19180	JAZ1_TIFY10A__JAZ1/TIFY10A (JASMONATE-ZIM-DOMAIN PROTEIN 1)
AT1G19570	DHAR1__DHAR1 (DEHYDROASCORBATE REDUCTASE)
AT1G28290	AGP31__AGP31 (ARABINOGALACTAN-PROTEIN 31)
AT1G54040	ESR_ESP_TASTY__ESP (EPITHIOSPECIFIER PROTEIN)
AT1G55020	LOX1__LOX1 (Lipoxygenase 1); lipoxygenase
AT1G61120	terpene synthase/cyclase family protein
AT1G66370	AtMYB113_MYB113__MYB113 (myb domain protein 113); DNA binding / transcription factor
AT1G66380	AtMYB114_MYB114__MYB114 (myb domain protein 114); DNA binding / transcription factor
AT1G70000	DNA-binding family protein
AT1G70700	JAZ9_TIFY7__JAZ9/TIFY7 (JASMONATE-ZIM-DOMAIN PROTEIN 9)
AT1G72450	JAZ6_TIFY11B__JAZ6/TIFY11B (JASMONATE-ZIM-DOMAIN PROTEIN 6)
AT1G74430	AtMYB95_AtMYBCP66_MYB95__MYB95 (myb domain protein 95); DNA binding / transcription factor
AT2G24850	TAT3_TAT__TAT3 (TYROSINE AMINOTRANSFERASE 3); transaminase
AT2G34810	FAD-binding domain-containing protein
AT2G37630	AS1_ATPHAN_MYB91_AS1_AtMYB91_AtPHAN__AS1/ATMYB91/ATPHAN/MYB91 (ASYMMETRIC LEAVES 1, MYB DOMAIN PROTEIN 91); DNA binding / protein homodimerization/ transcription factor
AT2G39770	CYT1_EMB101_GMP1_SOZ1_VTC1__CYT1 (CYTOKINESIS DEFECTIVE 1); nucleotidyltransferase
AT2G46830	CCA1__CCA1 (CIRCADIAN CLOCK ASSOCIATED 1); transcription factor
AT3G09600	myb family transcription factor
AT3G16470	JR1__JR1 (Jacalin lectin family protein)
AT3G23250	AtMYB15_AtY19_MYB15__AtMYB15/AtY19/MYB15 (myb domain protein 15); DNA binding
AT3G45140	LOX2__LOX2 (LIPOXYGENASE 2)
AT3G50060	MYB77__MYB77; DNA binding / transcription factor
AT4G22880	LDOX_ANS_TDS4_TT18__LDOX (TANNIN DEFICIENT SEED 4)
AT4G23600	CORI3_JR2__CORI3 (CORONATINE INDUCED 1, JASMONIC ACID RESPONSIVE 2); transaminase
AT4G34710	ADC2_SPE2__ADC2 (ARGININE DECARBOXYLASE 2)
AT4G37760	SQE3__SQE3 (SQUALENE EPOXIDASE 3); oxidoreductase
AT5G07690	ATMYB29_PMG2_MYB29__MYB29 (myb domain protein 29); DNA binding / transcription factor
AT5G08790	gene ATAF2 function induced by wounding, belongs to a large family of putative transcriptional activators with NAC domain.
AT5G09980	PROPEP4__PROPEP4 (Elicitor peptide 4 precursor)
AT5G13930	CHS_TT4__ATCHS/CHS/TT4 (CHALCONE SYNTHASE); naringenin-chalcone synthase
AT5G24770	VSP2__VSP2 (VEGETATIVE STORAGE PROTEIN 2); acid phosphatase
AT5G24780	VSP1_ATVSP__VSP1 (VEGETATIVE STORAGE PROTEIN 1)
AT5G42650	AOS_CYP74A__AOS (ALLENE OXIDE SYNTHASE); hydro-lyase/ oxygen binding
AT5G55120	VTC5__VTC5; galactose-1-phosphate guanylyltransferase (GDP)
AT5G60890	AtMYB34_ATR1_ATMYB34_ATR_MYB34__ATMYB34/ATR1/MYB34 (ALTERED TRYPTOPHAN REGULATION, MYB DOMAIN PROTEIN 34); DNA binding / kinase/ transcription activator/ transcription factor
AT5G61420	ATMYB28_PMG1_MYB28_HAG1__MYB28 (MYB DOMAIN PROTEIN 28); DNA binding / transcription factor
AT5G62470	AtMYB96_mybcov1_MYB96__MYB96 (myb domain protein 96); DNA binding / transcription factor
AT5G67300	AtMYB44_AtMYBr1_MYBR1__ATMYB44/ATMYBR1/MYBR1 (MYB DOMAIN PROTEIN 44); DNA binding / transcription factor
