# Supplementary material for: Two Plant Viral Suppressors of Silencing Require the Ethylene-Inducible Host Transcription Factor RAV2 to Block RNA Silencing
Source: PLoS Pathog. 2010 Jan 15;6(1):e1000729. doi: 10.1371/journal.ppat.1000729 (PMC2800190; doi:10.1371/journal.ppat.1000729)
Supplement: Table S14 — Tiling array results for the GO category, response to cold: genes that are up-regulated in HC-Pro compared to WT plants. Yellow indicates the subset up-regulated in HC-Pro compared to rav2/HC-Pro plants. (0.02 MB XLS) [file ppat.1000729.s017.xls]

## Sheet: Sheet1
Table S14.	Tiling array results for the GO category, response to cold: genes that are up-regulated in HC-Pro compared to WT plants
	Yellow indicates the subset up-regulated in HC-Pro compared to rav2/HC-Pro plants
Gene	Annotation
AT1G01120	KCS1__KCS1 (3-KETOACYL-COA SYNTHASE 1); acyltransferase
AT1G07720	beta-ketoacyl-CoA synthase family protein
AT2G33380	RD20__RD20 (RESPONSIVE TO DESSICATION 20); calcium ion binding
AT3G17390	MTO3_MAT4_SAMS3__MTO3 (S-adenosylmethionine synthase 3); methionine adenosyltransferase
AT3G22840	ELIP1_ELIP__ELIP1 (EARLY LIGHT-INDUCABLE PROTEIN); chlorophyll binding
AT4G17090	BAM3_BMY8_CT-BMY_BMY8__CT-BMY (BETA-AMYLASE 3, BETA-AMYLASE 8); beta-amylase
AT4G35090	CAT2__CAT2 (CATALASE 2); catalase
AT4G36020	CSDP1__CSDP1 (COLD SHOCK DOMAIN PROTEIN 1); RNA binding / double-stranded DNA binding / nucleic acid binding / single-stranded DNA binding
AT5G02500	HSC70-1_HSC70_HSP70-1__HSC70-1 (heat shock cognate 70 kDa protein 1); ATP binding
AT5G04530	beta-ketoacyl-CoA synthase family protein
AT5G20830	SUS1__SUS1 (SUCROSE SYNTHASE 1); UDP-glycosyltransferase/ sucrose synthase
AT5G37770	TCH2_CML24__TCH2 (TOUCH 2); calcium ion binding
AT5G57560	TCH4_XTH22__TCH4 (TOUCH 4); hydrolase, acting on glycosyl bonds / xyloglucan:xyloglucosyl transferase
AT1G09340	CRB__CRB; binding / catalytic/ coenzyme binding
AT1G09560	GLP5__GLP5 (GERMIN-LIKE PROTEIN 5); manganese ion binding / metal ion binding / nutrient reservoir
AT1G09780	2,3-biphosphoglycerate-independent phosphoglycerate mutase, putative / phosphoglyceromutase, putative
AT1G15950	CCR1_IRX4__CCR1 (CINNAMOYL COA REDUCTASE 1)
AT1G23740	oxidoreductase, zinc-binding dehydrogenase family protein
AT1G25450	very-long-chain fatty acid condensing enzyme, putative
AT1G27730	STZ_ZAT10__STZ (SALT TOLERANCE ZINC FINGER); nucleic acid binding / transcription factor/ zinc ion binding
AT1G53240	malate dehydrogenase (NAD), mitochondrial
AT1G80820	CCR2__CCR2 (CINNAMOYL COA REDUCTASE)
AT2G16280	very-long-chain fatty acid condensing enzyme, putative
AT2G18790	PHYB_HY3_OOP1__PHYB (PHYTOCHROME B); G-protein coupled photoreceptor/ signal transducer
AT2G26250	FDH__FDH (FIDDLEHEAD); acyltransferase
AT2G35040	AICARFT/IMPCHase bienzyme family protein
AT2G38470	WRKY33__WRKY33 (WRKY DNA-binding protein 33); transcription factor
AT2G40140	CZF1_ZFAR1__CZF1/ZFAR1
AT2G42540	COR15A_COR15__COR15A (COLD-REGULATED 15A)
AT2G47730	ATGSTF8_ATGSTF5_GST6_GSTF8__ATGSTF8 (GLUTATHIONE S-TRANSFERASE 8); glutathione transferase
AT3G01500	CA1__CA1 (CARBONIC ANHYDRASE 1); carbonate dehydratase/ zinc ion binding
AT3G08720	ATS6K2_S6K2_ATPK19_ATPK2__ATPK19 (ARABIDOPSIS THALIANA PROTEIN KINASE 19); kinase
AT3G16450	jacalin lectin family protein
AT3G16470	JR1__JR1 (Jacalin lectin family protein)
AT3G22310	PMH1 (PUTATIVE MITOCHONDRIAL RNA HELICASE 1); ATP-dependent helicase
AT3G22370	AOX1A__AOX1A (alternative oxidase 1A); alternative oxidase
AT3G25770	AOC2__AOC2 (ALLENE OXIDE CYCLASE 2)
AT3G47520	MDH__MDH (MALATE DEHYDROGENASE); malate dehydrogenase
AT3G55280	60S ribosomal protein L23A (RPL23aB)
AT4G04020	FIB__FIB (FIBRILLIN); structural molecule
AT4G09650	ATP synthase delta chain, chloroplast, putative / H(+)-transporting two-sector ATPase, delta (OSCP) subunit, putative
AT4G24280	CPHSC70-1__CPHSC70-1 (chloroplast heat shock protein 70-1); ATP binding / unfolded protein binding
AT4G24960	HVA22D__ATHVA22D (Arabidopsis thaliana HVA22 homologue D)
AT4G34150	C2 domain-containing protein
AT5G04590	SIR__SIR (sulfite reductase); sulfite reductase (ferredoxin)
AT5G43760	beta-ketoacyl-CoA synthase, putative
AT5G59820	RHL41_ZAT12__RHL41 (RESPONSIVE TO HIGH LIGHT 41); nucleic acid binding / transcription factor/ zinc ion binding
AT5G63980	SAL1_FRY1_HOS2__SAL1 (FIERY1); 3'(2'),5'-bisphosphate nucleotidase/ inositol or phosphatidylinositol phosphatase
AT5G67450	AZF1__AZF1 (ARABIDOPSIS ZINC-FINGER PROTEIN 1); nucleic acid binding / transcription factor/ zinc ion binding
