# Supplementary material for: Two Plant Viral Suppressors of Silencing Require the Ethylene-Inducible Host Transcription Factor RAV2 to Block RNA Silencing
Source: PLoS Pathog. 2010 Jan 15;6(1):e1000729. doi: 10.1371/journal.ppat.1000729 (PMC2800190; doi:10.1371/journal.ppat.1000729)
Supplement: Table S15 — Tiling array results for the GO category, response to heat: genes that are up-regulated in HC-Pro compared to WT plants. Yellow indicates the subset up-regulated in HC-Pro compared to rav2/HC-Pro plants. (0.02 MB XLS) [file ppat.1000729.s018.xls]

## Sheet: Sheet1
Table S15.	Tiling array results for the GO category, response to heat: genes that are up-regulated in HC-Pro compared to WT plants
	Yellow indicates the subset up-regulated in HC-Pro compared to rav2/HC-Pro plants
Gene	Annotation
AT2G22240	inositol-3-phosphate synthase isozyme 2 / myo-inositol-1-phosphate synthase 2 / MI-1-P synthase 2 / IPS 2
AT3G09440	heat shock cognate 70 kDa protein 3 (HSC70-3) (HSP70-3)
AT3G12580	HSP70__HSP70 (heat shock protein 70); ATP binding
AT4G26850	VTC2__VTC2 (VITAMIN C DEFECTIVE 2)
AT5G02490	heat shock cognate 70 kDa protein 2 (HSC70-2) (HSP70-2)
AT5G02500	HSC70-1_HSC70_HSP70-1__HSC70-1 (heat shock cognate 70 kDa protein 1); ATP binding
AT5G09590	mtHSC70-2_HSC70-5__mtHSC70-2 (HEAT SHOCK PROTEIN 70); ATP binding / unfolded protein binding
AT5G15450	APG6_CLPB3_CLPB-P__APG6/CLPB-P/CLPB3 (ALBINO AND PALE GREEN 6); ATP binding / ATPase
AT5G37770	TCH2_CML24__TCH2 (TOUCH 2); calcium ion binding
AT5G49910	cpHSC70-2_HSC70-7__cpHSC70-2 (HEAT SHOCK PROTEIN 70-7); ATP binding / unfolded protein binding
AT5G52640	ATHSP90.1_HSP81-1_ATHS83_HSP81.1_HSP83__HSP81-1 (HEAT SHOCK PROTEIN 81-1); ATP binding / unfolded protein binding
AT5G56010	HSP81-3__HSP81-3 (Heat shock protein 81-3); ATP binding
AT5G56030	HSP81-2_ERD8__HSP81-2 (EARLY-RESPONSIVE TO DEHYDRATION 8); ATP binding
AT5G57560	TCH4_XTH22__TCH4 (TOUCH 4); hydrolase, acting on glycosyl bonds / xyloglucan:xyloglucosyl transferase
AT1G07890	APX1_CS1_MEE6__APX1 (ASCORBATE PEROXIDASE 1)
AT1G14980	CPN10__CPN10 (CHAPERONIN 10)
AT1G54050	17.4 kDa class III heat shock protein (HSP17.4-CIII)
AT1G79930	HSP91__HSP91 (Heat shock protein 91)
AT2G04030	EMB1956_CR88__CR88 (EMBRYO DEFECTIVE 1956); ATP binding
AT2G38470	WRKY33__WRKY33 (WRKY DNA-binding protein 33); transcription factor
AT2G39770	CYT1_EMB101_GMP1_SOZ1_VTC1__CYT1 (CYTOKINESIS DEFECTIVE 1); nucleotidyltransferase
AT2G47180	ATGOLS1__ATGOLS1 (ARABIDOPSIS THALIANA GALACTINOL SYNTHASE 1); transferase, transferring hexosyl groups
AT3G08720	ATS6K2_S6K2_ATPK19_ATPK2__ATPK19 (ARABIDOPSIS THALIANA PROTEIN KINASE 19); kinase
AT3G23990	HSP60__HSP60 (Heat shock protein 60); ATP binding / protein binding / unfolded protein binding
AT4G17750	HSF1_ATHSFA1A_HSFA1A__HSF1 (ARABIDOPSIS HEAT SHOCK FACTOR 1); DNA binding / transcription factor
AT4G24280	CPHSC70-1__CPHSC70-1 (chloroplast heat shock protein 70-1); ATP binding / unfolded protein binding
AT4G37910	MTHSC70-1__MTHSC70-1 (mitochondrial heat shock protein 70-1); ATP binding / unfolded protein binding
AT5G14800	P5CR_AT-P5C1_AT-P5R_EMB2772__P5CR (PYRROLINE-5- CARBOXYLATE (P5C) REDUCTASE)
AT5G28540	BIP1; ATP binding
AT5G42020	BIP__BIP (LUMINAL BINDING PROTEIN); ATP binding
AT5G47910	RBOHD__RBOHD (RESPIRATORY BURST OXIDASE PROTEIN D)
AT5G51440	23.5 kDa mitochondrial small heat shock protein (HSP23.5-M)
AT5G59820	RHL41_ZAT12__RHL41 (RESPONSIVE TO HIGH LIGHT 41); nucleic acid binding / transcription factor/ zinc ion binding
